# Supplementary material for: Targeting metabolic dependencies to reverse chemoradiotherapy resistance in colorectal cancer
Source: J Exp Clin Cancer Res. 2026 Jun 23;45:143. doi: 10.1186/s13046-026-03755-x (PMC13292332; doi:10.1186/s13046-026-03755-x)
Supplement: Supplementary file 1 — Supplementary Material 1. [file 13046_2026_3755_MOESM1_ESM.xlsx]

## Sheet: KFO179-Gö_Pat.-Characteristics
ID	Sex	uUICC	Grading	Grading Post	TRG	DFS time (months)
ER0006	m	II	2	2	3b	29.34
ER0007	m	II	2	2	3b	50.11
ER0010	f	IV	not specified	3	3	-4.07
ER0016	m	III	not specified	2	4	40.25
ER0030	m	II	2	not specified	4	29.61
ER0032	m	III	2	2	4	32.63
ER0033	f	III	3	2	4	31.58
ER0035	m	II	2	2	2	34.5
ER0036	m	II	2	2	4	32.66
ER0037	m	II	2	3	3	30.3
ER0038	m	II	2	2	2	28.06
ER0040	m	III	2	2	3b	27.54
ER0041	m	II	2	n/a	4	n/a
ER0042	m	II	2	2	3	14.92
ER0043	m	III	2	not specified	4	23.36
ER0044	m	IV	not specified	2	2	6.71
ER0049	m	III	2	not specified	3	13.02
ER0050	m	III	not specified	not specified	3	16.73
ER0051	m	III	3	not specified	4	15.68
KS0001	f	II	not specified	2	3b	34.7
KS0002	f	IV	2	2	2	-2.62
KS0003	m	IV	3	3	3b	-3.31
KS0007	m	II	2	2	1	10.62
KS0010	m	III	2	2	2	8.25
KS0011	m	II	n/a	2-3	not specified	31.51
KS0012	f	IV	3	3	1	-0.62
KS0013	m	II	2	2	1	23.27
KS0014	m	II	2	2	1	23.79
KS0015	m	III	2	2	3a	7.1
KS0016	m	II	not specified	not specified	4	7.73
MG0001	f	II	not specified	2	2	7.33
MG0002	m	III	2	3	2	15.25
MG0003	f	II	2	2	2	0
MG0004	m	III	not specified	2	2	22.54
MG0005	m	II	1	not specified	4	22.21
MG0006	m	III	2	2	4	17.98
MG0007	m	II	2	2	1	0
MG0010	f	IV	not specified	2	2	-2.98
MG0011	f	II	not specified	2	2	16.2
MG0012	m	III	2	3	2	6.38
MG0013	m	II	1	2	not specified	13.02
MG0015	f	III	2	not specified	4	2.96
MG0016	m	III	not specified	2	2	11.9
MG0019	m	III	not specified	2	not specified	13.05
MG0020	m	III	2	2	2	1.75
MG0021	f	III	2	1	3	12.59
MG0023	m	II	2	3	not specified	11.57
MG0024	m	III	2	2	2	9.83
MG0025	m	III	2-3	2	2	8.28
MG0032	m	III	not specified	2	not specified	0
MR0008	m	III	2	2	2	22.67
MR0009	m	III	2	2	2	0
MR0010	m	III	2	2	2	20.18
MR0013	m	III	2	2	3	5.85
MS0001	m	III	2	2	not specified	0
MS0002	f	III	2	2	1	0
N0001	m	II	2	not specified	4	0
N0002	m	II	2	2	not specified	0
N0003	m	I	2	2	not specified	0
N0005	m	III	2	2	n/a	0
N0006	m	III A	2	1-2	4	0
N0007	m	II	3	2	n/a	0
N0009	m	III	2	2	n/a	0
N0010	f	III B	2	n/a	4	0
N0011	m	I	1	2	n/a	0
N0012	m	III	2	2	n/a	0
N0014	m	II	2	2	not specified	29.02
N0016	f	IV	n/a	n/a	n/a	n/a
N0017	f	I	n/a	3	not specified	12
OL0001	m	II	2	n/a	4	5.39
OL0002	f	IV	2	not specified	1	-9.46
OL0003	m	III	2	2	1	1.78
OL0004	f	II	2	2	1	0.69
OL0008	m	III	3	not specified	not specified	0
P0001	m	II A	2	2	4	151.07
P0003	m	II	2	2	4	110.89
P0005	f	III B	2	2	3b	152.38
P0006	m	III B	2	2	3a	90.95
P0007	m	II B	2	2	3b	144.2
P0009	m	III B	2	3	2	126.66
P0015	m	III	1	2	2	188.19
P0016	m	III B	2	2	2	96.6
P0018	f	III C	2	2	1	33.45
P0020	m	II	2	2	2	5.52
P0022	m	II A	2	2-3	1	11.64
P0023	f	III B	2	2	1	0
P0024	m	II	2	2	3b	103.04
P0026	m	III B	2	2	2	12.33
P0028	m	II A	2	2-3	3a	40.22
P0030	m	II A	2	2	2	120.19
P0031	m	III B	2	2	3b	111.94
P0033	f	II	2	2	3a	136.88
P0036	m	III	2	not specified	4	99.98
P0037	m	III	2	2	2	3.16
P0038	m	II A	2	2	2	29.11
P0039	m	III	2	2	3	89.86
P0043	f	III B	n/a	1-2	3a	112.17
P0045	m	II A	2	3	3b	79.48
P0046	f	II A	2	2	2	109.77
P0047	f	II	2	2	3a	84.08
P0048	m	III B	2	2	1	62.89
P0049	m	III	2	3	1	45.71
P0050	f	III B	2	2	3b	114.27
P0051	m	II	2	n/a	4	86.05
P0052	m	III B	1	2-3	2	58.88
P0055	m	III B	2	2-3	3a	86.74
P0056	m	II A	2	2-3	1	93.9
P0057	m	III	n/a	2	3b	25.37
P0062	m	III B	2	2-3	2	88.22
P0069	m	III B	2	3	2	10.75
P0070	f	III B	2	2-3	2	82.93
P0071	m	III	2	2	3b	71.27
P0073	m	III B	2	2	3b	61.67
P0075	m	III B	2	2	3b	83.91
P0076	m	II	2	2	3b	39.23
P0081	m	II A	2	2	1	34.37
P0083	f	III	n/a	3	2	88.78
P0085	m	II A	1-2	2	3b	115.03
P0089	f	II	2	not specified	4	79.58
P0090	f	III	2	2	2	73.43
P0092	m	III	2	2	3	77.8
P0093	f	II	2	n/a	4	75.44
P0100	f	III	2	2-3	3a	95.97
P0102	m	II A	1	2-3	1	98.63
P0103	f	III C	2	2	3	34.04
P0104	m	III B	2	2	2	76.82
P0106	f	III B	2	2	2	29.8
P0107	m	III	2	2	3	89.96
P0108	f	II	3	2	3b	71.56
P0110	f	III B	2	2	3b	94.2
P0111	m	III B	2	2	1	91.57
P0112	m	III	2	2	3b	60.75
P0113	f	III	2	n/a	4	119.92
P0115	m	III B	2	2	3b	27.11
P0116	m	III	2	2	4	87.3
P0118	m	III	2	2	4	109.25
P0119	f	II A	2	2	2	46.59
P0123	m	III B	2	2-3	3a	0
P0124	m	II A	2	2	1	12.62
P0125	m	III B	2	2	1	85.79
P0126	m	III B	2	2	2	45.18
P0128	m	II A	2	2-3	2	91.08
P0130	m	III B	2	2-3	2	79.74
P0131	f	III	2	2-3	3b	18.63
P0132	m	III	n/a	3	3b	100.64
P0136	m	III B	2	2	3b	85.79
P0137	m	III	2	2-3	3b	75.67
P0138	m	III B	2	2	3b	33.09
P0139	m	III C	2	3	3a	2.4
P0140	f	III	2	2-3	3b	14.99
P0141	f	III	2	2	3b	8.32
P0143	m	III B	2	2	2	23.04
P0147	m	III C	2	2-3	3a	86.44
P0149	m	III	2	3	3b	12.82
P0151	f	III	2-3	2	4	95.68
P0152	f	III C	2	2	1	36.31
P0158	f	III	2	2	4	96.07
P0159	m	II	2	2	4	97.22
P0160	m	III B	2	2	3b	73.17
P0161	f	III B	2	3	3b	73.34
P0162	f	III B	2	3	3b	33.12
P0164	m	III B	2	2	2	64.83
P0165	m	III B	2	3	2	44.59
P0167	f	III B	2	2	3b	70.15
P0170	m	III B	2	2	2	71.69
P0171	m	III	2	3	2	24.97
P0172	m	III B	2	2	3	63.38
P0173	m	IV	2	2	3b	0
P0174	m	IV	2	3-4	1	-3.18
P0175	f	III	2	2	4	63.68
P0177	f	III B	2	3	2	60.49
P0181	m	III	not specified	n/a	4	73.8
P0214	m	III C	2	2	2	4.83
P0229	f	III B	2	2	1	65.68
P0230	m	III	2	2	2	60.42
P0248	m	III B	2	3	3b	72.38
P0252	m	III B	2	2	2	68.44
P0267	m	III B	2	not specified	4	69.29
P0270	m	II	2	3	1	63.05
P0271	f	III B	2	2-3	2	71.2
P0272	m	III	3	3	2	-0.19
P0275	m	III B	2	3	3b	72.38
P0276	f	III B	2	3	2	24.12
P0277	m	III A	2	2	3	86.05
P0278	f	III B	2	2-3	2	23
P0279	f	III B	2	3	2	42.52
P0281	f	III	2	2	2	82.83
P0286	f	III B	2	2	3b	71.76
P0289	m	III	2	n/a	4	63.45
P0291	m	IV	2	3	3a	0
P0293	m	III	2	2	4	78.66
P0294	m	III	2	n/a	4	73.34
P0300	m	II	n/a	2	4	77.54
P0302	m	III B	2	2	3b	40.65
P0304	f	IV	3	3	3b	0
P0306	m	IV	2	2	2	0
P0308	f	III B	n/a	2	3	64.46
P0309	m	III	2	n/a	4	72.51
P0310	f	III	2	3	3b	74.29
P0311	m	III B	n/a	3	3a	40.05
P0312	f	III C	2	3	2	3.49
P0315	m	III B	2	2	2	18.63
P0323	m	III B	2	3	3b	72.05
P0324	f	III	2-3	3	3b	69
P0329	f	III B	2	2	2	70.05
P0330	m	IV	2	n/a	4	0
P0331	m	III B	2	2	2	2.21
P0332	m	II A	2	3	1	70.05
P0333	m	III A	2	3	1	71.5
P0334	f	IV	2	2	3b	0
P0338	m	II A	2	2	3b	67.72
P0340	f	IV	2	2	3b	71.99
P0342	f	III B	3	3	2	8.45
P0344	f	II	1	n/a	4	86.12
P0350	m	III	2	3	3a	37
Legend:
Grading Post = Grading upon neoadjuvant treatment
TRG = tumor regression grade
DFS = disease-free survival
n/a = not available
