# Supplementary material for: Targeting metabolic dependencies to reverse chemoradiotherapy resistance in colorectal cancer
Source: J Exp Clin Cancer Res. 2026 Jun 23;45:143. doi: 10.1186/s13046-026-03755-x (PMC13292332; doi:10.1186/s13046-026-03755-x)
Supplement: Supplementary file 2 — Supplementary Material 2. [file 13046_2026_3755_MOESM2_ESM.xlsx]

## Sheet: PDCL_Characteristics
Cell line	Sex	Primary site	Site of collection	UICC	Neoadjuvant treatment?	Mean doubling time (h)
GOE-READ122c	male	Rectum	Rectum	3	No	43.7374
GOE-READ123c	male	Rectum	Rectum	3	RCT	66.5446
GOE-READ126c	male	Colon	Colon (sigmoid)	1	No	69.454
GOE-READ139c	male	Rectum	Rectum	3	No	27.6082
GOE-READ169c	male	Rectum	Rectum	1	RCT	43.7994
HROC111	male	Rectum	Rectum	3	No	67.089
HROC126	female	Rectum	Rectum	3	No	57.5406
HROC147	male	Colon	Colon (sigmoid)	4	No	52.4299
HROC147Met1	male	Colon	Metastasis (Liver)	4	CT	50.5025
HROC284Met1	female	Rectum	Metastasis (Liver)	4	RCT	30.4856
HROC300	male	Rectum	Rectum	4	No	78.4055
HROC389Met2	male	Rectum	Metastasis (Liver)	4	RCT	66.8836
HROC402Met1	female	Rectum	Metastasis (Liver)	4	RCT	60.6087
HROC441Met2	female	Rectum	Metastasis (Liver)	4	CT	51.3349
Legend:
UICC = Union Internationale Contre le Cancer
RCT = chemoradiotherapy (neoadjuvant)
CT = chemotherapy (adjuvant)
