# Supplementary material for: Targeting metabolic dependencies to reverse chemoradiotherapy resistance in colorectal cancer
Source: J Exp Clin Cancer Res. 2026 Jun 23;45:143. doi: 10.1186/s13046-026-03755-x (PMC13292332; doi:10.1186/s13046-026-03755-x)
Supplement: Supplementary file 3 — Supplementary Material 3. [file 13046_2026_3755_MOESM3_ESM.xlsx]

## Sheet: HALLMARK gene set
NAME	SIZE	ES	NES	NOM p-val	FDR q-val	-log10_qValue	FWER p-val	RANK AT MAX	LEADING EDGE
HALLMARK_E2F_TARGETS	200	-0.512655	-2.58148	0	0	1e-05	5	4000	tags=45%, list=19%, signal=55%
HALLMARK_G2M_CHECKPOINT	198	-0.498213	-2.53261	0	0	1e-05	5	4398	tags=45%, list=21%, signal=57%
HALLMARK_MITOTIC_SPINDLE	198	-0.427938	-2.17518	0	0	1e-05	5	4193	tags=38%, list=20%, signal=48%
HALLMARK_EPITHELIAL_MESENCHYMAL_TRANSITION	185	-0.413423	-2.08583	0	0	1e-05	5	6116	tags=52%, list=30%, signal=74%
HALLMARK_TNFA_SIGNALING_VIA_NFKB	191	-0.385623	-1.94663	0	0	1e-05	5	6977	tags=55%, list=34%, signal=83%
HALLMARK_OXIDATIVE_PHOSPHORYLATION	200	0.473131	2.62166	0	1e-05	5	0	5550	tags=51%, list=27%, signal=68%
HALLMARK_CHOLESTEROL_HOMEOSTASIS	74	0.413017	1.96711	0	0.00103395	2.986	0.003	3329	tags=35%, list=16%, signal=42%
HALLMARK_ADIPOGENESIS	190	0.357538	1.97924	0	0.0013786	2.861	0.003	4957	tags=42%, list=24%, signal=55%
HALLMARK_FATTY_ACID_METABOLISM	150	0.379947	2.03163	0	0.00142083	2.847	0.002	4989	tags=41%, list=24%, signal=54%
HALLMARK_MYC_TARGETS_V2	58	0.401988	1.806	0.00540541	0.00324973	2.488	0.012	6096	tags=52%, list=30%, signal=73%
HALLMARK_UNFOLDED_PROTEIN_RESPONSE	113	0.339154	1.74358	0	0.00412153	2.385	0.018	4950	tags=38%, list=24%, signal=50%
HALLMARK_MTORC1_SIGNALING	198	0.30388	1.67151	0	0.00718981	2.143	0.035	5022	tags=35%, list=24%, signal=46%
HALLMARK_XENOBIOTIC_METABOLISM	177	0.288904	1.60451	0	0.00819735	2.086	0.053	5511	tags=40%, list=27%, signal=54%
HALLMARK_MYC_TARGETS_V1	200	0.287191	1.61681	0	0.00844365	2.073	0.048	3826	tags=26%, list=19%, signal=32%
HALLMARK_INTERFERON_ALPHA_RESPONSE	97	-0.358787	-1.6286	0.00149031	0.0110697	0.081	1.092	10005	tags=72%, list=48%, signal=139%
HALLMARK_BILE_ACID_METABOLISM	96	0.306701	1.53238	0	0.013968	1.855	0.098	4083	tags=32%, list=20%, signal=40%
HALLMARK_ALLOGRAFT_REJECTION	160	-0.309504	-1.52734	0.00428571	0.0193921	0.214	0.67	3758	tags=29%, list=18%, signal=36%
HALLMARK_INFLAMMATORY_RESPONSE	171	-0.304996	-1.52797	0.00135135	0.0215468	0.214	0.67	5822	tags=40%, list=28%, signal=56%
HALLMARK_SPERMATOGENESIS	98	-0.340123	-1.55495	0.00311526	0.0220267	0.178	0.75	4857	tags=34%, list=24%, signal=44%
HALLMARK_COAGULATION	114	-0.331139	-1.53371	0.00597907	0.0233974	0.209	0.68	6509	tags=47%, list=32%, signal=69%
HALLMARK_PEROXISOME	96	0.28795	1.41907	0.0210843	0.0423556	1.373	0.285	5216	tags=38%, list=25%, signal=50%
HALLMARK_PANCREAS_BETA_CELLS	28	0.380133	1.39286	0.0694789	0.0471729	1.326	0.341	3931	tags=32%, list=19%, signal=40%
HALLMARK_COMPLEMENT	179	-0.277947	-1.38403	0.021978	0.0703979	0.638	0.195	6223	tags=40%, list=30%, signal=57%
HALLMARK_TGF_BETA_SIGNALING	53	-0.34166	-1.39194	0.0501618	0.0717387	0.613	0.213	6267	tags=45%, list=30%, signal=65%
HALLMARK_INTERFERON_GAMMA_RESPONSE	188	-0.271475	-1.36971	0.011611	0.0737358	0.68	0.167	7972	tags=49%, list=39%, signal=79%
HALLMARK_APICAL_JUNCTION	183	-0.270014	-1.3552	0.0277008	0.0737844	0.723	0.141	4982	tags=33%, list=24%, signal=43%
HALLMARK_KRAS_SIGNALING_DN	151	-0.278202	-1.35879	0.0336606	0.0765522	0.71	0.149	3794	tags=27%, list=18%, signal=33%
HALLMARK_ESTROGEN_RESPONSE_LATE	192	0.234413	1.30763	0.0234899	0.085617	1.067	0.552	2561	tags=19%, list=12%, signal=22%
HALLMARK_GLYCOLYSIS	193	0.234631	1.29861	0.0243056	0.08595	1.066	0.579	3262	tags=23%, list=16%, signal=27%
HALLMARK_UV_RESPONSE_DN	137	-0.259423	-1.27213	0.0754986	0.144709	0.935	0.029	4924	tags=32%, list=24%, signal=42%
HALLMARK_REACTIVE_OXYGEN_SPECIES_PATHWAY	48	0.27199	1.18685	0.177778	0.192645	0.715	0.884	3695	tags=29%, list=18%, signal=35%
HALLMARK_ANGIOGENESIS	31	-0.332345	-1.19589	0.221865	0.216966	0.994	0.003	6116	tags=42%, list=30%, signal=60%
HALLMARK_APOPTOSIS	154	-0.240887	-1.19938	0.151248	0.222958	0.993	0.003	7067	tags=44%, list=34%, signal=66%
HALLMARK_APICAL_SURFACE	42	-0.30864	-1.17206	0.22504	0.232542	1	0	6745	tags=45%, list=33%, signal=67%
HALLMARK_HYPOXIA	193	-0.234717	-1.20031	0.107843	0.234303	0.993	0.003	5247	tags=32%, list=25%, signal=42%
HALLMARK_UV_RESPONSE_UP	153	-0.241026	-1.17534	0.16087	0.238777	0.999	0	4271	tags=25%, list=21%, signal=32%
HALLMARK_ESTROGEN_RESPONSE_EARLY	193	0.204279	1.11721	0.15	0.298006	0.526	0.97	2630	tags=18%, list=13%, signal=21%
HALLMARK_KRAS_SIGNALING_UP	182	-0.22214	-1.11569	0.231608	0.301914	1	0	6917	tags=42%, list=34%, signal=62%
HALLMARK_MYOGENESIS	169	-0.223512	-1.11687	0.263785	0.313864	1	0	4944	tags=27%, list=24%, signal=36%
HALLMARK_IL2_STAT5_SIGNALING	179	-0.213829	-1.06032	0.345821	0.396782	1	0	4802	tags=30%, list=23%, signal=38%
HALLMARK_IL6_JAK_STAT3_SIGNALING	78	-0.235891	-1.03584	0.393985	0.432791	1	0	6086	tags=37%, list=29%, signal=53%
HALLMARK_NOTCH_SIGNALING	31	-0.270202	-0.989439	0.477586	0.517248	1	0	5194	tags=35%, list=25%, signal=47%
HALLMARK_PI3K_AKT_MTOR_SIGNALING	99	-0.20748	-0.945543	0.581121	0.599066	1	0	7752	tags=41%, list=38%, signal=66%
HALLMARK_WNT_BETA_CATENIN_SIGNALING	41	0.242657	0.993937	0.480874	0.603492	0.219	1	4359	tags=32%, list=21%, signal=40%
HALLMARK_HEME_METABOLISM	181	-0.181481	-0.915191	0.678623	0.646996	1	0	4515	tags=22%, list=22%, signal=28%
HALLMARK_PROTEIN_SECRETION	95	0.194397	0.955064	0.534535	0.693204	0.159	1	5297	tags=33%, list=26%, signal=44%
HALLMARK_DNA_REPAIR	148	0.152265	0.820695	0.923567	0.872152	0.059	1	4293	tags=24%, list=21%, signal=30%
HALLMARK_HEDGEHOG_SIGNALING	33	0.227701	0.880413	0.671087	0.874307	0.058	1	4390	tags=27%, list=21%, signal=35%
HALLMARK_ANDROGEN_RESPONSE	100	0.166736	0.839083	0.812102	0.883655	0.054	1	3711	tags=22%, list=18%, signal=27%
HALLMARK_P53_PATHWAY	198	0.153385	0.844696	0.856	0.914633	0.039	1	4680	tags=24%, list=23%, signal=30%

## Sheet: KEGG gene set
NAME	SIZE	ES	NES	NOM p-val	FDR q-val	-log10_qValue	FWER p-val	RANK AT MAX	LEADING EDGE
HERPES SIMPLEX VIRUS 1 INFECTION	458	-0.439443	-2.45119	0	1e-05	5	0	6399	tags=52%, list=31%, signal=74%
RETINOL METABOLISM	51	0.525107	2.33177	0	1e-05	5	0	3403	tags=51%, list=16%, signal=61%
CORONAVIRUS DISEASE	196	0.427486	2.39865	0	1e-05	5	0	2655	tags=35%, list=13%, signal=39%
RIBOSOME	131	0.698303	3.60683	0	1e-05	5	0	3095	tags=59%, list=15%, signal=69%
OXIDATIVE PHOSPHORYLATION	111	0.422381	2.15603	0	0.000442	3.355	0.002	5660	tags=50%, list=27%, signal=69%
FRUCTOSE AND MANNOSE METABOLISM	31	0.559086	2.16468	0	0.00053	3.276	0.002	5361	tags=68%, list=26%, signal=91%
METABOLISM OF XENOBIOTICS BY CYTOCHROME P450	56	0.490249	2.1706	0	0.000662	3.179	0.002	4287	tags=46%, list=21%, signal=58%
CITRATE CYCLE (TCA CYCLE)	29	0.556428	2.05616	0	0.00248267	2.605	0.014	4957	tags=59%, list=24%, signal=77%
THERMOGENESIS	203	0.352771	1.99119	0	0.00263521	2.579	0.021	4640	tags=36%, list=22%, signal=46%
AMINOACYL-TRNA BIOSYNTHESIS	44	0.485444	2.00758	0	0.00292801	2.533	0.021	6979	tags=68%, list=34%, signal=103%
DRUG METABOLISM	83	0.413879	1.97459	0	0.00321738	2.492	0.028	3403	tags=34%, list=16%, signal=40%
PENTOSE AND GLUCURONATE INTERCONVERSIONS	25	0.553426	2.0117	0	0.00329402	2.482	0.021	4287	tags=48%, list=21%, signal=61%
DIABETIC CARDIOMYOPATHY	174	0.359735	1.94859	0	0.00426074	2.371	0.04	5031	tags=41%, list=24%, signal=54%
PYRUVATE METABOLISM	42	0.466677	1.93906	0.00273973	0.00432142	2.364	0.044	3883	tags=38%, list=19%, signal=47%
INFLAMMATORY BOWEL DISEASE	49	-0.491758	-1.95901	0	0.00558322	2.253	0.03	5822	tags=59%, list=28%, signal=82%
C-TYPE LECTIN RECEPTOR SIGNALING PATHWAY	94	-0.436905	-1.97819	0	0.00591168	2.228	0.025	6640	tags=52%, list=32%, signal=77%
EPSTEIN-BARR VIRUS INFECTION	177	-0.398554	-1.98538	0	0.00610559	2.214	0.021	6665	tags=49%, list=32%, signal=71%
BILE SECRETION	67	0.407001	1.91006	0	0.00629087	2.201	0.068	4287	tags=39%, list=21%, signal=49%
GLYCOSAMINOGLYCAN BIOSYNTHESIS	51	-0.473403	-1.93454	0	0.00635931	2.197	0.041	6254	tags=55%, list=30%, signal=79%
GLYOXYLATE AND DICARBOXYLATE METABOLISM	27	0.505509	1.89793	0.00257069	0.00636541	2.196	0.074	4166	tags=56%, list=20%, signal=70%
STEROID HORMONE BIOSYNTHESIS	42	0.45424	1.87797	0.00244499	0.00779369	2.108	0.094	4287	tags=48%, list=21%, signal=60%
ARGININE BIOSYNTHESIS	19	0.544917	1.85655	0	0.0080011	2.097	0.108	1754	tags=32%, list=8%, signal=34%
NON-ALCOHOLIC FATTY LIVER DISEASE	141	0.351381	1.84853	0	0.00811871	2.091	0.116	4640	tags=37%, list=22%, signal=47%
FERROPTOSIS	38	0.462051	1.86222	0	0.00812821	2.09	0.104	6177	tags=61%, list=30%, signal=86%
TH17 CELL DIFFERENTIATION	88	-0.444282	-1.99315	0	0.00831102	2.08	0.019	4870	tags=44%, list=24%, signal=58%
RHEUMATOID ARTHRITIS	77	-0.429924	-1.88505	0	0.0102815	1.988	0.078	6712	tags=61%, list=33%, signal=90%
PURINE METABOLISM	116	0.353314	1.79683	0	0.0115089	1.939	0.177	3568	tags=32%, list=17%, signal=38%
AMINO SUGAR AND NUCLEOTIDE SUGAR METABOLISM	45	0.419187	1.80205	0.00526316	0.0115414	1.938	0.171	6301	tags=60%, list=31%, signal=86%
DNA REPLICATION	36	-0.503903	-1.8521	0	0.0131865	1.88	0.114	7503	tags=67%, list=36%, signal=105%
PROPANOATE METABOLISM	33	0.4407	1.76689	0.00255755	0.014066	1.852	0.219	4166	tags=42%, list=20%, signal=53%
CELL CYCLE	121	-0.377041	-1.78723	0.0014556	0.0143968	1.842	0.237	6719	tags=43%, list=33%, signal=63%
PPAR SIGNALING PATHWAY	63	0.382687	1.75881	0	0.0148196	1.829	0.241	2813	tags=30%, list=14%, signal=35%
TUBERCULOSIS	147	-0.366165	-1.7876	0	0.0152395	1.817	0.235	5822	tags=44%, list=28%, signal=61%
STAPHYLOCOCCUS AUREUS INFECTION	67	-0.415247	-1.79197	0.00313972	0.0157153	1.804	0.226	5512	tags=48%, list=27%, signal=65%
PERTUSSIS	69	-0.425318	-1.81904	0.00161551	0.0164218	1.785	0.173	6032	tags=48%, list=29%, signal=67%
ECM-RECEPTOR INTERACTION	74	-0.415554	-1.82452	0.00152672	0.0167278	1.777	0.161	6601	tags=51%, list=32%, signal=75%
AUTOIMMUNE THYROID DISEASE	26	-0.525816	-1.79242	0	0.016796	1.775	0.224	4424	tags=50%, list=21%, signal=64%
PROTEASOME	43	-0.46117	-1.79477	0.00321027	0.0177761	1.75	0.219	4120	tags=35%, list=20%, signal=43%
GRAFT-VERSUS-HOST DISEASE	25	-0.531991	-1.80136	0.00171821	0.0185277	1.732	0.209	5822	tags=64%, list=28%, signal=89%
RIBOSOME BIOGENESIS IN EUKARYOTES	76	0.356814	1.71441	0.00274725	0.0202955	1.693	0.329	3414	tags=30%, list=17%, signal=36%
PROXIMAL TUBULE BICARBONATE RECLAMATION	21	0.489286	1.69356	0.0129534	0.0229936	1.638	0.372	3738	tags=43%, list=18%, signal=52%
ASTHMA	16	-0.571331	-1.73471	0.00662252	0.0230602	1.637	0.372	7035	tags=81%, list=34%, signal=123%
GLYCOLYSIS / GLUCONEOGENESIS	56	0.384569	1.67593	0.0109589	0.0256361	1.591	0.414	4556	tags=36%, list=22%, signal=46%
BUTANOATE METABOLISM	22	0.464037	1.66911	0.0177215	0.0261054	1.583	0.432	5131	tags=59%, list=25%, signal=79%
PHAGOSOME	130	-0.354532	-1.70717	0	0.0291249	1.536	0.459	4439	tags=36%, list=22%, signal=46%
FAT DIGESTION AND ABSORPTION	37	0.414793	1.64986	0.0025974	0.0294368	1.531	0.485	2761	tags=32%, list=13%, signal=37%
TH1 AND TH2 CELL DIFFERENTIATION	77	-0.390893	-1.69896	0	0.0299499	1.524	0.486	4870	tags=42%, list=24%, signal=54%
ALLOGRAFT REJECTION	25	-0.489607	-1.68534	0.013267	0.0326008	1.487	0.534	4424	tags=48%, list=21%, signal=61%
FOCAL ADHESION	181	-0.335433	-1.67877	0	0.0334585	1.475	0.565	6721	tags=46%, list=33%, signal=68%
FANCONI ANEMIA PATHWAY	51	-0.420431	-1.67387	0.00776398	0.0335928	1.474	0.584	7844	tags=65%, list=38%, signal=104%
CARDIAC MUSCLE CONTRACTION	64	0.35451	1.62488	0.00292398	0.0351163	1.454	0.561	4520	tags=36%, list=22%, signal=46%
NITROGEN METABOLISM	15	0.50786	1.61671	0.0344037	0.0363357	1.44	0.587	5448	tags=73%, list=26%, signal=100%
PEROXISOME	77	0.33894	1.60409	0.00817439	0.039069	1.408	0.624	4973	tags=38%, list=24%, signal=49%
NUCLEOTIDE EXCISION REPAIR	45	-0.417259	-1.64076	0.0111288	0.0415976	1.381	0.69	7524	tags=56%, list=36%, signal=87%
HUMAN T-CELL LEUKEMIA VIRUS 1 INFECTION	201	-0.323109	-1.64164	0.00137931	0.0429919	1.367	0.686	4424	tags=32%, list=21%, signal=41%
INTESTINAL IMMUNE NETWORK FOR IGA PRODUCTION	32	-0.449244	-1.62879	0.0133111	0.0431086	1.365	0.735	4424	tags=50%, list=21%, signal=64%
HUMAN IMMUNODEFICIENCY VIRUS 1 INFECTION	188	-0.323487	-1.63291	0	0.043174	1.365	0.716	6541	tags=44%, list=32%, signal=63%
PYRIMIDINE METABOLISM	52	0.365357	1.58358	0.00564972	0.044216	1.354	0.673	2419	tags=29%, list=12%, signal=33%
PROTEIN EXPORT	23	0.434282	1.56701	0.0214286	0.0490117	1.31	0.724	4191	tags=35%, list=20%, signal=44%
RENIN SECRETION	59	0.34539	1.55497	0.00787402	0.0530697	1.275	0.763	3422	tags=37%, list=17%, signal=45%
VALINE, LEUCINE AND ISOLEUCINE DEGRADATION	47	0.365276	1.54819	0.00879765	0.054551	1.263	0.78	5131	tags=45%, list=25%, signal=59%
HEMATOPOIETIC CELL LINEAGE	70	-0.369565	-1.59874	0.00458716	0.0548609	1.261	0.821	6419	tags=54%, list=31%, signal=79%
ASCORBATE AND ALDARATE METABOLISM	21	0.44221	1.53279	0.0431655	0.0590457	1.229	0.818	4287	tags=48%, list=21%, signal=60%
GLYCOSPHINGOLIPID BIOSYNTHESIS	41	0.368137	1.52037	0.0295699	0.0626133	1.203	0.842	2846	tags=34%, list=14%, signal=40%
LEISHMANIASIS	61	-0.376308	-1.56961	0.00947867	0.0645772	1.19	0.894	5822	tags=51%, list=28%, signal=71%
T CELL RECEPTOR SIGNALING PATHWAY	88	-0.349978	-1.57451	0.00451807	0.0661352	1.18	0.879	5075	tags=36%, list=25%, signal=48%
CELLULAR SENESCENCE	151	-0.324012	-1.5701	0.00434153	0.0665914	1.177	0.893	5887	tags=42%, list=29%, signal=59%
VIRAL MYOCARDITIS	48	-0.384938	-1.55209	0.0138462	0.0711036	1.148	0.927	4955	tags=46%, list=24%, signal=60%
SMALL CELL LUNG CANCER	88	-0.347117	-1.55274	0.00606061	0.0730343	1.136	0.926	7295	tags=45%, list=35%, signal=70%
MEASLES	113	-0.323997	-1.52218	0.00287356	0.078507	1.105	0.971	6373	tags=42%, list=31%, signal=61%
OSTEOCLAST DIFFERENTIATION	102	-0.330952	-1.53124	0.0132353	0.0799209	1.097	0.96	6266	tags=42%, list=30%, signal=60%
CHAGAS DISEASE	91	-0.337134	-1.52278	0.00764526	0.0804502	1.094	0.971	7139	tags=49%, list=35%, signal=75%
CELL ADHESION MOLECULES	116	-0.327251	-1.53343	0.0119581	0.080946	1.092	0.954	5019	tags=41%, list=24%, signal=53%
EPITHELIAL CELL SIGNALING IN HELICOBACTER PYLORI INFECTION	66	-0.362939	-1.52559	0.0152672	0.0811407	1.091	0.968	6712	tags=48%, list=33%, signal=72%
GLUTATHIONE METABOLISM	50	0.336211	1.45582	0.0352304	0.0939839	1.027	0.95	3216	tags=30%, list=16%, signal=35%
NECROPTOSIS	133	0.27812	1.46225	0.0149701	0.0947564	1.023	0.94	2373	tags=21%, list=11%, signal=24%
RETROGRADE ENDOCANNABINOID SIGNALING	118	0.284262	1.45121	0.00923077	0.0947973	1.023	0.953	4305	tags=31%, list=21%, signal=39%
ETHER LIPID METABOLISM	45	0.346029	1.45646	0.0419753	0.0959664	1.018	0.949	4038	tags=38%, list=20%, signal=47%
KAPOSI SARCOMA-ASSOCIATED HERPESVIRUS INFECTION	170	-0.301035	-1.49017	0.00147275	0.097009	1.013	0.99	6729	tags=44%, list=33%, signal=65%
HOMOLOGOUS RECOMBINATION	41	-0.386418	-1.49146	0.0424144	0.0986008	1.006	0.989	4890	tags=39%, list=24%, signal=51%
BLADDER CANCER	41	0.34466	1.4424	0.0449735	0.0991363	1.004	0.961	4331	tags=41%, list=21%, signal=52%
INFLUENZA A	144	-0.306203	-1.47515	0.00693481	0.10419	0.982	0.994	6128	tags=42%, list=30%, signal=60%
RENAL CELL CARCINOMA	66	-0.346859	-1.46769	0.0258481	0.105748	0.976	0.997	3598	tags=29%, list=17%, signal=35%
HEPATITIS B	143	-0.305261	-1.47606	0.00878477	0.106	0.975	0.993	6649	tags=43%, list=32%, signal=62%
AMOEBIASIS	83	-0.328782	-1.46268	0.0226586	0.107801	0.967	0.998	7231	tags=49%, list=35%, signal=76%
PROTEOGLYCANS IN CANCER	184	-0.291707	-1.46813	0	0.107835	0.967	0.997	6151	tags=42%, list=30%, signal=60%
NATURAL KILLER CELL MEDIATED CYTOTOXICITY	87	-0.322014	-1.4562	0.0274809	0.111108	0.954	0.999	6640	tags=41%, list=32%, signal=61%
HEDGEHOG SIGNALING PATHWAY	50	-0.36169	-1.44741	0.0419907	0.115688	0.937	1	5887	tags=46%, list=29%, signal=64%
TOXOPLASMOSIS	100	-0.313231	-1.43671	0.0241327	0.123555	0.908	1	6061	tags=42%, list=29%, signal=59%
PROTEIN PROCESSING IN ENDOPLASMIC RETICULUM	161	0.256828	1.40255	0.0137931	0.128128	0.892	0.989	5193	tags=30%, list=25%, signal=40%
MANNOSE TYPE O-GLYCAN BIOSYNTHESIS	22	-0.432852	-1.42379	0.0725126	0.133582	0.874	1	4859	tags=36%, list=24%, signal=48%
THYROID CANCER	35	0.352384	1.39264	0.0598958	0.134837	0.87	0.992	3492	tags=29%, list=17%, signal=34%
YERSINIA INFECTION	133	-0.29374	-1.41137	0.0275762	0.134958	0.87	1	7139	tags=44%, list=35%, signal=66%
GALACTOSE METABOLISM	27	0.378034	1.38819	0.0761671	0.136076	0.866	0.993	4264	tags=37%, list=21%, signal=47%
NF-KAPPA B SIGNALING PATHWAY	88	-0.314537	-1.41559	0.0400616	0.136089	0.866	1	8569	tags=53%, list=42%, signal=91%
PD-L1 EXPRESSION AND PD-1 CHECKPOINT PATHWAY IN CANCER	81	-0.322585	-1.41821	0.0361446	0.136119	0.866	1	5797	tags=40%, list=28%, signal=55%
TOLL-LIKE RECEPTOR SIGNALING PATHWAY	79	-0.320814	-1.40756	0.0343797	0.136136	0.866	1	6865	tags=43%, list=33%, signal=64%
B CELL RECEPTOR SIGNALING PATHWAY	67	-0.334444	-1.41167	0.0457413	0.137196	0.863	1	5075	tags=36%, list=25%, signal=47%
MALARIA	31	-0.390003	-1.40422	0.0738916	0.137209	0.863	1	5822	tags=48%, list=28%, signal=67%
TYROSINE METABOLISM	31	0.355212	1.37974	0.0818414	0.140286	0.853	0.994	3403	tags=35%, list=16%, signal=42%
ARGININE AND PROLINE METABOLISM	45	0.325006	1.37665	0.0788804	0.140321	0.853	0.995	4209	tags=31%, list=20%, signal=39%
OOCYTE MEIOSIS	112	-0.301465	-1.39676	0.0393343	0.142127	0.847	1	5623	tags=38%, list=27%, signal=52%
PENTOSE PHOSPHATE PATHWAY	28	0.371719	1.37104	0.0778589	0.143195	0.844	0.997	4424	tags=43%, list=21%, signal=54%
ALANINE ASPARTATE AND GLUTAMATE METABOLISM	32	0.358761	1.36251	0.0826873	0.148966	0.827	0.997	1965	tags=25%, list=10%, signal=28%
ACUTE MYELOID LEUKEMIA	59	-0.332073	-1.38488	0.0557325	0.153425	0.814	1	6640	tags=41%, list=32%, signal=60%
INSULIN RESISTANCE	99	0.27053	1.34727	0.0243161	0.161455	0.792	0.997	1436	tags=16%, list=7%, signal=17%
SYSTEMIC LUPUS ERYTHEMATOSUS	81	0.281498	1.33845	0.0353982	0.167361	0.776	0.999	2375	tags=26%, list=12%, signal=29%
HUMAN PAPILLOMAVIRUS INFECTION	297	-0.257637	-1.36988	0.00884956	0.167953	0.775	1	6728	tags=39%, list=33%, signal=57%
TNF SIGNALING PATHWAY	109	-0.296525	-1.36419	0.0398162	0.172099	0.764	1	4965	tags=35%, list=24%, signal=46%
MISMATCH REPAIR	23	-0.408274	-1.35572	0.106239	0.174063	0.759	1	1328	tags=26%, list=6%, signal=28%
HIPPO SIGNALING PATHWAY	154	-0.273585	-1.35973	0.0266667	0.174551	0.758	1	6943	tags=44%, list=34%, signal=66%
REGULATION OF ACTIN CYTOSKELETON	195	-0.267691	-1.35706	0.027894	0.175415	0.756	1	6972	tags=42%, list=34%, signal=63%
CORTISOL SYNTHESIS AND SECRETION	53	0.300292	1.3276	0.0727763	0.175884	0.755	1	3560	tags=26%, list=17%, signal=32%
LONG-TERM POTENTIATION	59	0.291708	1.32035	0.0791789	0.18126	0.742	1	2942	tags=27%, list=14%, signal=32%
AUTOPHAGY	132	-0.284118	-1.34482	0.0520984	0.181519	0.741	1	5130	tags=33%, list=25%, signal=44%
COMPLEMENT AND COAGULATION CASCADES	60	-0.319825	-1.34686	0.0690209	0.181774	0.74	1	6513	tags=53%, list=32%, signal=78%
NON-SMALL CELL LUNG CANCER	69	-0.311085	-1.34047	0.0749601	0.183857	0.736	1	3281	tags=26%, list=16%, signal=31%
ENDOCRINE AND OTHER FACTOR-REGULATED CALCIUM REABSORPTION	45	0.309563	1.31054	0.110565	0.189737	0.722	1	5262	tags=38%, list=25%, signal=51%
AGE-RAGE SIGNALING PATHWAY IN DIABETIC COMPLICATIONS	90	-0.295671	-1.33241	0.0691244	0.19191	0.717	1	6032	tags=43%, list=29%, signal=61%
TASTE TRANSDUCTION	50	0.305502	1.3056	0.0878187	0.192523	0.716	1	4411	tags=38%, list=21%, signal=48%
BETA-ALANINE METABOLISM	27	0.352241	1.2987	0.118919	0.197289	0.705	1	3091	tags=30%, list=15%, signal=35%
PARKINSON DISEASE	222	0.23139	1.29448	0.0153846	0.198711	0.702	1	5070	tags=34%, list=25%, signal=45%
TERPENOID BACKBONE BIOSYNTHESIS	21	0.36767	1.29174	0.15	0.198746	0.702	1	3045	tags=29%, list=15%, signal=33%
RAS SIGNALING PATHWAY	208	-0.257838	-1.32287	0.0248963	0.202135	0.694	1	3546	tags=25%, list=17%, signal=30%
PORPHYRIN AND CHLOROPHYLL METABOLISM	32	0.326893	1.28156	0.121588	0.208234	0.681	1	5126	tags=44%, list=25%, signal=58%
PLATELET ACTIVATION	112	-0.279871	-1.30926	0.0758226	0.208628	0.681	1	6540	tags=40%, list=32%, signal=58%
PANCREATIC CANCER	75	-0.303669	-1.31104	0.0764431	0.209077	0.68	1	6540	tags=43%, list=32%, signal=62%
TYPE I DIABETES MELLITUS	32	-0.35983	-1.31473	0.105519	0.210211	0.677	1	5822	tags=50%, list=28%, signal=70%
FC GAMMA R-MEDIATED PHAGOCYTOSIS	88	-0.288905	-1.31174	0.0655738	0.211251	0.675	1	5419	tags=38%, list=26%, signal=51%
THIAMINE METABOLISM	15	0.407211	1.25919	0.180952	0.232468	0.634	1	4592	tags=53%, list=22%, signal=69%
SELENOCOMPOUND METABOLISM	17	0.38392	1.26132	0.1675	0.233163	0.632	1	3572	tags=35%, list=17%, signal=43%
OTHER TYPES OF O-GLYCAN BIOSYNTHESIS	43	-0.337261	-1.28751	0.11405	0.237152	0.625	1	3755	tags=28%, list=18%, signal=34%
ANTIGEN PROCESSING AND PRESENTATION	58	-0.308414	-1.28088	0.0992366	0.24034	0.619	1	7551	tags=52%, list=37%, signal=81%
PANCREATIC SECRETION	75	0.26684	1.238	0.107872	0.241694	0.617	1	3738	tags=29%, list=18%, signal=36%
GLIOMA	73	-0.298894	-1.27546	0.104361	0.242047	0.616	1	5382	tags=37%, list=26%, signal=50%
RIG-I-LIKE RECEPTOR SIGNALING PATHWAY	53	-0.318524	-1.28126	0.122417	0.243014	0.614	1	9496	tags=58%, list=46%, signal=108%
SALIVARY SECRETION	69	0.269612	1.24688	0.110778	0.24331	0.614	1	3560	tags=30%, list=17%, signal=37%
FOLATE BIOSYNTHESIS	24	0.348223	1.24362	0.167513	0.244308	0.612	1	2249	tags=25%, list=11%, signal=28%
IL-17 SIGNALING PATHWAY	76	-0.289553	-1.27601	0.0967742	0.244393	0.612	1	5404	tags=33%, list=26%, signal=44%
ALCOHOLISM	147	0.22752	1.24072	0.0696202	0.244629	0.611	1	3363	tags=24%, list=16%, signal=29%
CARBOHYDRATE DIGESTION AND ABSORPTION	34	0.31042	1.23831	0.167539	0.244765	0.611	1	4411	tags=38%, list=21%, signal=49%
OVARIAN STEROIDOGENESIS	41	0.297379	1.24711	0.147368	0.246997	0.607	1	2237	tags=20%, list=11%, signal=22%
GLYCEROPHOSPHOLIPID METABOLISM	89	0.255765	1.23253	0.121739	0.24711	0.607	1	4054	tags=26%, list=20%, signal=32%
MELANOMA	64	-0.297051	-1.25843	0.122581	0.266308	0.575	1	3687	tags=28%, list=18%, signal=34%
PRIMARY IMMUNODEFICIENCY	28	-0.354657	-1.24545	0.164407	0.28499	0.545	1	6419	tags=39%, list=31%, signal=57%
ERBB SIGNALING PATHWAY	80	-0.281999	-1.24293	0.123664	0.286226	0.543	1	4611	tags=29%, list=22%, signal=37%
PATHWAYS IN CANCER	468	-0.223415	-1.23831	0.0329949	0.287025	0.542	1	4359	tags=26%, list=21%, signal=32%
VASCULAR SMOOTH MUSCLE CONTRACTION	114	-0.263465	-1.2402	0.115108	0.287571	0.541	1	5686	tags=37%, list=28%, signal=51%
PHOTOTRANSDUCTION	19	-0.393983	-1.22808	0.200686	0.294632	0.531	1	5501	tags=47%, list=27%, signal=65%
JAK-STAT SIGNALING PATHWAY	121	-0.25878	-1.2298	0.133527	0.295123	0.53	1	6640	tags=41%, list=32%, signal=61%
PROGESTERONE-MEDIATED OOCYTE MATURATION	86	-0.273879	-1.23123	0.130435	0.296304	0.528	1	6136	tags=38%, list=30%, signal=54%
SALMONELLA INFECTION	236	-0.236049	-1.22362	0.0772414	0.29918	0.524	1	7410	tags=41%, list=36%, signal=63%
CHEMICAL CARCINOGENESIS	183	0.213416	1.18363	0.0921986	0.319976	0.495	1	4982	tags=33%, list=24%, signal=43%
PRION DISEASE	236	0.206733	1.1846	0.0562771	0.322999	0.491	1	4640	tags=30%, list=22%, signal=38%
MINERAL ABSORPTION	52	0.263851	1.16783	0.220109	0.345953	0.461	1	5126	tags=37%, list=25%, signal=48%
HEPATOCELLULAR CARCINOMA	154	-0.242074	-1.19505	0.132075	0.346658	0.46	1	6829	tags=38%, list=33%, signal=57%
SIGNALING PATHWAYS REGULATING PLURIPOTENCY OF STEM CELLS	128	-0.249815	-1.19629	0.146199	0.348217	0.458	1	6728	tags=41%, list=33%, signal=60%
SPINOCEREBELLAR ATAXIA	130	-0.248121	-1.18201	0.165414	0.348629	0.458	1	7130	tags=45%, list=35%, signal=69%
ALZHEIMER DISEASE	329	0.195047	1.16417	0.0707965	0.348757	0.457	1	4297	tags=26%, list=21%, signal=32%
NICOTINATE AND NICOTINAMIDE METABOLISM	33	0.297141	1.16101	0.225464	0.350681	0.455	1	3482	tags=33%, list=17%, signal=40%
CHRONIC MYELOID LEUKEMIA	76	-0.273717	-1.18283	0.185015	0.350781	0.455	1	6640	tags=39%, list=32%, signal=58%
VEGF SIGNALING PATHWAY	56	-0.288272	-1.17906	0.214511	0.350783	0.455	1	3518	tags=29%, list=17%, signal=34%
COLORECTAL CANCER	86	-0.267941	-1.18337	0.169231	0.353573	0.452	1	6728	tags=42%, list=33%, signal=62%
TRANSCRIPTIONAL MISREGULATION IN CANCER	162	-0.235905	-1.17386	0.145833	0.353738	0.451	1	4331	tags=27%, list=21%, signal=34%
LYSOSOME	124	-0.25117	-1.18435	0.178466	0.355305	0.449	1	7235	tags=41%, list=35%, signal=63%
LEUKOCYTE TRANSENDOTHELIAL MIGRATION	96	-0.260158	-1.17481	0.195522	0.355724	0.449	1	6972	tags=49%, list=34%, signal=74%
MICRORNAS IN CANCER	162	-0.24125	-1.18481	0.153627	0.358276	0.446	1	6109	tags=37%, list=30%, signal=52%
THYROID HORMONE SIGNALING PATHWAY	109	-0.255432	-1.18625	0.171171	0.359588	0.444	1	3687	tags=25%, list=18%, signal=30%
DILATED CARDIOMYOPATHY	78	-0.266949	-1.16523	0.192771	0.367426	0.435	1	5404	tags=33%, list=26%, signal=45%
NEUTROPHIL EXTRACELLULAR TRAP FORMATION	141	0.217005	1.1353	0.203226	0.376526	0.424	1	3252	tags=26%, list=16%, signal=30%
HYPERTROPHIC CARDIOMYOPATHY	76	-0.267388	-1.15903	0.216794	0.376569	0.424	1	5404	tags=32%, list=26%, signal=43%
CENTRAL CARBON METABOLISM IN CANCER	62	0.250628	1.13545	0.226415	0.380949	0.419	1	4612	tags=35%, list=22%, signal=46%
NICOTINE ADDICTION	25	0.315169	1.13959	0.244186	0.382374	0.418	1	4305	tags=36%, list=21%, signal=45%
INSULIN SECRETION	68	0.242964	1.14134	0.230548	0.383752	0.416	1	3560	tags=24%, list=17%, signal=28%
STARCH AND SUCROSE METABOLISM	28	0.299068	1.13566	0.237726	0.385454	0.414	1	3251	tags=32%, list=16%, signal=38%
FATTY ACID DEGRADATION	41	0.277022	1.14268	0.257895	0.386025	0.413	1	3403	tags=24%, list=16%, signal=29%
CHOLINE METABOLISM IN CANCER	93	-0.252456	-1.15113	0.213763	0.389521	0.409	1	5185	tags=32%, list=25%, signal=43%
HUNTINGTON DISEASE	269	0.19245	1.12301	0.126866	0.397914	0.4	1	3688	tags=22%, list=18%, signal=26%
ONE CARBON POOL BY FOLATE	19	0.344263	1.12026	0.295039	0.399085	0.399	1	3972	tags=37%, list=19%, signal=46%
CHEMOKINE SIGNALING PATHWAY	154	-0.232247	-1.1378	0.219336	0.415526	0.381	1	6729	tags=36%, list=33%, signal=54%
MAPK SIGNALING PATHWAY	269	-0.215491	-1.13585	0.179245	0.41592	0.381	1	4742	tags=29%, list=23%, signal=37%
FATTY ACID BIOSYNTHESIS	18	0.337697	1.10402	0.316953	0.430778	0.366	1	4337	tags=44%, list=21%, signal=56%
INSULIN SIGNALING PATHWAY	127	-0.238445	-1.12441	0.233286	0.43325	0.363	1	3338	tags=20%, list=16%, signal=23%
NEUROTROPHIN SIGNALING PATHWAY	116	-0.236828	-1.12446	0.248921	0.437403	0.359	1	5384	tags=34%, list=26%, signal=45%
RELAXIN SIGNALING PATHWAY	117	-0.241894	-1.12019	0.270468	0.438551	0.358	1	7065	tags=40%, list=34%, signal=61%
P53 SIGNALING PATHWAY	73	-0.254274	-1.10985	0.276252	0.44933	0.347	1	6373	tags=40%, list=31%, signal=57%
BACTERIAL INVASION OF EPITHELIAL CELLS	74	-0.256819	-1.1101	0.282927	0.453127	0.344	1	4381	tags=27%, list=21%, signal=34%
BREAST CANCER	134	-0.231387	-1.11126	0.252907	0.45482	0.342	1	6806	tags=37%, list=33%, signal=54%
SPHINGOLIPID SIGNALING PATHWAY	113	0.211968	1.08877	0.258064	0.462162	0.335	1	4622	tags=29%, list=22%, signal=37%
PROSTATE CANCER	92	-0.243961	-1.10029	0.268182	0.463163	0.334	1	5887	tags=36%, list=29%, signal=50%
APOPTOSIS	133	-0.231233	-1.10086	0.270774	0.466147	0.331	1	6122	tags=34%, list=30%, signal=48%
WNT SIGNALING PATHWAY	147	-0.226087	-1.09615	0.274964	0.468203	0.33	1	6728	tags=40%, list=33%, signal=59%
PROLACTIN SIGNALING PATHWAY	62	-0.2606	-1.08821	0.311396	0.481755	0.317	1	5104	tags=29%, list=25%, signal=38%
CYTOKINE-CYTOKINE RECEPTOR INTERACTION	200	-0.211741	-1.08162	0.282517	0.4929	0.307	1	7343	tags=41%, list=36%, signal=62%
ESTROGEN SIGNALING PATHWAY	125	-0.22767	-1.07696	0.310395	0.499567	0.301	1	4933	tags=27%, list=24%, signal=36%
RNA TRANSPORT	158	0.196311	1.06604	0.303887	0.515511	0.288	1	5391	tags=29%, list=26%, signal=39%
HUMAN CYTOMEGALOVIRUS INFECTION	200	-0.209273	-1.05985	0.322034	0.537144	0.27	1	6729	tags=37%, list=33%, signal=54%
VARIOUS TYPES OF N-GLYCAN BIOSYNTHESIS	37	0.265026	1.05306	0.371134	0.538283	0.269	1	4254	tags=30%, list=21%, signal=37%
LIPID AND ATHEROSCLEROSIS	187	0.191171	1.05538	0.324415	0.538624	0.269	1	4975	tags=30%, list=24%, signal=40%
APELIN SIGNALING PATHWAY	121	-0.219355	-1.04296	0.378698	0.560422	0.251	1	6079	tags=34%, list=29%, signal=48%
LYSINE DEGRADATION	60	-0.253921	-1.04361	0.38959	0.563643	0.249	1	4037	tags=27%, list=20%, signal=33%
ARRHYTHMOGENIC RIGHT VENTRICULAR CARDIOMYOPATHY	63	-0.248027	-1.04533	0.381173	0.56385	0.249	1	7669	tags=41%, list=37%, signal=65%
CALCIUM SIGNALING PATHWAY	182	-0.206962	-1.04709	0.359046	0.563964	0.249	1	3864	tags=23%, list=19%, signal=27%
PI3K-AKT SIGNALING PATHWAY	291	-0.193656	-1.03686	0.390177	0.566515	0.247	1	6640	tags=36%, list=32%, signal=52%
FOXO SIGNALING PATHWAY	121	-0.218852	-1.03806	0.377811	0.56796	0.246	1	5887	tags=31%, list=29%, signal=44%
NEUROACTIVE LIGAND-RECEPTOR INTERACTION	199	0.186501	1.03451	0.366906	0.57018	0.244	1	3557	tags=23%, list=17%, signal=27%
LINOLEIC ACID METABOLISM	25	0.283336	1.02966	0.408521	0.570865	0.243	1	2336	tags=24%, list=11%, signal=27%
MITOPHAGY	67	0.222865	1.02743	0.409742	0.570888	0.243	1	2967	tags=22%, list=14%, signal=26%
MORPHINE ADDICTION	76	0.216584	1.02482	0.390173	0.571883	0.243	1	3560	tags=25%, list=17%, signal=30%
AMPK SIGNALING PATHWAY	109	0.206603	1.03537	0.375385	0.574097	0.241	1	4188	tags=23%, list=20%, signal=29%
SEROTONERGIC SYNAPSE	95	0.207907	1.03771	0.349693	0.574143	0.241	1	3535	tags=22%, list=17%, signal=27%
GLUCAGON SIGNALING PATHWAY	91	0.210546	1.03013	0.371758	0.575851	0.24	1	3982	tags=22%, list=19%, signal=27%
COLLECTING DUCT ACID SECRETION	23	-0.303348	-1.02452	0.434932	0.592102	0.228	1	9393	tags=70%, list=46%, signal=128%
PATHWAYS OF NEURODEGENERATION	423	0.165211	1.01212	0.399123	0.594161	0.226	1	5070	tags=29%, list=25%, signal=38%
MATURITY ONSET DIABETES OF THE YOUNG	22	0.290348	1.01265	0.403599	0.599222	0.222	1	3742	tags=32%, list=18%, signal=39%
GLUTAMATERGIC SYNAPSE	98	0.198067	1.00547	0.438547	0.60709	0.217	1	3560	tags=23%, list=17%, signal=28%
FC EPSILON RI SIGNALING PATHWAY	59	-0.242699	-1.01277	0.429487	0.616765	0.21	1	5404	tags=34%, list=26%, signal=46%
VIRAL CARCINOGENESIS	182	-0.200506	-1.00794	0.453623	0.623779	0.205	1	7006	tags=38%, list=34%, signal=57%
AXON GUIDANCE	169	-0.202951	-1.00475	0.431786	0.626708	0.203	1	4523	tags=28%, list=22%, signal=36%
BASE EXCISION REPAIR	33	-0.274278	-1.002	0.444628	0.628535	0.202	1	6200	tags=36%, list=30%, signal=52%
GLYCEROLIPID METABOLISM	53	0.221514	0.995773	0.470752	0.628775	0.202	1	3091	tags=19%, list=15%, signal=22%
CYSTEINE AND METHIONINE METABOLISM	43	0.237805	0.993138	0.417344	0.629861	0.201	1	4813	tags=35%, list=23%, signal=45%
REGULATION OF LIPOLYSIS IN ADIPOCYTES	42	-0.259291	-0.997191	0.4625	0.635664	0.197	1	4201	tags=31%, list=20%, signal=39%
RAP1 SIGNALING PATHWAY	186	-0.197486	-0.991769	0.49328	0.645084	0.19	1	4275	tags=25%, list=21%, signal=32%
GNRH SIGNALING PATHWAY	86	-0.219781	-0.985235	0.478788	0.656484	0.183	1	5384	tags=33%, list=26%, signal=44%
ENDOMETRIAL CANCER	57	-0.236508	-0.983092	0.47956	0.656743	0.183	1	3693	tags=25%, list=18%, signal=30%
CAMP SIGNALING PATHWAY	173	-0.195066	-0.979952	0.504937	0.660047	0.18	1	5461	tags=31%, list=26%, signal=41%
CGMP-PKG SIGNALING PATHWAY	139	0.18331	0.973502	0.531157	0.681023	0.167	1	3226	tags=22%, list=16%, signal=25%
ADHERENS JUNCTION	70	-0.224881	-0.96211	0.530581	0.695161	0.158	1	5718	tags=31%, list=28%, signal=43%
NOD-LIKE RECEPTOR SIGNALING PATHWAY	152	-0.198015	-0.962232	0.556818	0.700178	0.155	1	7139	tags=40%, list=35%, signal=61%
LEGIONELLOSIS	53	0.215429	0.957015	0.549479	0.716319	0.145	1	4376	tags=32%, list=21%, signal=41%
AMYOTROPHIC LATERAL SCLEROSIS	320	0.161303	0.957905	0.620253	0.720941	0.142	1	4640	tags=25%, list=22%, signal=32%
UBIQUITIN MEDIATED PROTEOLYSIS	137	-0.197847	-0.949686	0.553314	0.721421	0.142	1	6454	tags=31%, list=31%, signal=45%
PATHOGENIC ESCHERICHIA COLI INFECTION	185	-0.185188	-0.939043	0.589311	0.743264	0.129	1	4971	tags=26%, list=24%, signal=34%
AMPHETAMINE ADDICTION	59	0.208745	0.943346	0.540682	0.74876	0.126	1	3422	tags=24%, list=17%, signal=28%
GASTRIC CANCER	134	-0.193698	-0.93269	0.603245	0.753749	0.123	1	3830	tags=21%, list=19%, signal=25%
MTOR SIGNALING PATHWAY	145	0.175484	0.93812	0.620339	0.756786	0.121	1	5436	tags=31%, list=26%, signal=42%
INFLAMMATORY MEDIATOR REGULATION OF TRP CHANNELS	90	-0.205158	-0.925624	0.599384	0.766198	0.116	1	5520	tags=34%, list=27%, signal=47%
CHOLESTEROL METABOLISM	45	0.217263	0.929109	0.569106	0.774946	0.111	1	4324	tags=29%, list=21%, signal=36%
PHOSPHATIDYLINOSITOL SIGNALING SYSTEM	91	-0.206173	-0.918746	0.600917	0.778074	0.109	1	5382	tags=31%, list=26%, signal=41%
MUCIN TYPE O-GLYCAN BIOSYNTHESIS	32	-0.251229	-0.90771	0.590164	0.800077	0.097	1	3755	tags=28%, list=18%, signal=34%
ABC TRANSPORTERS	39	0.223277	0.912005	0.627249	0.807616	0.093	1	547	tags=10%, list=3%, signal=11%
VITAMIN DIGESTION AND ABSORPTION	21	0.262931	0.914029	0.581454	0.809173	0.092	1	4186	tags=29%, list=20%, signal=36%
BASAL CELL CARCINOMA	59	-0.215924	-0.901396	0.634646	0.810015	0.092	1	3273	tags=24%, list=16%, signal=28%
SNARE INTERACTIONS IN VESICULAR TRANSPORT	33	-0.246234	-0.88844	0.634895	0.818439	0.087	1	4489	tags=24%, list=22%, signal=31%
SHIGELLOSIS	227	-0.17362	-0.88949	0.746631	0.821582	0.085	1	4689	tags=24%, list=23%, signal=31%
FLUID SHEAR STRESS AND ATHEROSCLEROSIS	124	-0.186869	-0.88997	0.699248	0.82619	0.083	1	6649	tags=37%, list=32%, signal=54%
GLYCOSAMINOGLYCAN DEGRADATION	17	-0.287431	-0.892186	0.589372	0.82667	0.083	1	8466	tags=65%, list=41%, signal=110%
GAP JUNCTION	76	-0.198998	-0.875112	0.678072	0.831262	0.08	1	4933	tags=29%, list=24%, signal=38%
BASAL TRANSCRIPTION FACTORS	42	-0.2296	-0.879463	0.643564	0.833367	0.079	1	5380	tags=29%, list=26%, signal=39%
HEPATITIS C	137	-0.183282	-0.87574	0.741059	0.835788	0.078	1	6640	tags=35%, list=32%, signal=51%
ALDOSTERONE SYNTHESIS AND SECRETION	85	0.181255	0.890885	0.700549	0.856656	0.067	1	3618	tags=24%, list=18%, signal=28%
TRYPTOPHAN METABOLISM	37	0.219482	0.887449	0.643454	0.857597	0.067	1	4121	tags=24%, list=20%, signal=30%
TGF-BETA SIGNALING PATHWAY	85	-0.192466	-0.857047	0.736111	0.865518	0.063	1	8513	tags=47%, list=41%, signal=80%
ALDOSTERONE-REGULATED SODIUM REABSORPTION	31	-0.238046	-0.853969	0.68123	0.866447	0.062	1	3281	tags=26%, list=16%, signal=31%
AFRICAN TRYPANOSOMIASIS	26	-0.247157	-0.843353	0.68386	0.872041	0.059	1	7065	tags=46%, list=34%, signal=70%
INOSITOL PHOSPHATE METABOLISM	70	-0.198872	-0.848674	0.729904	0.872044	0.059	1	5185	tags=29%, list=25%, signal=38%
NOTCH SIGNALING PATHWAY	57	-0.203927	-0.843921	0.740973	0.876521	0.057	1	4413	tags=23%, list=21%, signal=29%
SPHINGOLIPID METABOLISM	44	0.207667	0.87119	0.697436	0.882246	0.054	1	4087	tags=27%, list=20%, signal=34%
DOPAMINERGIC SYNAPSE	117	0.169044	0.873798	0.788274	0.88386	0.054	1	3535	tags=21%, list=17%, signal=25%
TIGHT JUNCTION	152	-0.169766	-0.829799	0.841808	0.893265	0.049	1	7244	tags=37%, list=35%, signal=56%
ALPHA-LINOLENIC ACID METABOLISM	22	0.242295	0.844839	0.663462	0.894536	0.048	1	3640	tags=27%, list=18%, signal=33%
ENDOCYTOSIS	242	0.148861	0.854816	0.89243	0.896054	0.048	1	4196	tags=22%, list=20%, signal=28%
LONG-TERM DEPRESSION	50	0.192814	0.838724	0.767908	0.899065	0.046	1	2942	tags=20%, list=14%, signal=23%
BIOSYNTHESIS OF UNSATURATED FATTY ACIDS	26	0.22457	0.846146	0.717122	0.899565	0.046	1	3464	tags=19%, list=17%, signal=23%
OLFACTORY TRANSDUCTION	54	0.194314	0.849354	0.739496	0.900362	0.046	1	3054	tags=20%, list=15%, signal=24%
CUSHING SYNDROME	137	0.162885	0.859868	0.837209	0.900633	0.045	1	3712	tags=20%, list=18%, signal=24%
CHOLINERGIC SYNAPSE	97	0.175971	0.856048	0.807339	0.901422	0.045	1	3560	tags=22%, list=17%, signal=26%
OXYTOCIN SIGNALING PATHWAY	135	-0.172641	-0.820957	0.828194	0.904283	0.044	1	4933	tags=26%, list=24%, signal=34%
MRNA SURVEILLANCE PATHWAY	87	-0.183071	-0.817513	0.831595	0.904555	0.044	1	5739	tags=29%, list=28%, signal=40%
RNA POLYMERASE	31	0.210241	0.823376	0.718987	0.914088	0.039	1	7158	tags=45%, list=35%, signal=69%
SPLICEOSOME	131	-0.167014	-0.807762	0.875	0.916318	0.038	1	4207	tags=19%, list=20%, signal=24%
FATTY ACID ELONGATION	26	0.223098	0.825134	0.744019	0.91845	0.037	1	5429	tags=31%, list=26%, signal=42%
GROWTH HORMONE SYNTHESIS, SECRETION AND ACTION	104	0.162967	0.816198	0.857143	0.919703	0.036	1	3560	tags=19%, list=17%, signal=23%
GLYCINE, SERINE AND THREONINE METABOLISM	35	-0.214775	-0.791827	0.785832	0.920033	0.036	1	2388	tags=20%, list=12%, signal=23%
GNRH SECRETION	58	-0.196164	-0.802002	0.79661	0.920725	0.036	1	3494	tags=22%, list=17%, signal=27%
SYNAPTIC VESICLE CYCLE	64	-0.182957	-0.767396	0.858476	0.920981	0.036	1	4504	tags=22%, list=22%, signal=28%
COCAINE ADDICTION	44	-0.201982	-0.794451	0.809446	0.921648	0.035	1	3994	tags=23%, list=19%, signal=28%
ADIPOCYTOKINE SIGNALING PATHWAY	60	-0.185102	-0.770385	0.870253	0.922487	0.035	1	5797	tags=25%, list=28%, signal=35%
VIBRIO CHOLERAE INFECTION	47	-0.19768	-0.773398	0.821036	0.924004	0.034	1	4439	tags=21%, list=22%, signal=27%
GASTRIC ACID SECRETION	62	-0.193076	-0.796054	0.844094	0.925033	0.034	1	4933	tags=26%, list=24%, signal=34%
PROTEIN DIGESTION AND ABSORPTION	79	-0.177083	-0.78308	0.864615	0.927368	0.033	1	6869	tags=35%, list=33%, signal=53%
PARATHYROID HORMONE SYNTHESIS, SECRETION AND ACTION	92	-0.17255	-0.778859	0.89771	0.927491	0.033	1	5336	tags=24%, list=26%, signal=32%
ARACHIDONIC ACID METABOLISM	54	-0.190331	-0.774601	0.841693	0.927976	0.032	1	4475	tags=24%, list=22%, signal=31%
PHOSPHOLIPASE D SIGNALING PATHWAY	131	-0.155445	-0.752895	0.932749	0.934033	0.03	1	5259	tags=26%, list=25%, signal=35%
ADRENERGIC SIGNALING IN CARDIOMYOCYTES	125	0.153494	0.79078	0.902208	0.952724	0.021	1	3560	tags=20%, list=17%, signal=24%
PANTOTHENATE AND COA BIOSYNTHESIS	18	-0.234867	-0.730428	0.830221	0.953014	0.021	1	3618	tags=22%, list=18%, signal=27%
STEROID BIOSYNTHESIS	20	0.228724	0.782176	0.77027	0.956783	0.019	1	3329	tags=20%, list=16%, signal=24%
CYTOSOLIC DNA-SENSING PATHWAY	46	-0.184232	-0.714171	0.907121	0.961541	0.017	1	6241	tags=24%, list=30%, signal=34%
LONGEVITY REGULATING PATHWAY	93	0.159721	0.770999	0.926254	0.964145	0.016	1	3579	tags=19%, list=17%, signal=23%
VIRAL PROTEIN INTERACTION WITH CYTOKINE AND CYTOKINE RECEPTOR	69	-0.160033	-0.690481	0.960606	0.973442	0.012	1	6568	tags=33%, list=32%, signal=49%
THYROID HORMONE SYNTHESIS	64	0.168368	0.75505	0.894286	0.975231	0.011	1	3560	tags=20%, list=17%, signal=24%
VASOPRESSIN-REGULATED WATER REABSORPTION	41	0.181358	0.746827	0.902116	0.976149	0.01	1	3109	tags=17%, list=15%, signal=20%
GLYCOSYLPHOSPHATIDYLINOSITOL (GPI)-ANCHOR BIOSYNTHESIS	25	0.204271	0.725859	0.888078	0.979291	0.009	1	6017	tags=36%, list=29%, signal=51%
GABAERGIC SYNAPSE	73	0.152081	0.710894	0.957576	0.9825	0.008	1	4479	tags=26%, list=22%, signal=33%
TYPE II DIABETES MELLITUS	40	-0.162749	-0.615628	0.966929	0.983376	0.007	1	5404	tags=28%, list=26%, signal=37%
HIF-1 SIGNALING PATHWAY	98	0.147023	0.729908	0.976945	0.983807	0.007	1	2655	tags=14%, list=13%, signal=16%
N-GLYCAN BIOSYNTHESIS	48	-0.159763	-0.633262	0.973479	0.984014	0.007	1	5079	tags=23%, list=25%, signal=30%
MELANOGENESIS	92	-0.145649	-0.647859	0.981955	0.984505	0.007	1	6172	tags=32%, list=30%, signal=45%
CIRCADIAN ENTRAINMENT	81	-0.147951	-0.658092	0.978723	0.986077	0.006	1	5501	tags=27%, list=27%, signal=37%
CIRCADIAN RHYTHM	28	0.121062	0.450999	1	0.999598	0	1	6284	tags=39%, list=30%, signal=56%
RNA DEGRADATION	69	0.123387	0.568061	0.99422	1	0	1	5380	tags=26%, list=26%, signal=35%
HISTIDINE METABOLISM	21	0.173925	0.600481	0.967816	1	0	1	7898	tags=57%, list=38%, signal=92%
OTHER GLYCAN DEGRADATION	16	0.197282	0.635044	0.910165	1	0	1	3613	tags=19%, list=18%, signal=23%
RENIN-ANGIOTENSIN SYSTEM	16	0.202819	0.648169	0.924658	1	0	1	5262	tags=38%, list=25%, signal=50%
