# Supplementary material for: Targeting metabolic dependencies to reverse chemoradiotherapy resistance in colorectal cancer
Source: J Exp Clin Cancer Res. 2026 Jun 23;45:143. doi: 10.1186/s13046-026-03755-x (PMC13292332; doi:10.1186/s13046-026-03755-x)
Supplement: Supplementary file 5 — Supplementary Material 5. [file 13046_2026_3755_MOESM5_ESM.xlsx]

## Sheet: Drug-Screening_meanAUC-values
Agent	GOE-READ122c	GOE-READ123c	GOE-READ126c	GOE-READ139c	GOE-READ169c	HROC111	HROC126	HROC147	HROC147Met1	HROC284Met1	HROC300	HROC402Met1	HROC441Met2
Abexinostat (PCI-24781)	0.834537	0.437256	0.830471	0.460049	0.532291	0.689617	0.659203	0.483577	0.645595	0.527055	0.606707	0.563376	0.775833
Adavosertib (MK-1775)	0.766413	0.560766	0.654066	0.560962	0.661271	0.88846	0.511045	0.670495	0.705973	0.584273	0.759327	0.629534	0.767796
Afatinib	0.367197	0.322336	0.780164	0.670987	0.713285	0.864349	0.477721	0.747854	0.798045	0.762894	0.591445	0.533601	0.943581
Avagacestat (BMS-708163)	0.903185	0.879367	0.863168	0.891311	0.984245	0.937463	0.978415	0.942591	0.864637	0.952713	0.869659	0.873774	0.898168
AZ 628	1.00255	0.962013	1.01785	0.946701	0.684759	0.910557	1.00551	0.995993	0.9298	0.865829	0.836565	0.74317	0.96614
AZ191	1.04377	1.0163	1.02968	1.0562	1.08642	0.997519	0.947479	0.978432	0.976771	0.98224	1.02088	1.10676	1.00298
AZD1480	0.852245	0.833918	0.854996	0.997424	0.885799	0.817464	0.958914	0.920633	0.955858	0.794532	0.77373	0.884076	0.804453
AZD3965	0.884622	0.951213	0.992978	0.98169	0.952795	0.948727	1.01014	0.928977	0.990279	1.00342	1.03608	0.942272	0.88504
AZD6738	0.829395	0.717979	1.04261	0.75106	0.719296	0.845311	0.668455	0.748455	0.832084	0.630664	0.908159	0.759979	0.858285
AZD7762	0.809578	0.556156	0.663545	0.433481	0.564964	0.789438	0.555617	0.587363	0.633539	0.438529	0.559096	0.536381	0.808353
b-AP15	0.770806	0.426051	0.472262	0.473972	0.552003	0.703416	0.851315	0.656248	0.706216	0.401002	0.725045	0.635683	0.653009
BAY 11-7082	0.709569	0.585009	0.6908	0.719848	0.722773	0.768555	0.875709	0.791077	0.870321	0.685864	0.677629	0.687211	0.69474
BAY 87-2243	0.62531	0.756914	1.01802	0.79725	0.577882	0.706152	0.147494	0.669121	0.670706	0.714207	0.712636	0.692486	0.651869
BAY-876	0.769234	0.846434	0.834547	1.00379	0.981585	0.804068	1.03574	0.842893	0.865958	0.925864	0.958064	0.747556	0.938464
BGB324	1.02163	0.948634	0.988078	0.916146	0.932913	0.930419	0.949555	0.830711	0.947105	0.684701	0.956504	0.955481	0.95456
BI-2852	0.978023	1.01853	1.11395	0.985061	0.978635	0.96862	1.02647	0.990649	0.978361	0.96977	0.949694	0.958114	0.98729
BI-3406	0.784574	0.521904	0.946409	0.886894	0.945415	0.935168	0.818994	0.958371	0.926931	0.937293	0.973581	0.911514	0.963587
Binimetinib	0.630137	0.40299	0.656069	0.630682	0.492036	0.808112	0.76268	0.540436	0.587505	0.745105	0.778841	0.420896	0.977597
BPTES	1.0185	0.973707	1.10035	0.802219	0.898183	0.96375	0.994004	0.982415	0.940559	0.906088	0.857365	0.964207	1.00178
BSJ-4-116	0.826681	0.420892	0.615613	0.552442	0.546988	0.737272	0.61087	0.430525	0.541974	0.40259	0.323511	0.366399	0.778582
Carfilzomib (PR-171)	0.469632	0.0689264	0.150947	0.00793118	0.0172385	0.124704	0.0403202	0.119632	0.10302	0.0132621	0.0974636	0.138238	0.402502
CB-103	0.926345	0.966046	1.02609	1.00064	0.957523	0.957684	0.91066	0.954176	0.95624	0.95019	0.968936	0.946439	0.970331
CB-839	0.929216	0.857963	0.914128	0.813649	0.745353	0.869257	0.97687	0.828121	0.79511	0.769815	0.840154	0.756747	0.98128
CCF642	1.00363	0.993964	1.11595	1.01313	1.01715	0.877355	0.975328	0.971435	0.995861	0.987919	0.869577	0.849205	0.913454
Cobimetinib (GDC-0973, RG7420)	0.646648	0.339954	0.491817	0.42657	0.430829	0.690196	0.714964	0.537272	0.647574	0.449499	0.676176	0.312934	0.943064
Colchicine	0.493935	0.268307	0.42647	0.748115	0.486373	0.73289	0.422539	0.554567	0.51389	0.548228	0.721487	0.651167	0.829465
CP-673451	0.960717	1.00369	1.00702	0.969309	1.01903	1.04365	0.954012	0.893261	0.908892	0.860968	0.985537	0.9047	1.00032
CPI-203	0.753822	0.561322	0.916081	0.68431	0.685857	0.793333	0.906584	0.591089	0.768116	0.651029	0.798717	0.691803	0.87231
Crizotinib (PF-02341066)	0.881571	0.885059	0.887326	0.961743	0.769048	0.770771	0.826853	0.808909	0.850418	0.750265	0.760559	0.733663	0.850233
Dabrafenib (GSK2118436)	1.06312	1.10911	1.01969	1.07921	1.07196	0.948319	0.970713	1.08489	1.0164	0.905182	0.977581	1.06165	1.02703
Danusertib (PHA-739358)	0.989776	0.90088	0.78337	0.700672	0.80282	0.924659	0.991244	0.957904	0.927078	0.728858	0.673706	0.902115	1.00606
Dasatinib hydrochloride	0.668582	0.790771	0.651394	0.422918	0.601106	0.640484	0.930407	0.862146	0.913949	0.669246	0.313799	0.880136	0.812744
Decitabine	0.852562	0.625539	0.85813	0.646262	0.626466	0.946707	0.695495	0.70265	0.724567	0.65188	0.841997	0.724688	0.951836
Deguelin	0.774015	0.766968	0.917285	0.955004	0.750026	0.765143	0.420188	0.768366	0.731634	0.819456	0.826437	0.822051	0.722368
Dinaciclib (SCH727965)	0.394743	0.159962	0.27887	0.245259	0.25926	0.410862	0.429665	0.139925	0.109405	0.278317	0.256345	0.342749	0.547817
Elesclomol (STA-4783)	0.788013	0.1394	0.328215	0.352139	0.138663	0.7453	0.980463	0.950263	0.954665	0.29775	0.565087	0.617737	0.67835
EN4	0.978702	0.918059	1.0061	0.954625	0.846061	0.973257	0.936549	0.963441	0.990579	0.947784	0.960773	1.01565	0.961448
Entinostat (MS-275)	0.891223	0.787699	0.79171	0.646453	0.684807	0.875756	0.769853	0.724672	0.841318	0.698557	0.773481	0.830175	0.833278
Erastin	0.591627	0.424152	0.522948	0.892166	0.527467	0.730206	0.819589	0.90763	0.904855	0.933422	0.646729	0.836282	0.821998
Etoposide	0.952148	0.88552	0.822787	0.922431	0.821069	1.056	0.894425	0.85227	0.967101	0.756667	0.889962	0.940612	0.984536
Fluorouracil (5-Fluoracil, 5-FU)	0.905158	0.923315	0.925826	0.989615	0.9705	0.951389	0.859127	0.996899	0.940017	0.916047	0.948112	0.883617	0.958753
Fluvastatin Sodium	0.899894	0.93635	0.769207	0.95372	0.846016	0.835029	0.982535	0.960255	0.90072	0.838537	0.885961	0.93256	0.928769
Galunisertib (LY2157299)	1.01098	0.963354	1.07447	0.991412	1.02062	0.970366	0.975759	1.02952	0.998073	0.983392	0.960017	0.990199	0.972792
GDC-0152	0.959368	0.833462	0.999465	0.767058	0.848613	0.914035	0.944353	0.845012	0.858562	0.925817	0.94107	0.791793	1.0025
Gemcitabine	0.671041	0.400161	0.402758	0.686477	0.327721	0.77534	0.495232	0.484251	0.696371	0.292217	0.805255	0.682117	0.669579
GMX1778 (CHS828)	0.146448	0.0324606	0.0653307	0.086914	0.203197	0.26801	0.115977	0.0871444	0.0812457	0.142366	0.293093	0.105663	0.147703
GSK1904529A	0.68303	0.83214	0.906645	0.945084	0.851125	0.863547	0.963941	0.945185	0.921805	0.953842	0.916807	0.834911	0.94669
GSK2334470	0.931453	0.87147	0.897127	0.785103	0.818577	0.846128	0.984456	1.00622	0.966427	0.826918	0.904106	0.81598	0.931012
GSK3368715 (EPZ019997) 3HCl	0.938018	0.85368	0.962085	0.838057	0.954457	0.922419	0.925996	0.934151	0.935426	0.845123	0.949725	0.90496	0.960825
GSK461364	0.538778	0.137731	0.493375	0.781865	0.721993	0.820696	0.337641	0.606731	0.550457	0.52528	0.836186	0.557777	0.77036
GW0742	0.982391	1.02862	1.04228	0.936644	0.976103	0.951608	1.01513	0.997255	0.97791	0.997936	0.912036	0.892443	0.971935
HTH-01-015	0.996507	0.940001	1.00469	0.97818	1.00763	0.948846	0.954178	0.983235	0.98107	0.90629	0.947708	0.932996	0.985494
Ibrutinib (PCI-32765)	0.617368	0.520475	0.918787	0.745593	0.851141	0.88711	0.85383	0.921996	0.867857	0.944711	0.775133	0.770818	0.975863
Imidazole Ketone Erastin	0.769438	0.66652	0.673824	0.729354	0.344663	0.753177	0.863479	0.892096	0.928294	0.799198	0.387132	0.623871	0.909615
Importazole	0.937451	0.903327	1.07552	1.02346	0.980275	0.927953	0.910234	0.946985	0.980549	0.898178	0.90808	0.836955	0.899436
Indisulam	0.755144	0.792164	0.960834	1.05302	1.07033	0.87538	1.04281	0.914897	0.998949	1.02553	0.833241	0.879045	0.934951
Irinotecan HCl Trihydrate	0.913192	0.835894	0.742347	0.905472	0.791177	0.935487	0.741615	0.7676	0.855928	0.645327	0.823264	0.916889	0.936357
Ispinesib (SB-715992)	0.563723	0.394622	0.474241	0.640132	0.55146	0.77884	0.629647	0.755178	0.53346	0.528321	0.616922	0.55213	0.719144
Ixazomib Citrate (MLN9708)	0.468692	0.260725	0.337807	0.219982	0.196571	0.30581	0.205417	0.396161	0.22182	0.271109	0.364892	0.432612	0.390369
JIB-04	0.337456	0.456342	0.447547	0.389034	0.164885	0.512177	0.666997	0.767745	0.664911	0.509417	0.20229	0.479035	0.4755
KX2-391	0.48119	0.287583	0.458016	0.762366	0.575242	0.794498	0.604273	0.512342	0.60324	0.575807	0.711552	0.708367	0.775439
LCL161	0.961156	0.894916	0.960074	0.728644	0.876902	0.920929	0.997969	0.924088	0.881576	0.941543	0.924695	0.862207	0.985192
Linsitinib (OSI-906)	0.800793	0.648691	0.878445	1.0246	0.801842	0.824038	0.980622	0.862818	0.912896	0.931665	0.847156	0.679527	0.863041
LLY-507	0.85446	0.857284	1.17011	0.924503	0.851549	0.861331	0.98641	0.856913	0.952597	0.828999	0.819602	0.788747	0.913571
LY2090314	0.629788	0.602218	0.699594	0.712547	0.613034	0.919288	0.625433	0.736296	0.767845	0.8787	0.753164	0.698594	0.937099
Lys05	0.993349	0.934547	0.963639	0.867776	0.929699	0.923448	0.944813	0.924834	0.94976	0.760002	0.883048	0.908517	0.95591
Masitinib (AB1010)	0.910412	0.894867	1.0092	0.978376	0.905096	0.890542	0.973908	0.925857	0.970698	0.869989	0.944305	0.883923	0.888026
MI-2 (MALT1 inhibitor)	0.819605	0.464799	0.55799	0.780999	0.575711	0.602465	0.972196	0.969985	0.959058	0.814668	0.644404	0.867717	0.84768
MI-463	0.920113	0.858385	0.935905	0.900916	0.89815	0.887136	0.920487	0.943649	0.912563	0.829705	0.904194	0.868305	0.92954
MI-503	0.970182	0.829253	0.808992	0.891381	0.800493	0.823905	0.963068	0.929846	0.944175	0.787471	0.857618	0.893555	0.95199
MK-0752	0.9116	0.931741	1.02987	1.03423	0.89878	0.921021	0.949615	0.908409	0.919164	1.00352	0.856079	0.786836	0.888187
MK-2206 2HCl	0.922292	0.647873	0.95371	0.671392	0.819365	0.823284	0.989852	1.00399	0.950926	0.837706	0.842469	0.720056	0.895197
MLN4924	0.949855	0.750974	0.802341	0.767723	0.646641	0.693667	0.861235	0.490598	0.715585	0.473146	0.682897	0.812781	0.876917
MS023	0.855262	0.73974	0.904725	0.788948	0.769792	0.970884	0.89947	0.835002	0.894815	0.790513	0.892412	0.860105	0.916739
Mubritinib (TAK 165)	0.838852	0.877503	0.982371	0.974326	0.812315	0.795016	0.522432	0.774564	0.811224	0.874519	0.84531	0.821275	0.774206
Napabucasin	0.605511	0.856217	0.539862	0.715827	0.705174	0.405196	0.941	0.973185	0.955224	0.608519	0.727902	0.526242	0.677581
Neratinib (HKI-272)	0.659564	0.484996	0.814733	0.828746	0.769939	0.923573	0.705266	0.863506	0.824119	0.833835	0.743492	0.680549	0.945453
Nintedanib (BIBF 1120)	0.918284	0.943121	1.05292	0.935506	0.892784	0.88679	0.938457	0.91483	0.929042	0.960794	0.916236	0.866109	0.925385
Nintedanib Ethanesulfonate Salt	0.912046	0.831852	0.944725	0.898466	0.92144	0.892667	0.889514	0.863546	0.921194	0.790081	0.857878	0.856136	0.925985
NMS-873	0.807104	0.591438	0.819265	0.889115	0.682113	0.711341	0.546481	0.817408	0.690723	0.71887	0.845901	0.80643	0.680647
NVP-CGM097	0.886528	0.785432	1.14466	0.919454	0.927313	0.931555	0.945208	0.874111	0.93687	0.872931	0.871908	0.825659	0.884136
OF-1	0.935146	0.999324	1.03834	0.94534	0.978815	0.873145	0.839059	0.972386	0.927214	0.972434	0.917132	0.921145	0.914533
Onalespib (AT13387)	0.593122	0.496501	0.607049	0.595133	0.749447	0.701454	0.584185	0.577082	0.632795	0.401862	0.514988	0.509163	0.748813
Onametostat (JNJ-64619178)	0.767742	0.638259	0.711131	0.748408	0.825314	0.762613	0.771236	0.735894	0.6659	0.750794	0.869425	0.814685	0.862779
Osimertinib (AZD9291)	0.536013	0.454669	0.828256	0.721145	0.756034	0.86316	0.698311	0.92676	0.856442	0.736141	0.751089	0.642686	0.883073
OTX015	0.89812	0.573623	1.00121	0.665168	0.667346	0.833758	0.927189	0.761489	0.819756	0.693053	0.820184	0.739843	0.942179
Paclitaxel	0.57368	0.318802	0.487814	0.437154	0.341468	0.823731	0.382415	0.567943	0.562292	0.390145	0.454261	0.507535	0.78936
Panobinostat (LBH589)	0.473656	0.116994	0.248193	0.0516545	0.200673	0.401073	0.277967	0.177749	0.251778	0.142632	0.230688	0.235053	0.414503
Pevonedistat (MLN4924)	0.991679	0.85472	0.81807	0.81432	0.711406	0.834585	0.92257	0.601504	0.773688	0.600176	0.760583	0.920241	0.941856
PF-3758309	0.771623	0.638893	0.712809	0.631634	0.476929	0.686403	0.813316	0.765188	0.755084	0.398553	0.594638	0.539594	0.852792
Plinabulin (NPI-2358)	0.502887	0.262124	0.469301	0.658766	0.567441	0.715908	0.532345	0.56397	0.51327	0.572578	0.660971	0.674	0.741233
Ponatinib (AP24534)	0.893955	0.882668	0.94472	0.972231	0.852944	0.844723	0.97392	0.877347	0.906502	0.741126	0.71054	0.744439	0.868684
Poziotinib (HM781-36B)	0.235585	0.324617	0.805658	0.593222	0.751261	0.871819	0.501795	0.845836	0.708903	0.876669	0.645462	0.613425	0.925846
Rabusertib (LY2603618)	0.920461	0.679118	0.747874	0.711208	0.787273	0.867973	0.729948	0.811724	0.854906	0.683722	0.958402	0.782847	0.761322
Ravoxertinib (GDC-0994)	0.902496	0.718763	0.91074	0.825128	0.780559	0.924026	0.960062	0.810677	0.828485	0.832656	0.8684	0.773831	0.919806
Regorafenib (BAY 73-4506)	0.928967	0.93378	1.0891	1.06045	0.966657	0.881632	0.981602	0.920244	1.00192	0.8892	0.889429	0.876846	0.947115
Ribociclib (LEE011)	0.949375	0.893409	0.98969	0.916696	0.868991	1.00795	0.973964	0.891354	0.966497	0.869203	1.00089	0.884514	0.959147
Rigosertib (ON-01910)	0.396182	0.383122	0.490444	0.746995	0.481072	0.715768	0.50866	0.582698	0.648312	0.621352	0.704818	0.625337	0.723661
RO5126766 (CH5126766)	0.553028	0.404794	0.528401	0.62258	0.469667	0.72436	0.742622	0.565878	0.589133	0.668395	0.772205	0.406326	0.948248
RSL3	0.286909	0.09357	0.301546	0.694905	0.113979	0.285777	0.752205	0.754749	0.760693	0.663647	0.339096	0.687225	0.703474
Sabutoclax	0.913281	0.929645	0.953181	0.870451	0.764684	0.850703	0.910473	0.928338	0.900403	0.785696	0.870386	0.847976	0.900192
Sapanisertib (INK 128, MLN0128)	0.651492	0.452381	0.43922	0.278546	0.284483	0.463481	0.701139	0.874414	0.715898	0.438241	0.592871	0.603406	0.525322
Selumetinib (AZD6244)	0.596231	0.366409	0.728992	0.582499	0.575476	0.758082	0.768983	0.738648	0.547615	0.697096	0.697701	0.420483	0.916592
SGI-1027	0.965371	0.572416	0.93614	0.797412	0.904456	0.937612	0.902797	0.757928	0.906143	0.737019	0.954909	0.890487	0.972894
SHP099	0.902456	0.745509	1.04318	0.92842	0.863221	1.00153	0.912269	0.945486	0.935528	0.987352	0.950316	0.93109	0.99315
Sotorasib	1.03844	0.945582	1.1242	0.962093	1.01846	0.984447	0.954311	0.970227	0.963353	0.925552	1.01913	0.994723	1.00733
SP2509	0.841986	0.774392	0.766206	0.734705	0.740942	0.724125	0.827981	0.843103	0.816354	0.765295	0.752318	0.799993	0.793852
STF-31	0.834587	0.790527	0.712809	0.744996	0.841629	0.801449	0.989051	0.98522	0.961616	0.805876	0.966815	0.827239	0.933361
Subasumstat (TAK-981)	0.838966	0.78114	0.761798	0.770035	0.685776	0.767721	0.867977	0.805926	0.80844	0.613794	0.543316	0.665184	0.95092
Sulfopin	1.00797	0.860082	1.08152	0.920842	1.00443	0.927167	0.940817	0.957262	0.993344	0.928463	0.950491	0.948475	0.962601
SZL P1-41	0.896936	0.845404	0.989944	0.933432	0.947962	0.928634	0.993378	0.86243	0.959787	0.86888	0.900571	0.914587	0.909733
TAK-243 (MLN7243)	0.583319	0.36347	0.300795	0.330062	0.0831377	0.214373	0.282551	0.207829	0.20577	0.0991978	0.198898	0.156373	0.661269
Tipifarnib	0.773075	0.575962	0.775404	0.928419	0.768324	0.755736	0.961262	0.999123	0.931194	0.705785	0.845402	0.84745	0.951381
TNO155	0.686347	0.51657	0.991861	0.784026	0.876345	0.951721	0.646331	0.863137	0.901573	0.956603	0.914579	0.828671	0.943147
Tozasertib (VX-680, MK-0457)	0.876784	0.758698	0.842772	0.811107	0.685128	0.923759	0.988672	0.948933	0.847469	0.826448	0.843447	0.84385	0.93311
Trametinib (GSK1120212)	0.262334	0.213359	0.304548	0.359643	0.249116	0.523663	0.547937	0.515133	0.478121	0.356563	0.548332	0.183453	0.865666
Tretinoin	0.930384	0.975053	1.01475	0.745787	0.333875	0.896014	1.03105	0.957853	0.950713	0.807486	0.761463	1.02938	0.930785
VE-822	0.759354	0.754135	0.876521	0.690004	0.756098	0.852593	0.702872	0.809786	0.706518	0.699929	0.86233	0.665618	0.87213
Venetoclax (ABT-199, GDC-0199)	1.00478	0.961885	1.09802	0.971656	0.989975	1.00737	0.99875	1.00642	0.959474	0.998052	0.995255	1.01347	1.0092
Verteporfin	0.93164	0.640636	0.874061	0.828448	0.73575	0.822271	0.949454	0.908343	0.688745	0.70254	0.791614	0.837518	0.769062
Vinorelbine Tartrate	0.680687	0.376589	0.551967	0.651156	0.440603	0.696973	0.438817	0.606124	0.639147	0.49001	0.600062	0.583119	0.830536
VLX1570	0.533565	0.296174	0.388327	0.366363	0.364299	0.467536	0.620141	0.46774	0.575535	0.297776	0.456493	0.434821	0.476566
Volasertib (BI 6727)	0.653031	0.296676	0.515584	0.685035	0.73042	0.768272	0.492587	0.721673	0.685415	0.5049	0.770907	0.64152	0.759667
VPS34-IN1	0.855781	0.821046	0.924056	0.841798	0.847163	0.824778	0.793759	0.876049	0.819904	0.906383	0.887417	0.852083	0.859201
XAV-939	0.968828	0.887528	1.05827	0.998212	0.813515	0.908374	0.964633	0.9483	0.975778	0.93019	0.888484	0.817085	0.908866
YM155 (Sepantronium Bromide)	0.533992	0.914236	0.43081	0.0372513	0.00946773	0.0872439	0.575899	0.713244	0.512868	0.0392026	0.0219787	0.334062	0.409268
