# Supplementary material for: Targeting metabolic dependencies to reverse chemoradiotherapy resistance in colorectal cancer
Source: J Exp Clin Cancer Res. 2026 Jun 23;45:143. doi: 10.1186/s13046-026-03755-x (PMC13292332; doi:10.1186/s13046-026-03755-x)
Supplement: Supplementary file 8 — Supplementary Material 8. [file 13046_2026_3755_MOESM8_ESM.xlsx]

## Sheet: log2FC_PDCL
gene_id	gene_name	seqnames	start	end	width	strand	gene_biotype	baseMean	baseMean_B	baseMean_A	log2FoldChange	pvalue	padj
ENSG00000000003	TSPAN6	X	100627108	100639991	12884	-	protein_coding	1534.86	1615.54	1436.26	-0.167106	0.41329	0.582088
ENSG00000000005	TNMD	X	100584936	100599885	14950	+	protein_coding	36.0005	36.4112	35.4985	-0.0312346	0.961582	0.97836
ENSG00000000419	DPM1	20	50934867	50959140	24274	-	protein_coding	274.318	290.951	253.989	-0.1959	0.17101	0.324909
ENSG00000000457	SCYL3	1	169849631	169894267	44637	-	protein_coding	183.728	179.909	188.395	0.0636591	0.686191	0.800572
ENSG00000000460	C1orf112	1	169662007	169854080	192074	+	protein_coding	73.0694	90.3518	51.9464	-0.777293	0.00397066	0.022053
ENSG00000000938	FGR	1	27612064	27635185	23122	-	protein_coding	3.38759	0.830682	6.51271	2.36786	0.00030178	0.0031836
ENSG00000000971	CFH	1	196651754	196752476	100723	+	protein_coding	0.640976	1.02161	0.175754	-0.0200228	0.978173	0.987463
ENSG00000001036	FUCA2	6	143494812	143511720	16909	-	protein_coding	1452.19	1474.08	1425.43	-0.0483599	0.693075	0.805114
ENSG00000001084	GCLC	6	53497341	53616970	119630	-	protein_coding	1249.58	1147.13	1374.79	0.25721	0.177747	0.3337
ENSG00000001167	NFYA	6	41072974	41102403	29430	+	protein_coding	669.247	695.646	636.981	-0.12742	0.390553	0.561697
ENSG00000001460	STPG1	1	24356999	24416934	59936	-	protein_coding	279.864	284.581	274.099	-0.0522518	0.782604	0.866647
ENSG00000001461	NIPAL3	1	24415802	24472976	57175	+	protein_coding	1154.63	1225.05	1068.57	-0.194653	0.283533	0.454959
ENSG00000001497	LAS1L	X	65438549	65534810	96262	-	protein_coding	621.793	729.523	490.122	-0.569714	0.000136703	0.00177884
ENSG00000001561	ENPP4	6	46129989	46146688	16700	+	protein_coding	536.522	591.539	469.28	-0.329419	0.0920062	0.213906
ENSG00000001617	SEMA3F	3	50155045	50189075	34031	+	protein_coding	572.795	623.613	510.684	-0.267075	0.540386	0.691341
ENSG00000001626	CFTR	7	117287120	117715971	428852	+	protein_coding	1937.51	1818.53	2082.94	0.178518	0.704296	0.812774
ENSG00000001629	ANKIB1	7	92245974	92401383	155410	+	protein_coding	1418.52	1561.81	1243.37	-0.326368	0.0180055	0.0667249
ENSG00000001630	CYP51A1	7	92084987	92134803	49817	-	protein_coding	316.328	273.933	368.144	0.418282	0.0507843	0.141305
ENSG00000001631	KRIT1	7	92197498	92246166	48669	-	protein_coding	157.131	158.644	155.281	-0.0232349	0.792183	0.87333
ENSG00000002016	RAD52	12	911736	990053	78318	-	protein_coding	194.597	188.643	201.873	0.0932304	0.79739	0.876698
ENSG00000002079	MYH16	7	99238829	99311130	72302	+	transcribed_unitary_pseudogene	10.2399	16.3467	2.77599	-2.32102	6.27319e-07	2.84855e-05
ENSG00000002330	BAD	11	64269830	64284704	14875	-	protein_coding	283.285	366.415	181.681	-1.00072	1.11735e-07	7.66856e-06
ENSG00000002549	LAP3	4	17577198	17607972	30775	+	protein_coding	569.358	590.543	543.466	-0.11875	0.543421	0.693672
ENSG00000002586	CD99	X	2691187	2741309	50123	+	protein_coding	1288.96	1383.69	1173.18	-0.232897	0.287811	0.459368
ENSG00000002587	HS3ST1	4	11393150	11429564	36415	-	protein_coding	372.004	461.645	262.444	-0.791062	0.00417981	0.0229425
ENSG00000002726	AOC1	7	150824627	150861504	36878	+	protein_coding	2899.51	2796.41	3025.53	0.109164	0.73059	0.831336
ENSG00000002745	WNT16	7	121325367	121341104	15738	+	protein_coding	51.2186	23.9635	84.5303	0.688199	0.22724	0.393806
ENSG00000002746	HECW1	7	43112629	43566001	453373	+	protein_coding	1.41127	1.7234	1.02977	-0.522206	0.509468	0.665902
ENSG00000002822	MAD1L1	7	1815793	2233243	417451	-	protein_coding	8.98348	6.64828	11.8376	0.77614	0.096249	0.220673
ENSG00000002834	LASP1	17	38869859	38921770	51912	+	protein_coding	9360.62	8900.24	9923.29	0.155761	0.261191	0.430984
ENSG00000002919	SNX11	17	48103357	48123601	20245	+	protein_coding	345.022	363.486	322.454	-0.174016	0.178506	0.334594
ENSG00000002933	TMEM176A	7	150800403	150805118	4716	+	protein_coding	1547.42	1313.21	1833.67	0.440478	0.341745	0.515256
ENSG00000003056	M6PR	12	8940361	8949761	9401	-	protein_coding	990.687	1125.56	825.839	-0.441866	0.0110054	0.046518
ENSG00000003096	KLHL13	X	117897813	118117340	219528	-	protein_coding	29.1289	47.805	6.30247	-2.42436	8.88568e-05	0.0012781
ENSG00000003137	CYP26B1	2	72129238	72147862	18625	-	protein_coding	11.7939	19.2052	2.73562	-1.46882	0.0245581	0.0834031
ENSG00000003147	ICA1	7	8113184	8262687	149504	-	protein_coding	423.222	284.521	592.745	1.0382	7.08552e-06	0.000182424
ENSG00000003249	DBNDD1	16	90004871	90019890	15020	-	protein_coding	1079.66	1223.28	904.129	-0.419469	0.185108	0.343018
ENSG00000003393	ALS2	2	201700267	201782112	81846	-	protein_coding	538.739	697.518	344.677	-1.00125	1.01172e-06	4.10516e-05
ENSG00000003400	CASP10	2	201182872	201229428	46557	+	protein_coding	407.83	432.512	377.665	-0.192447	0.377721	0.549927
ENSG00000003402	CFLAR	2	201116154	201176687	60534	+	protein_coding	1802.45	2047.68	1502.71	-0.440673	0.0183839	0.0676679
ENSG00000003436	TFPI	2	187464230	187565760	101531	-	protein_coding	207.08	261.045	141.123	-0.78972	0.128565	0.268195
ENSG00000003509	NDUFAF7	2	37231631	37253403	21773	+	protein_coding	174.557	165.345	185.815	0.166076	0.295413	0.467249
ENSG00000003756	RBM5	3	50088919	50119021	30103	+	protein_coding	565.154	581.081	545.688	-0.0893281	0.509337	0.665802
ENSG00000003987	MTMR7	8	17296794	17413528	116735	-	protein_coding	12.6888	13.6493	11.5148	-0.237827	0.478639	0.638885
ENSG00000003989	SLC7A2	8	17497088	17570573	73486	+	protein_coding	98.4485	101.698	94.4767	-0.0726151	0.924663	0.957509
ENSG00000004059	ARF5	7	127588386	127591700	3315	+	protein_coding	1373.3	1404.73	1334.88	-0.0739548	0.5134	0.669619
ENSG00000004139	SARM1	17	28364356	28404049	39694	+	protein_coding	136.322	129.757	144.346	0.147547	0.598648	0.736474
ENSG00000004142	POLDIP2	17	28346633	28357527	10895	-	protein_coding	1742.81	1662.54	1840.91	0.145872	0.249991	0.419199
ENSG00000004399	PLXND1	3	129555214	129606676	51463	-	protein_coding	761.242	1058.37	398.092	-1.27204	0.00988432	0.0432716
ENSG00000004455	AK2	1	33007986	33080996	73011	-	protein_coding	3097.35	2824	3431.43	0.278477	0.0787882	0.192565
ENSG00000004468	CD38	4	15778275	15853232	74958	+	protein_coding	3.2132	2.23424	4.40971	0.822673	0.117894	0.253422
ENSG00000004478	FKBP4	12	2794970	2805423	10454	+	protein_coding	3309.1	3490.65	3087.19	-0.174758	0.34249	0.516055
ENSG00000004487	KDM1A	1	23019443	23083689	64247	+	protein_coding	1561.73	1701.38	1391.06	-0.287612	0.0588045	0.156393
ENSG00000004534	RBM6	3	49940007	50100045	160039	+	protein_coding	828.799	884.116	761.188	-0.214369	0.0958389	0.220027
ENSG00000004660	CAMKK1	17	3860315	3894891	34577	-	protein_coding	252.333	207.332	307.335	0.553299	0.0317617	0.100746
ENSG00000004700	RECQL	12	21468910	21501669	32760	-	protein_coding	227.632	291.662	149.372	-0.949465	8.43078e-06	0.000207496
ENSG00000004766	VPS50	7	93232340	93361123	128784	+	protein_coding	208.791	208.938	208.61	-0.00349683	0.977741	0.987403
ENSG00000004776	HSPB6	19	35754566	35758079	3514	-	protein_coding	16.8514	28.7348	2.32732	-2.95049	3.45852e-06	0.000105195
ENSG00000004777	ARHGAP33	19	35774532	35788822	14291	+	protein_coding	199.801	240.206	150.417	-0.665531	0.00236913	0.0149997
ENSG00000004779	NDUFAB1	16	23581014	23596316	15303	-	protein_coding	254.847	223.017	293.75	0.389514	0.076545	0.188603
ENSG00000004799	PDK4	7	95583499	95596516	13018	-	protein_coding	219.836	206.061	236.673	0.186006	0.645841	0.77179
ENSG00000004809	SLC22A16	6	110424687	110476641	51955	-	protein_coding	1.05482	1.15333	0.93441	-0.246692	0.737047	0.835005
ENSG00000004838	ZMYND10	3	50341110	50345732	4623	-	protein_coding	14.9536	24.3712	3.44319	-2.58255	1.97312e-08	1.95853e-06
ENSG00000004848	ARX	X	25003694	25016420	12727	-	protein_coding	5.39385	7.14949	3.24806	-0.977966	0.0720197	0.180332
ENSG00000004864	SLC25A13	7	96120220	96322147	201928	-	protein_coding	689.049	700.659	674.86	-0.0547628	0.66173	0.78323
ENSG00000004866	ST7	7	116953238	117230176	276939	+	protein_coding	155.201	162.17	146.683	-0.14771	0.251573	0.421058
ENSG00000004897	CDC27	17	47117703	47189422	71720	-	protein_coding	1046.56	1086.63	997.594	-0.122502	0.410034	0.579543
ENSG00000004961	HCCS	X	11111301	11123086	11786	+	protein_coding	389.032	437.465	329.837	-0.405041	0.000583811	0.00529197
ENSG00000004975	DVL2	17	7225342	7234517	9176	-	protein_coding	1065.46	1086	1040.36	-0.0617119	0.679451	0.795998
ENSG00000005001	PRSS22	16	2852730	2858170	5441	-	protein_coding	1217	1387.71	1008.35	-0.441877	0.180175	0.336676
ENSG00000005007	UPF1	19	18831959	18868230	36272	+	protein_coding	2914.87	3092.03	2698.35	-0.194935	0.122776	0.259933
ENSG00000005020	SKAP2	7	26667068	26995239	328172	-	protein_coding	1222.2	1222.62	1221.69	-0.000326486	0.998626	0.999167
ENSG00000005022	SLC25A5	X	119468422	119471396	2975	+	protein_coding	10553.8	9648.57	11660.2	0.268981	0.188138	0.346861
ENSG00000005059	MCUB	4	109560209	109688719	128511	+	protein_coding	127.324	145.265	105.396	-0.445356	0.0518588	0.143476
ENSG00000005073	HOXA11	7	27181157	27185232	4076	-	protein_coding	270.991	229.221	322.044	0.463128	0.237037	0.404393
ENSG00000005075	POLR2J	7	102473128	102478922	5795	-	protein_coding	238.061	264.535	205.703	-0.366366	0.000720864	0.00618502
ENSG00000005100	DHX33	17	5440917	5468982	28066	-	protein_coding	818.891	867.609	759.346	-0.190549	0.135774	0.278125
ENSG00000005102	MEOX1	17	43640389	43661922	21534	-	protein_coding	2.62335	4.76973	0	-0.85419	0.232753	0.399611
ENSG00000005108	THSD7A	7	11370365	11832198	461834	-	protein_coding	246.696	362.083	105.669	-1.37285	0.047264	0.134168
ENSG00000005156	LIG3	17	34980512	35009743	29232	+	protein_coding	528.09	490.608	573.9	0.224277	0.111925	0.244404
ENSG00000005175	RPAP3	12	47661249	47706030	44782	-	protein_coding	230.667	265.915	187.586	-0.503327	0.000292803	0.00311214
ENSG00000005187	ACSM3	16	20610243	20797581	187339	+	protein_coding	138.518	88.724	199.377	1.09138	0.0069456	0.0335468
ENSG00000005189	REXO5	16	20806429	20849665	43237	+	protein_coding	61.2984	69.0479	51.8268	-0.399962	0.0254776	0.0856299
ENSG00000005194	CIAPIN1	16	57428187	57447420	19234	-	protein_coding	600.183	597.489	603.475	0.0150833	0.912299	0.950648
ENSG00000005206	SPPL2B	19	2328615	2355095	26481	+	protein_coding	915.858	893.425	943.276	0.076573	0.691123	0.803978
ENSG00000005238	FAM214B	9	35104112	35116341	12230	-	protein_coding	505.394	482.149	533.804	0.143483	0.525942	0.679898
ENSG00000005243	COPZ2	17	48026167	48038030	11864	-	protein_coding	12.5256	20.1899	3.15826	-2.49713	8.90328e-10	1.8597e-07
ENSG00000005249	PRKAR2B	7	107044705	107161811	117107	+	protein_coding	60.4617	104.541	6.58655	-3.54933	5.08419e-12	2.36424e-09
ENSG00000005302	MSL3	X	11758159	11775772	17614	+	protein_coding	244.072	277.644	203.04	-0.447204	0.000852382	0.0070555
ENSG00000005339	CREBBP	16	3725054	3880713	155660	-	protein_coding	2002.06	1918.85	2103.76	0.131497	0.323972	0.496997
ENSG00000005379	TSPOAP1	17	58301228	58328795	27568	-	protein_coding	328	508.055	107.932	-2.68983	3.94695e-08	3.44762e-06
ENSG00000005381	MPO	17	58269855	58280935	11081	-	protein_coding	11.951	9.01476	15.5397	1.82359	0.0111555	0.0469846
ENSG00000005436	GCFC2	2	75652000	75710985	58986	-	protein_coding	170.853	162.821	180.669	0.152776	0.246288	0.414967
ENSG00000005448	WDR54	2	74421678	74425755	4078	+	protein_coding	176.97	218.398	126.335	-0.774837	0.00048343	0.00456824
ENSG00000005469	CROT	7	87345664	87399794	54131	+	protein_coding	119.861	143.308	91.2033	-0.646965	0.000368322	0.0037143
ENSG00000005471	ABCB4	7	87401696	87480435	78740	-	protein_coding	4.47653	4.87342	3.99145	-0.284813	0.609311	0.744961
ENSG00000005483	KMT2E	7	104940943	105115019	174077	+	protein_coding	1847.75	1832.97	1865.83	0.0249511	0.889153	0.935974
ENSG00000005486	RHBDD2	7	75842602	75888926	46325	+	protein_coding	1337.01	1542.89	1085.38	-0.501169	0.00543326	0.0278397
ENSG00000005513	SOX8	16	981770	986979	5210	+	protein_coding	25.0887	14.2291	38.3614	1.20852	0.0449577	0.129317
ENSG00000005700	IBTK	6	82169986	82247754	77769	-	protein_coding	1001.32	956.262	1056.38	0.142517	0.288819	0.460305
ENSG00000005801	ZNF195	11	3339261	3379222	39962	-	protein_coding	712.523	710.722	714.725	0.00676849	0.966697	0.981198
ENSG00000005810	MYCBP2	13	77042474	77327094	284621	-	protein_coding	513.833	520.153	506.108	-0.0409201	0.811118	0.885831
ENSG00000005812	FBXL3	13	76992598	77027195	34598	-	protein_coding	714.15	728.521	696.585	-0.0652585	0.707424	0.814916
ENSG00000005882	PDK2	17	50094737	50112152	17416	+	protein_coding	174.54	173.668	175.605	0.0124405	0.96151	0.978331
ENSG00000005884	ITGA3	17	50055968	50090481	34514	+	protein_coding	6697.4	9386.42	3410.82	-1.3903	8.77817e-05	0.00126567
ENSG00000005889	ZFX	X	24149173	24216255	67083	+	protein_coding	684.344	814.615	525.124	-0.625398	0.000230846	0.00261564
ENSG00000005893	LAMP2	X	120426148	120469365	43218	-	protein_coding	2057.62	2503.52	1512.65	-0.720558	4.34701e-06	0.000125203
ENSG00000005961	ITGA2B	17	44372180	44389649	17470	-	protein_coding	8.00335	12.3703	2.6659	-1.88356	0.00146643	0.0104993
ENSG00000005981	ASB4	7	95478444	95540233	61790	+	protein_coding	56.3916	25.3157	94.3732	-1.02426	0.0870525	0.205998
ENSG00000006007	GDE1	16	19501693	19522123	20431	-	protein_coding	1847.15	1864.41	1826.04	-0.0302281	0.839095	0.903649
ENSG00000006015	REX1BD	19	18588685	18592337	3653	+	protein_coding	470.036	422.395	528.263	0.319267	0.0409537	0.121121
ENSG00000006016	CRLF1	19	18572220	18607741	35522	-	protein_coding	9.54612	11.9618	6.59368	-0.836244	0.0247968	0.0840235
ENSG00000006025	OSBPL7	17	47807372	47821834	14463	-	protein_coding	555.047	460.919	670.092	0.520115	0.0905722	0.211679
ENSG00000006042	TMEM98	17	32927910	32945106	17197	+	protein_coding	552.654	570.367	531.004	-0.100396	0.728238	0.829678
ENSG00000006047	YBX2	17	7288263	7294639	6377	-	protein_coding	549.764	634.657	446.006	-0.478748	0.221127	0.387139
ENSG00000006059	KRT33A	17	41346092	41350828	4737	-	protein_coding	22.5857	40.4974	0.693684	0.490628	0.5541	0.701885
ENSG00000006062	MAP3K14	17	45263119	45317029	53911	-	protein_coding	375.501	486.927	239.312	-1.00173	5.63372e-05	0.000903388
ENSG00000006118	TMEM132A	11	60924460	60937159	12700	+	protein_coding	1256.23	1643.34	783.107	-1.02972	0.00102756	0.00810932
ENSG00000006125	AP2B1	17	35578046	35726413	148368	+	protein_coding	6050.3	5784.72	6374.9	0.138543	0.43952	0.605581
ENSG00000006128	TAC1	7	97732084	97740472	8389	+	protein_coding	47.897	6.3507	98.6758	2.39939	0.00294316	0.0176921
ENSG00000006194	ZNF263	16	3263800	3301401	37602	+	protein_coding	916.87	819.249	1036.18	0.335333	0.0182125	0.067231
ENSG00000006210	CX3CL1	16	57372477	57385044	12568	+	protein_coding	83.6218	128.195	29.143	-1.90452	0.000220237	0.0025216
ENSG00000006282	SPATA20	17	50543058	50555852	12795	+	protein_coding	962.92	1012.89	901.847	-0.165429	0.390791	0.561871
ENSG00000006283	CACNA1G	17	50560715	50627474	66760	+	protein_coding	1.76232	1.76894	1.75421	0.00454258	0.994027	0.995893
ENSG00000006327	TNFRSF12A	16	3018445	3022383	3939	+	protein_coding	3089.02	3105.45	3068.93	-0.0165638	0.95225	0.973113
ENSG00000006377	DLX6	7	97005553	97011040	5488	+	protein_coding	44.3447	55.3969	30.8365	-0.703617	0.256952	0.426732
ENSG00000006432	MAP3K9	14	70722526	70809534	87009	-	protein_coding	1107	1262.18	917.341	-0.449987	0.0686113	0.174368
ENSG00000006451	RALA	7	39623565	39708120	84556	+	protein_coding	1775.81	1853	1681.46	-0.138886	0.261607	0.43139
ENSG00000006453	BAIAP2L1	7	98291650	98401090	109441	-	protein_coding	1165.91	1050.04	1307.53	0.314633	0.0120271	0.0495632
ENSG00000006459	KDM7A	7	140084746	140176983	92238	-	protein_coding	1472.22	1373.19	1593.27	0.205868	0.520471	0.675226
ENSG00000006468	ETV1	7	13891229	13991425	100197	-	protein_coding	60.2496	74.4837	42.8523	-0.72516	0.124057	0.261608
ENSG00000006530	AGK	7	141551278	141655244	103967	+	protein_coding	469.853	495.445	438.574	-0.175844	0.139914	0.284121
ENSG00000006534	ALDH3B1	11	68008578	68029282	20705	+	protein_coding	791.211	755.826	834.459	0.13889	0.631393	0.760807
ENSG00000006555	TTC22	1	54779712	54801323	21612	-	protein_coding	581.709	568.177	598.249	0.0733881	0.682693	0.798198
ENSG00000006576	PHTF2	7	77798773	77957503	158731	+	protein_coding	339.778	384.871	284.665	-0.429901	0.014253	0.0559508
ENSG00000006606	CCL26	7	75769533	75789896	20364	-	protein_coding	17.3924	20.4506	13.6546	-0.491877	0.408364	0.578141
ENSG00000006607	FARP2	2	241356285	241494841	138557	+	protein_coding	1349.69	1378.23	1314.8	-0.0680225	0.644169	0.77065
ENSG00000006611	USH1C	11	17493895	17544416	50522	-	protein_coding	1013.79	689.288	1410.4	0.960913	0.0228117	0.0789566
ENSG00000006625	GGCT	7	30496621	30504841	8221	-	protein_coding	1223.14	1085.49	1391.37	0.353258	0.0662962	0.170303
ENSG00000006634	DBF4	7	87876216	87909553	33338	+	protein_coding	738.605	789.654	676.211	-0.220706	0.139044	0.282881
ENSG00000006638	TBXA2R	19	3594507	3606875	12369	-	protein_coding	9.32294	14.769	2.66658	-2.10286	0.000467666	0.00447205
ENSG00000006652	IFRD1	7	112422887	112481017	58131	+	protein_coding	485.876	436.405	546.339	0.317057	0.172935	0.32748
ENSG00000006695	COX10	17	14069490	14231736	162247	+	protein_coding	431.509	383.399	490.31	0.349638	0.0348995	0.107781
ENSG00000006704	GTF2IRD1	7	74453790	74602605	148816	+	protein_coding	574.388	580.729	566.639	-0.0368123	0.765943	0.854972
ENSG00000006712	PAF1	19	39385629	39391154	5526	-	protein_coding	1179.43	1266.39	1073.14	-0.237549	0.0877964	0.207207
ENSG00000006715	VPS41	7	38722974	38932394	209421	-	protein_coding	506	519.661	489.303	-0.0865788	0.469351	0.630465
ENSG00000006740	ARHGAP44	17	12789498	12991643	202146	+	protein_coding	113.729	130.691	92.9985	-0.441442	0.378187	0.550404
ENSG00000006744	ELAC2	17	12991612	13018065	26454	-	protein_coding	690.265	707.012	669.796	-0.0784599	0.516806	0.672346
ENSG00000006747	SCIN	7	12570577	12660182	89606	+	protein_coding	71.5834	35.4963	115.69	1.54838	0.00110209	0.0085178
ENSG00000006756	ARSD	X	2903972	2929349	25378	-	protein_coding	934.789	977.462	882.633	-0.144462	0.486284	0.645503
ENSG00000006757	PNPLA4	X	7898247	7927739	29493	-	protein_coding	149.655	167.969	127.271	-0.388112	0.0756965	0.187107
ENSG00000006831	ADIPOR2	12	1688574	1788674	100101	+	protein_coding	3918.3	4135.16	3653.24	-0.176475	0.34325	0.516746
ENSG00000006837	CDKL3	5	134286350	134371047	84698	-	protein_coding	7.95838	8.30715	7.53211	-0.162882	0.57015	0.71439
ENSG00000007038	PRSS21	16	2817180	2826304	9125	+	protein_coding	33.787	61.2404	0.232828	0.0824719	0.907081	0.947634
ENSG00000007047	MARK4	19	45079288	45305284	225997	+	protein_coding	410.158	516.315	280.41	-0.86469	0.000124769	0.00165781
ENSG00000007062	PROM1	4	15963076	16084378	121303	-	protein_coding	150.738	150.388	151.167	0.00636362	0.989574	0.993337
ENSG00000007080	CCDC124	19	17933015	17943991	10977	+	protein_coding	988.333	1071.55	886.617	-0.271143	0.0902906	0.211165
ENSG00000007129	CEACAM21	19	41549518	41586844	37327	+	protein_coding	2.84674	2.02066	3.8564	0.696013	0.31488	0.487731
ENSG00000007168	PAFAH1B1	17	2593210	2685615	92406	+	protein_coding	1482.41	1685.56	1234.12	-0.447017	0.00112967	0.00867235
ENSG00000007171	NOS2	17	27756766	27800529	43764	-	protein_coding	69.1835	53.9876	87.7561	0.617824	0.245303	0.413794
ENSG00000007202	KIAA0100	17	28614446	28645454	31009	-	protein_coding	2904.98	3031.72	2750.07	-0.14014	0.223137	0.389109
ENSG00000007216	SLC13A2	17	28473293	28497781	24489	+	protein_coding	63.5412	29.2655	105.434	2.57047	0.000504802	0.00472176
ENSG00000007237	GAS7	17	9910606	10198606	288001	-	protein_coding	52.1951	85.5176	11.4675	-2.35769	0.000227764	0.00258926
ENSG00000007255	TRAPPC6A	19	45162928	45178237	15310	-	protein_coding	172.759	132.873	221.508	0.716858	0.00423675	0.0231561
ENSG00000007264	MATK	19	3777970	3802129	24160	-	protein_coding	3.87665	4.81335	2.7318	-0.675452	0.3082	0.480638
ENSG00000007306	CEACAM7	19	41673303	41706976	33674	-	protein_coding	810.236	119.768	1654.14	2.85667	6.32333e-05	0.000991467
ENSG00000007314	SCN4A	17	63938554	63972918	34365	-	protein_coding	7.82522	4.19472	12.2625	1.35042	0.00934221	0.0416266
ENSG00000007341	ST7L	1	112523514	112620825	97312	-	protein_coding	123.816	129.729	116.588	-0.146529	0.281209	0.452549
ENSG00000007350	TKTL1	X	154295795	154330350	34556	+	protein_coding	1.39297	1.40974	1.37247	-0.0652603	0.932613	0.962257
ENSG00000007372	PAX6	11	31784779	31817961	33183	-	protein_coding	125.467	191.033	45.3308	-1.71723	0.00590912	0.0296146
ENSG00000007376	RPUSD1	16	784974	788397	3424	-	protein_coding	1242.51	1170.31	1330.75	0.183179	0.212535	0.376754
ENSG00000007384	RHBDF1	16	58059	76355	18297	-	protein_coding	1058.4	952.334	1188.03	0.314082	0.120661	0.256928
ENSG00000007392	LUC7L	16	188969	229463	40495	-	protein_coding	249.566	220.56	285.016	0.363282	0.00298746	0.0178802
ENSG00000007402	CACNA2D2	3	50362613	50504244	141632	-	protein_coding	74.2701	84.3434	61.9584	-0.428268	0.21059	0.374575
ENSG00000007516	BAIAP3	16	1333638	1349441	15804	+	protein_coding	275.415	227.293	334.231	0.52354	0.177051	0.33273
ENSG00000007520	TSR3	16	1349240	1351878	2639	-	protein_coding	864.24	774.708	973.668	0.327555	0.00145282	0.010433
ENSG00000007541	PIGQ	16	566995	584109	17115	+	protein_coding	591.246	588.908	594.103	0.0125852	0.91819	0.954261
ENSG00000007545	CRAMP1	16	1612337	1677908	65572	+	protein_coding	439.003	411.921	472.103	0.195693	0.0220263	0.0769926
ENSG00000007866	TEAD3	6	35473597	35497079	23483	-	protein_coding	1040.68	1160.46	894.278	-0.372352	0.0192682	0.0700214
ENSG00000007923	DNAJC11	1	6634168	6701924	67757	-	protein_coding	388.683	397.636	377.741	-0.0732967	0.684847	0.799626
ENSG00000007944	MYLIP	6	16129086	16148248	19163	+	protein_coding	360.275	314.063	416.755	0.395303	0.15852	0.309026
ENSG00000007952	NOX1	X	100843324	100874359	31036	-	protein_coding	2068.36	1073.49	3284.31	1.37762	0.0189981	0.0693545
ENSG00000007968	E2F2	1	23506438	23531233	24796	-	protein_coding	512.919	408.438	640.618	0.634994	0.00917165	0.0410305
ENSG00000008018	PSMB1	6	170535120	170553307	18188	-	protein_coding	1125.21	1272.36	945.357	-0.425293	0.00702507	0.0337567
ENSG00000008056	SYN1	X	47571901	47619857	47957	-	protein_coding	23.9655	41.5788	2.4381	-3.14186	4.91273e-06	0.000138183
ENSG00000008083	JARID2	6	15246069	15522042	275974	+	protein_coding	428.213	504.616	334.832	-0.582373	0.00190038	0.0127092
ENSG00000008086	CDKL5	X	18425583	18653629	228047	+	protein_coding	166.576	204.452	120.282	-0.748656	0.00200817	0.0132486
ENSG00000008118	CAMK1G	1	209583714	209613939	30226	+	protein_coding	3.8554	5.91533	1.33771	-1.75462	0.00500448	0.026322
ENSG00000008128	CDK11A	1	1702379	1724357	21979	-	protein_coding	67.7128	70.3349	64.5081	-0.12487	0.632838	0.761977
ENSG00000008130	NADK	1	1751232	1780457	29226	-	protein_coding	1381.84	1272.08	1515.99	0.252303	0.020432	0.0729918
ENSG00000008226	DLEC1	3	38039205	38124025	84821	+	protein_coding	10.6776	12.103	8.93551	-0.418675	0.286029	0.457711
ENSG00000008256	CYTH3	7	6161776	6272644	110869	-	protein_coding	1912.93	2393.78	1325.23	-0.821067	0.00891819	0.0401469
ENSG00000008277	ADAM22	7	87934143	88202889	268747	+	protein_coding	64.2133	47.6897	84.4088	0.776473	0.0333481	0.104386
ENSG00000008282	SYPL1	7	106090505	106112576	22072	-	protein_coding	2681.4	2357.78	3076.93	0.382104	0.00154299	0.0109173
ENSG00000008283	CYB561	17	63432304	63446354	14051	-	protein_coding	1818.07	1701.13	1960.99	0.203481	0.123092	0.260419
ENSG00000008294	SPAG9	17	50962174	51120868	158695	-	protein_coding	1422.47	1615.61	1186.41	-0.440781	0.0114735	0.047948
ENSG00000008300	CELSR3	3	48636463	48662886	26424	-	protein_coding	885.556	958.216	796.748	-0.257785	0.377377	0.549559
ENSG00000008311	AASS	7	122064583	122144308	79726	-	protein_coding	52.228	77.4149	21.444	-1.74289	1.05243e-05	0.00024809
ENSG00000008323	PLEKHG6	12	6310436	6328506	18071	+	protein_coding	1411.53	1287.06	1563.65	0.276876	0.164997	0.317232
ENSG00000008324	SS18L2	3	42581840	42596934	15095	+	protein_coding	233.415	244.153	220.29	-0.143576	0.345462	0.518776
ENSG00000008382	MPND	19	4343527	4360086	16560	+	protein_coding	94.3337	89.6297	100.083	0.149804	0.441893	0.607562
ENSG00000008394	MGST1	12	16347142	16609259	262118	+	protein_coding	1844.05	1375.9	2416.23	0.795598	0.000729835	0.00623227
ENSG00000008405	CRY1	12	106991364	107093549	102186	-	protein_coding	397.015	463.9	315.267	-0.550751	0.00375335	0.0211097
ENSG00000008438	PGLYRP1	19	46019153	46023053	3901	-	protein_coding	2.68477	2.72594	2.63445	-0.0867927	0.854395	0.913774
ENSG00000008441	NFIX	19	12995475	13098796	103322	+	protein_coding	2621.94	2516.91	2750.3	0.125348	0.584262	0.725308
ENSG00000008513	ST3GAL1	8	133454848	133571940	117093	-	protein_coding	273.075	124.397	454.793	1.6213	0.00410225	0.0225751
ENSG00000008516	MMP25	16	3046062	3060726	14665	+	protein_coding	22.3565	23.6856	20.732	-0.174665	0.627226	0.757744
ENSG00000008517	IL32	16	3065297	3082192	16896	+	protein_coding	1428.25	1326.26	1552.9	0.221838	0.399018	0.569576
ENSG00000008710	PKD1	16	2088708	2135898	47191	-	protein_coding	1103.8	998.945	1231.95	0.299209	0.061526	0.161468
ENSG00000008735	MAPK8IP2	22	50600793	50613981	13189	+	protein_coding	71.0094	57.3456	87.7097	0.575855	0.133859	0.275623
ENSG00000008838	MED24	17	40019097	40061215	42119	-	protein_coding	1316.54	1156.07	1512.66	0.383202	0.0261168	0.0872334
ENSG00000008853	RHOBTB2	8	22987417	23020509	33093	+	protein_coding	264.122	314.21	202.902	-0.608733	0.0467052	0.132997
ENSG00000008869	HEATR5B	2	36968383	37084372	115990	-	protein_coding	287.02	300.848	270.119	-0.153475	0.35938	0.533016
ENSG00000008952	SEC62	3	169966635	169998373	31739	+	protein_coding	1782.33	1795.77	1765.91	-0.024943	0.774941	0.860923
ENSG00000008988	RPS20	8	56067254	56074510	7257	-	protein_coding	9391.73	7569.28	11619.2	0.611701	0.000328186	0.00339265
ENSG00000009307	CSDE1	1	114716913	114758676	41764	-	protein_coding	6529.25	6144.4	6999.63	0.186805	0.18114	0.33785
ENSG00000009335	UBE3C	7	157138916	157269370	130455	+	protein_coding	2383.38	2371.61	2397.76	0.0156008	0.874331	0.926905
ENSG00000009413	REV3L	6	111299028	111483715	184688	-	protein_coding	406.562	470.712	328.155	-0.518506	1.7618e-05	0.000368281
ENSG00000009694	TENM1	X	124375903	125204312	828410	-	protein_coding	5.14969	5.48134	4.74434	-0.14643	0.805121	0.881889
ENSG00000009709	PAX7	1	18630846	18748866	118021	+	protein_coding	1.34165	1.03749	1.71339	0.47502	0.538441	0.689697
ENSG00000009724	MASP2	1	11022009	11047239	25231	-	protein_coding	29.4419	30.7669	27.8225	-0.142146	0.619523	0.752545
ENSG00000009765	IYD	6	150368892	150405969	37078	+	protein_coding	361.208	406.393	305.981	-0.351	0.545983	0.695907
ENSG00000009780	FAM76A	1	27725961	27763116	37156	+	protein_coding	200.032	205.844	192.93	-0.0906259	0.594286	0.733272
ENSG00000009790	TRAF3IP3	1	209756032	209782320	26289	+	protein_coding	4.26189	4.75099	3.6641	-0.334256	0.447244	0.611941
ENSG00000009830	POMT2	14	77274956	77320883	45928	-	protein_coding	352.794	382.692	316.252	-0.271477	0.111113	0.243254
ENSG00000009844	VTA1	6	142147162	142224685	77524	+	protein_coding	883.447	863.643	907.652	0.070525	0.589264	0.729414
ENSG00000009950	MLXIPL	7	73593194	73624543	31350	-	protein_coding	945.521	921.432	974.963	0.0751142	0.864251	0.920302
ENSG00000009954	BAZ1B	7	73440406	73522293	81888	-	protein_coding	2987.38	3105.11	2843.5	-0.126051	0.356686	0.530262
ENSG00000010017	RANBP9	6	13621498	13711835	90338	-	protein_coding	691.594	829.219	523.385	-0.658472	1.11081e-05	0.000259307
ENSG00000010030	ETV7	6	36354091	36387800	33710	-	protein_coding	96.3895	113.327	75.6884	-0.549047	0.159626	0.310476
ENSG00000010072	SPRTN	1	231337104	231355023	17920	+	protein_coding	340.909	335.602	347.394	0.0521851	0.686689	0.800804
ENSG00000010165	METTL13	1	171781660	171814023	32364	+	protein_coding	831.955	764.883	913.932	0.255917	0.00567447	0.0287231
ENSG00000010219	DYRK4	12	4562208	4615302	53095	+	protein_coding	103.861	111.761	94.2057	-0.241328	0.281809	0.453071
ENSG00000010244	ZNF207	17	32350132	32381885	31754	+	protein_coding	2376.05	2436.27	2302.45	-0.0820093	0.325118	0.49816
ENSG00000010256	UQCRC1	3	48599002	48610976	11975	-	protein_coding	3375.67	2824.55	4049.27	0.514731	0.00152745	0.0108361
ENSG00000010270	STARD3NL	7	38178245	38230670	52426	+	protein_coding	432.256	508.928	338.545	-0.581122	3.65427e-05	0.000642277
ENSG00000010278	CD9	12	6199715	6238271	38557	+	protein_coding	3359	3196.93	3557.08	0.152862	0.31596	0.488773
ENSG00000010292	NCAPD2	12	6493356	6531955	38600	+	protein_coding	3191.71	3588.4	2706.87	-0.402176	0.0158982	0.0607719
ENSG00000010295	IFFO1	12	6538961	6556073	17113	-	protein_coding	11.2925	10.7844	11.9135	0.116251	0.703678	0.812353
ENSG00000010310	GIPR	19	45668221	45683722	15502	+	protein_coding	94.0776	91.1668	97.6352	0.0939362	0.786457	0.869156
ENSG00000010318	PHF7	3	52410660	52423641	12982	+	protein_coding	92.8759	87.7068	99.1937	0.188151	0.379845	0.551982
ENSG00000010319	SEMA3G	3	52433035	52445103	12069	-	protein_coding	31.0398	30.5968	31.5813	0.0389227	0.919144	0.954716
ENSG00000010322	NISCH	3	52455118	52493068	37951	+	protein_coding	1083.79	1121.3	1037.95	-0.110126	0.472788	0.633505
ENSG00000010327	STAB1	3	52495338	52524495	29158	+	protein_coding	5.49822	4.39294	6.84912	0.587192	0.223461	0.389589
ENSG00000010361	FUZ	19	49806866	49817376	10511	-	protein_coding	65.7815	82.8439	44.9276	-0.790152	0.114837	0.248735
ENSG00000010404	IDS	X	149476988	149521096	44109	-	protein_coding	113.568	146.566	73.2358	-0.956619	0.00471321	0.0250922
ENSG00000010438	PRSS3	9	33750679	33799231	48553	+	protein_coding	581.354	537.341	635.147	0.231319	0.466719	0.627843
ENSG00000010539	ZNF200	16	3222325	3236221	13897	-	protein_coding	238.029	207.67	275.134	0.400259	0.0105859	0.0453236
ENSG00000010610	CD4	12	6786858	6820799	33942	+	protein_coding	3.81579	3.99174	3.60074	-0.148165	0.786024	0.869105
ENSG00000010626	LRRC23	12	6873569	6914241	40673	+	protein_coding	65.8368	63.4029	68.8117	0.124	0.549624	0.698952
ENSG00000010704	HFE	6	26087281	26098343	11063	+	protein_coding	276.317	303.68	242.872	-0.315802	0.208912	0.372362
ENSG00000010803	SCMH1	1	41027202	41242306	215105	-	protein_coding	455.748	494.187	408.767	-0.269893	0.0173046	0.0648377
ENSG00000010810	FYN	6	111660332	111873452	213121	-	protein_coding	558.479	764.48	306.7	-1.16479	0.028064	0.0920686
ENSG00000010818	HIVEP2	6	142751469	142956698	205230	-	protein_coding	882.34	1127.44	582.773	-0.923063	0.00117584	0.0089249
ENSG00000010932	FMO1	1	171248471	171285978	37508	+	protein_coding	3.74177	4.2782	3.08614	-0.445109	0.411907	0.58097
ENSG00000011007	ELOA	1	23743448	23762059	18612	+	protein_coding	980.707	1056.58	887.968	-0.249025	0.0895103	0.209809
ENSG00000011009	LYPLA2	1	23791145	23795539	4395	+	protein_coding	1979.98	1877.07	2105.77	0.165138	0.0851547	0.20329
ENSG00000011021	CLCN6	1	11806096	11848079	41984	+	protein_coding	439.205	477.336	392.6	-0.277612	0.0582983	0.155546
ENSG00000011028	MRC2	17	62627670	62693597	65928	+	protein_coding	15.1051	24.3332	3.82641	-2.14652	0.00101335	0.00803624
ENSG00000011083	SLC6A7	5	150190062	150222788	32727	+	protein_coding	30.7239	26.5879	35.7792	0.388131	0.36832	0.541656
ENSG00000011105	TSPAN9	12	3077355	3286564	209210	+	protein_coding	262.848	351.724	154.221	-1.14569	0.000247354	0.00275919
ENSG00000011114	BTBD7	14	93237550	93333092	95543	-	protein_coding	1267.12	1261.97	1273.4	0.0135075	0.929641	0.96048
ENSG00000011132	APBA3	19	3750772	3761692	10921	-	protein_coding	289.154	298.716	277.467	-0.108881	0.388183	0.559589
ENSG00000011143	MKS1	17	58205441	58219605	14165	-	protein_coding	197.146	193.485	201.621	0.0552953	0.71348	0.819061
ENSG00000011198	ABHD5	3	43690108	43734371	44264	+	protein_coding	317.42	373.285	249.14	-0.575642	0.000329286	0.00340205
ENSG00000011201	ANOS1	X	8528874	8732137	203264	-	protein_coding	21.3464	38.5512	0.318392	-2.72821	0.00097872	0.00784969
ENSG00000011243	AKAP8L	19	15380050	15419141	39092	-	protein_coding	623.298	651.861	588.388	-0.147697	0.133018	0.274506
ENSG00000011258	MBTD1	17	51177425	51260163	82739	-	protein_coding	446.408	429.331	467.28	0.119168	0.443831	0.609111
ENSG00000011260	UTP18	17	51260546	51297936	37391	+	protein_coding	348.696	357.532	337.897	-0.0814161	0.528147	0.681638
ENSG00000011275	RNF216	7	5620047	5781696	161650	-	protein_coding	1169.18	1224.83	1101.17	-0.152221	0.172426	0.326748
ENSG00000011295	TTC19	17	15999784	16045015	45232	+	protein_coding	1109.44	1113.92	1103.98	-0.0125898	0.950828	0.972446
ENSG00000011304	PTBP1	19	797075	812327	15253	+	protein_coding	9864.75	10069.4	9614.67	-0.0664804	0.455344	0.618934
ENSG00000011332	DPF1	19	38211006	38229714	18709	-	protein_coding	29.6385	43.8333	12.2892	-1.76016	8.28828e-07	3.51754e-05
ENSG00000011347	SYT7	11	61513714	61581148	67435	-	protein_coding	2519.77	1920.29	3252.47	0.742207	0.00320687	0.0188498
ENSG00000011376	LARS2	3	45388561	45554726	166166	+	protein_coding	691.456	666.512	721.942	0.115362	0.401003	0.571463
ENSG00000011405	PIK3C2A	11	17077730	17207986	130257	-	protein_coding	1674.58	1668.99	1681.41	0.0106078	0.940945	0.96666
ENSG00000011422	PLAUR	19	43646095	43670547	24453	-	protein_coding	524.042	618.001	409.202	-0.571085	0.0795324	0.193875
ENSG00000011426	ANLN	7	36389821	36453791	63971	+	protein_coding	2699.62	3734.86	1434.33	-1.32006	0.000101032	0.00141263
ENSG00000011451	WIZ	19	15419978	15449956	29979	-	protein_coding	1828.22	1901.49	1738.68	-0.129196	0.193637	0.353423
ENSG00000011454	RABGAP1	9	122940833	123104866	164034	+	protein_coding	777.967	938.384	581.902	-0.644015	0.116798	0.251691
ENSG00000011478	QPCTL	19	45692403	45703989	11587	+	protein_coding	185.972	174.391	200.127	0.196831	0.162401	0.314017
ENSG00000011485	PPP5C	19	46347087	46392981	45895	+	protein_coding	676.304	755.167	579.915	-0.37869	0.00505766	0.0265125
ENSG00000011523	CEP68	2	65056366	65087004	30639	+	protein_coding	454.168	418.192	498.139	0.249268	0.166169	0.318661
ENSG00000011566	MAP4K3	2	39249266	39437301	188036	-	protein_coding	418.043	407.271	431.208	0.0797302	0.489239	0.648172
ENSG00000011590	ZBTB32	19	35704558	35717038	12481	+	protein_coding	25.1219	37.9097	9.49226	-0.439199	0.363398	0.537006
ENSG00000011638	LDAF1	16	21158377	21180616	22240	+	protein_coding	411.701	282.505	569.607	0.993221	3.69005e-06	0.000110522
ENSG00000011677	GABRA3	X	152166234	152451315	285082	-	protein_coding	120.612	69.573	182.992	1.55015	0.00908416	0.0407109
ENSG00000012048	BRCA1	17	43044295	43170245	125951	-	protein_coding	883.171	943.685	809.209	-0.220705	0.118422	0.254188
ENSG00000012061	ERCC1	19	45407334	45478828	71495	-	protein_coding	245.648	265.797	221.021	-0.262507	0.134381	0.276226
ENSG00000012124	CD22	19	35319261	35347361	28101	+	protein_coding	83.2722	125.619	31.5153	-1.41342	0.0592094	0.157053
ENSG00000012171	SEMA3B	3	50267558	50277546	9989	+	protein_coding	2310.01	2320.53	2297.15	-0.0137906	0.968772	0.98235
ENSG00000012174	MBTPS2	X	21839617	21885423	45807	+	protein_coding	618.483	754.817	451.851	-0.733304	5.83316e-06	0.000156382
ENSG00000012211	PRICKLE3	X	49174802	49186528	11727	-	protein_coding	423.309	479.616	354.489	-0.433079	0.00509009	0.0266304
ENSG00000012223	LTF	3	46435645	46485234	49590	-	protein_coding	2.07512	2.32142	1.77409	-0.350931	0.576369	0.71948
ENSG00000012232	EXTL3	8	28600469	28756561	156093	+	protein_coding	807.726	971.592	607.445	-0.662455	0.00630776	0.0311535
ENSG00000012504	NR1H4	12	100473708	100564414	90707	+	protein_coding	1.89533	0.135891	4.04575	3.06018	2.58529e-05	0.000493651
ENSG00000012660	ELOVL5	6	53267398	53349179	81782	-	protein_coding	1579.31	1557.98	1605.38	0.0396758	0.930719	0.961169
ENSG00000012779	ALOX5	10	45374176	45446119	71944	+	protein_coding	96.3785	96.7356	95.9419	-0.0103817	0.984144	0.990577
ENSG00000012817	KDM5D	Y	19703865	19744939	41075	-	protein_coding	147.691	139.681	157.48	0.0774482	0.92522	0.957669
ENSG00000012822	CALCOCO1	12	53708517	53727745	19229	-	protein_coding	1031.65	1122.19	920.997	-0.277117	0.314616	0.48751
ENSG00000012963	UBR7	14	93207241	93229215	21975	+	protein_coding	836.788	909.343	748.108	-0.279575	0.0447494	0.128872
ENSG00000012983	MAP4K5	14	50418501	50561126	142626	-	protein_coding	612.572	659.047	555.768	-0.243645	0.068677	0.174478
ENSG00000013016	EHD3	2	31234152	31269451	35300	+	protein_coding	24.0072	38.9482	5.74601	-1.02935	0.140392	0.284707
ENSG00000013275	PSMC4	19	39971165	39981764	10600	+	protein_coding	1644.4	1567.63	1738.22	0.147778	0.228809	0.395384
ENSG00000013288	MAN2B2	4	6575189	6623362	48174	+	protein_coding	778.761	913.115	614.55	-0.567628	4.18922e-06	0.000121827
ENSG00000013297	CLDN11	3	170418868	170454733	35866	+	protein_coding	464.968	579.789	324.631	-0.583664	0.442838	0.6082
ENSG00000013306	SLC25A39	17	44319625	44324870	5246	-	protein_coding	4053.42	3765.59	4405.2	0.224527	0.111255	0.243454
ENSG00000013364	MVP	16	29820394	29848039	27646	+	protein_coding	4071.21	3150.1	5197.02	0.715234	1.14861e-05	0.000267093
ENSG00000013374	NUB1	7	151341772	151378449	36678	+	protein_coding	1147.9	1225.14	1053.5	-0.21662	0.0878528	0.207279
ENSG00000013375	PGM3	6	83147324	83193936	46613	-	protein_coding	549.231	520.341	584.541	0.163742	0.447121	0.611809
ENSG00000013392	RWDD2A	6	83193357	83198935	5579	+	protein_coding	111.854	115.861	106.957	-0.117457	0.530046	0.683165
ENSG00000013441	CLK1	2	200853009	200864691	11683	-	protein_coding	431.749	456.922	400.983	-0.189401	0.179699	0.336139
ENSG00000013503	POLR3B	12	106357748	106510198	152451	+	protein_coding	139.188	134.684	144.692	0.102863	0.539794	0.690824
ENSG00000013523	ANGEL1	14	76786009	76826246	40238	-	protein_coding	916.309	802.628	1055.25	0.392596	0.0066844	0.0326089
ENSG00000013561	RNF14	5	141958328	141990292	31965	+	protein_coding	518.994	548.5	482.931	-0.180273	0.319006	0.49201
ENSG00000013563	DNASE1L1	X	154401236	154412112	10877	-	protein_coding	329.878	337.951	320.01	-0.0794367	0.654915	0.77865
ENSG00000013573	DDX11	12	31073860	31104799	30940	+	protein_coding	727.189	719.107	737.066	0.0351701	0.818987	0.89066
ENSG00000013583	HEBP1	12	12974870	13000265	25396	-	protein_coding	470.79	518.506	412.471	-0.32499	0.0538504	0.147285
ENSG00000013588	GPRC5A	12	12891559	12917937	26379	+	protein_coding	18059.3	19590.2	16188.2	-0.2671	0.339936	0.513302
ENSG00000013619	MAMLD1	X	150361422	150514178	152757	+	protein_coding	55.1057	83.2074	20.7592	-1.66372	0.00725913	0.0345552
ENSG00000013725	CD6	11	60971680	61020377	48698	+	protein_coding	22.3037	32.2018	10.2061	-1.48251	0.00346144	0.0199203
ENSG00000013810	TACC3	4	1712858	1745171	32314	+	protein_coding	1920.8	2218.39	1557.07	-0.504877	0.00346979	0.0199588
ENSG00000014123	UFL1	6	96521595	96555276	33682	+	protein_coding	610.79	655.459	556.196	-0.238631	0.00624035	0.0309244
ENSG00000014138	POLA2	11	65261920	65305589	43670	+	protein_coding	199.063	228.528	163.051	-0.480143	0.01051	0.0450902
ENSG00000014164	ZC3H3	8	143437659	143541447	103789	-	protein_coding	663.607	626.454	709.016	0.175103	0.163293	0.31493
ENSG00000014216	CAPN1	11	65180566	65212006	31441	+	protein_coding	7553.19	8426.25	6486.12	-0.374385	0.0122248	0.0501626
ENSG00000014257	ACP3	3	132317369	132368298	50930	+	protein_coding	65.7912	35.4725	102.847	1.36519	0.00832101	0.0381648
ENSG00000014641	MDH1	2	63588609	63607197	18589	+	protein_coding	1054.38	1079.85	1023.25	-0.0763994	0.5747	0.718068
ENSG00000014824	SLC30A9	4	41990502	42090461	99960	+	protein_coding	1158.76	1035.18	1309.8	0.338667	0.000598604	0.00537993
ENSG00000014914	MTMR11	1	149928651	149936879	8229	-	protein_coding	1143.07	603.824	1802.14	1.51772	1.57533e-06	5.77726e-05
ENSG00000014919	COX15	10	99710868	99732127	21260	-	protein_coding	939.473	726.16	1200.19	0.718029	7.99194e-06	0.000199973
ENSG00000015133	CCDC88C	14	91271323	91417844	146522	-	protein_coding	1005.82	1008.68	1002.33	-0.00852603	0.937014	0.964352
ENSG00000015153	YAF2	12	42157104	42238349	81246	-	protein_coding	242.662	277.358	200.256	-0.473815	3.30761e-05	0.000593026
ENSG00000015171	ZMYND11	10	134465	254637	120173	+	protein_coding	1206.2	1258.68	1142.05	-0.139604	0.190452	0.349358
ENSG00000015285	WAS	X	48676596	48691431	14836	+	protein_coding	6.91947	10.2586	2.83832	-1.78224	1.34183e-06	5.13249e-05
ENSG00000015413	DPEP1	16	89613308	89638456	25149	+	protein_coding	3176.58	3655.79	2590.87	-0.450418	0.350647	0.524152
ENSG00000015475	BID	22	17734138	17774770	40633	-	protein_coding	633.104	578.673	699.632	0.27265	0.0742442	0.184485
ENSG00000015479	MATR3	5	139293674	139331677	38004	+	protein_coding	19.7563	19.0137	20.664	0.104336	0.602271	0.73929
ENSG00000015520	NPC1L1	7	44512535	44541330	28796	-	protein_coding	57.5701	34.8241	85.3709	1.06863	0.0885976	0.208463
ENSG00000015532	XYLT2	17	50346126	50363138	17013	+	protein_coding	681.655	771.971	571.268	-0.431989	0.00127713	0.00949484
ENSG00000015568	RGPD5	2	109792758	109857705	64948	+	protein_coding	28.4637	30.1463	26.4072	-0.139515	0.842395	0.905993
ENSG00000015676	NUDCD3	7	44379119	44490658	111540	-	protein_coding	2263.31	2334.95	2175.76	-0.10065	0.378055	0.550279
ENSG00000016082	ISL1	5	51383448	51394730	11283	+	protein_coding	11.092	11.85	10.1655	-0.204239	0.676083	0.793559
ENSG00000016391	CHDH	3	53812335	53846419	34085	-	protein_coding	1572.99	1423.55	1755.64	0.295408	0.236097	0.403513
ENSG00000016402	IL20RA	6	136999971	137045180	45210	-	protein_coding	976.014	689.771	1325.87	0.927127	9.42523e-06	0.00022777
ENSG00000016490	CLCA1	1	86468368	86500259	31892	+	protein_coding	31.9018	49.4442	10.4612	-0.355616	0.652404	0.776528
ENSG00000016602	CLCA4	1	86547078	86580754	33677	+	protein_coding	17.7429	7.31365	30.4897	1.3543	0.0855464	0.203982
ENSG00000016864	GLT8D1	3	52694486	52706032	11547	-	protein_coding	643.406	670.68	610.071	-0.133813	0.367526	0.540953
ENSG00000017260	ATP2C1	3	130850595	131016712	166118	+	protein_coding	903.807	923.134	880.185	-0.0689195	0.550025	0.699342
ENSG00000017427	IGF1	12	102395874	102481744	85871	-	protein_coding	1.27164	2.22812	0.102608	-1.62995	0.0494249	0.138662
ENSG00000017483	SLC38A5	X	48458537	48470260	11724	-	protein_coding	854.891	863.325	844.584	-0.0279802	0.9577	0.976436
ENSG00000017797	RALBP1	18	9475009	9538114	63106	+	protein_coding	1519.45	1756.94	1229.19	-0.510905	0.000994347	0.00793265
ENSG00000018189	RUFY3	4	70704204	70808619	104416	+	protein_coding	291.515	316.55	260.918	-0.275615	0.148484	0.295966
ENSG00000018236	CNTN1	12	40692439	41072415	379977	+	protein_coding	90.0889	23.975	170.895	1.85077	0.0195614	0.0707657
ENSG00000018280	SLC11A1	2	218382029	218396894	14866	+	protein_coding	21.8132	19.3911	24.7736	0.341639	0.112804	0.245686
ENSG00000018408	WWTR1	3	149517235	149736714	219480	-	protein_coding	268.444	379.303	132.949	-1.27651	0.0335069	0.104651
ENSG00000018510	AGPS	2	177392746	177567024	174279	+	protein_coding	1287.01	1174.53	1424.48	0.275537	0.07127	0.179096
ENSG00000018610	STEEP1	X	119538149	119565409	27261	-	protein_coding	331.871	365.038	291.334	-0.322474	0.0387681	0.116374
ENSG00000018625	ATP1A2	1	160115759	160143591	27833	+	protein_coding	1.45666	1.68994	1.17154	-0.47856	0.468073	0.629118
ENSG00000018699	TTC27	2	32628032	32821051	193020	+	protein_coding	116.987	119.583	113.815	-0.0595622	0.693241	0.805154
ENSG00000018869	ZNF582	19	56375846	56393538	17693	-	protein_coding	3.18159	4.90635	1.07356	-0.827198	0.299001	0.471033
ENSG00000019102	VSIG2	11	124747474	124752255	4782	-	protein_coding	47.7714	18.3381	83.7455	1.94517	0.000219203	0.00251096
ENSG00000019144	PHLDB1	11	118606440	118658031	51592	+	protein_coding	758.731	992.335	473.216	-1.03052	0.000705773	0.00609614
ENSG00000019169	MARCO	2	118942194	118994660	52467	+	protein_coding	1.63357	0.720549	2.74948	1.44108	0.0372908	0.113204
ENSG00000019186	CYP24A1	20	54153446	54173986	20541	-	protein_coding	1880.58	3323.36	117.187	-3.87599	2.02069e-09	3.54299e-07
ENSG00000019485	PRDM11	11	45095806	45235110	139305	+	protein_coding	290.517	344.298	224.785	-0.596346	0.0357353	0.109731
ENSG00000019505	SYT13	11	45240302	45286341	46040	-	protein_coding	436.26	385.452	498.36	0.331807	0.513772	0.669923
ENSG00000019549	SNAI2	8	48917598	48921740	4143	-	protein_coding	88.9294	146.741	18.2704	-3.06398	1.76314e-05	0.000368281
ENSG00000019582	CD74	5	150401637	150412969	11333	-	protein_coding	1701.93	2777.59	387.228	-2.3046	0.000346359	0.00353587
ENSG00000019995	ZRANB1	10	124942123	124988189	46067	+	protein_coding	220.512	249.832	184.675	-0.429886	0.00791422	0.036757
ENSG00000020129	NCDN	1	35557473	35567274	9802	+	protein_coding	613.268	563.052	674.643	0.258095	0.0662574	0.170275
ENSG00000020181	ADGRA2	8	37784191	37844896	60706	+	protein_coding	32.509	27.4837	38.6511	0.447157	0.338414	0.511841
ENSG00000020256	ZFP64	20	52051663	52204308	152646	-	protein_coding	700.016	665.121	742.666	0.15821	0.141392	0.286084
ENSG00000020426	MNAT1	14	60734742	60969965	235224	+	protein_coding	158.408	184.119	126.982	-0.522169	0.0138595	0.0548287
ENSG00000020577	SAMD4A	14	54566117	54793315	227199	+	protein_coding	801.014	981.201	580.784	-0.69891	0.111931	0.244404
ENSG00000020633	RUNX3	1	24899511	24965121	65611	-	protein_coding	421.355	528.931	289.873	-0.683875	0.311947	0.484532
ENSG00000020922	MRE11	11	94415570	94493885	78316	-	protein_coding	383.105	428.214	327.971	-0.382176	0.00330811	0.0192968
ENSG00000021300	PLEKHB1	11	73646178	73662819	16642	+	protein_coding	342.028	507.684	139.559	-1.77839	3.08179e-07	1.62342e-05
ENSG00000021355	SERPINB1	6	2832332	2841959	9628	-	protein_coding	3338.38	3211.02	3494.05	0.120751	0.445459	0.610299
ENSG00000021488	SLC7A9	19	32830509	32869767	39259	-	protein_coding	4.70243	0.491971	9.84855	1.27775	0.123348	0.260685
ENSG00000021574	SPAST	2	32063556	32157637	94082	+	protein_coding	474.823	462.847	489.461	0.0761587	0.457213	0.620073
ENSG00000021645	NRXN3	14	78170373	79868291	1697919	+	protein_coding	90.261	116.812	57.8098	-0.826044	0.20057	0.362305
ENSG00000021762	OSBPL5	11	3087107	3166739	79633	-	protein_coding	519.629	430.691	628.332	0.527892	0.0645118	0.167129
ENSG00000021776	AQR	15	34851782	34969742	117961	-	protein_coding	546.324	506.858	594.56	0.22911	0.0617841	0.162057
ENSG00000021826	CPS1	2	210477682	210679107	201426	+	protein_coding	45.1782	78.9324	3.92297	-3.5856	6.15498e-09	7.50502e-07
ENSG00000022267	FHL1	X	136146702	136211359	64658	+	protein_coding	124.291	186.519	48.2344	-1.68177	0.00296276	0.0177815
ENSG00000022277	RTF2	20	56468585	56519449	50865	+	protein_coding	943.781	984.188	894.393	-0.137777	0.351186	0.52465
ENSG00000022556	NLRP2	19	54953130	55001142	48013	+	protein_coding	69.3745	126.105	0.036626	-0.0989678	0.890424	0.936712
ENSG00000022567	SLC45A4	8	141207166	141308305	101140	-	protein_coding	888.125	818.996	972.616	0.242912	0.257587	0.427166
ENSG00000022840	RNF10	12	120533480	120577588	44109	+	protein_coding	2046.84	2107.33	1972.91	-0.093629	0.142692	0.287821
ENSG00000022976	ZNF839	14	102317377	102342702	25326	+	protein_coding	168.332	181.411	152.347	-0.245787	0.0907219	0.211926
ENSG00000023041	ZDHHC6	10	112424428	112447572	23145	-	protein_coding	834.176	760.268	924.508	0.279967	0.0218244	0.0765208
ENSG00000023171	GRAMD1B	11	123358428	123627774	269347	+	protein_coding	324.474	44.6238	666.513	3.05336	8.09208e-06	0.000201689
ENSG00000023191	RNH1	11	494512	507300	12789	-	protein_coding	2367.17	2184.73	2590.16	0.243108	0.126637	0.265347
ENSG00000023228	NDUFS1	2	206114817	206159509	44693	-	protein_coding	1619.9	1529.25	1730.69	0.17672	0.16575	0.318214
ENSG00000023287	RB1CC1	8	52622458	52745843	123386	-	protein_coding	1616.84	1796.33	1397.46	-0.357338	0.0318263	0.100897
ENSG00000023318	ERP44	9	99979185	100099052	119868	-	protein_coding	728.127	741.955	711.227	-0.0614051	0.673985	0.792219
ENSG00000023330	ALAS1	3	52198086	52214327	16242	+	protein_coding	779.385	814.148	736.896	-0.141143	0.354742	0.528287
ENSG00000023445	BIRC3	11	102317450	102339403	21954	+	protein_coding	1531.47	2021.59	932.442	-1.01455	0.033468	0.104605
ENSG00000023516	AKAP11	13	42272152	42323261	51110	+	protein_coding	1912.48	1979.29	1830.83	-0.111762	0.495899	0.654074
ENSG00000023572	GLRX2	1	193090866	193106114	15249	-	protein_coding	268.433	247.682	293.797	0.239641	0.0367472	0.11199
ENSG00000023608	SNAPC1	14	61762420	61796428	34009	+	protein_coding	77.556	104.469	44.6621	-1.19362	7.5773e-06	0.000190591
ENSG00000023697	DERA	12	15911302	16037381	126080	+	protein_coding	470.508	505.097	428.233	-0.234621	0.173413	0.328256
ENSG00000023734	STRAP	12	15882387	15903478	21092	+	protein_coding	2035.43	2180.34	1858.32	-0.22822	0.157423	0.307745
ENSG00000023839	ABCC2	10	99782640	99852594	69955	+	protein_coding	102.696	52.1356	164.491	2.11645	0.000179122	0.0021676
ENSG00000023892	DEF6	6	35297818	35321771	23954	+	protein_coding	336.1	313.776	363.385	0.202249	0.558678	0.705462
ENSG00000023902	PLEKHO1	1	150149183	150164720	15538	+	protein_coding	53.5209	73.4368	29.1793	-1.1885	0.0212479	0.0749811
ENSG00000023909	GCLM	1	93885199	93909456	24258	-	protein_coding	811.254	735.023	904.425	0.29246	0.244665	0.413094
ENSG00000024048	UBR2	6	42564029	42693505	129477	+	protein_coding	418.28	443.091	387.955	-0.190008	0.0490082	0.137671
ENSG00000024422	EHD2	19	47713422	47743134	29713	+	protein_coding	774.813	1207.85	245.541	-1.90711	0.00209372	0.0136927
ENSG00000024526	DEPDC1	1	68474152	68497221	23070	-	protein_coding	750.185	914.713	549.096	-0.728162	5.3523e-06	0.000147953
ENSG00000024862	CCDC28A	6	138773769	138793319	19551	+	protein_coding	130.596	120.827	142.535	0.235346	0.158266	0.308762
ENSG00000025039	RRAGD	6	89364616	89412273	47658	-	protein_coding	109.982	157.503	51.9019	-1.39024	0.0129309	0.052173
ENSG00000025156	HSF2	6	122399551	122433119	33569	+	protein_coding	152.766	175.359	125.152	-0.48547	0.00109122	0.0084443
ENSG00000025293	PHF20	20	35771974	35950370	178397	+	protein_coding	998.167	1061.46	920.805	-0.203322	0.108055	0.238719
ENSG00000025423	HSD17B6	12	56752161	56787790	35630	+	protein_coding	10.3675	14.0837	5.82555	-1.21828	0.00127276	0.0094653
ENSG00000025434	NR1H3	11	47248300	47269033	20734	+	protein_coding	356.566	279.676	450.542	0.673019	0.00327117	0.0191184
ENSG00000025708	TYMP	22	50525752	50530032	4281	-	protein_coding	289.64	264.811	319.987	0.254948	0.532605	0.685199
ENSG00000025770	NCAPH2	22	50508224	50524780	16557	+	protein_coding	805.528	727.646	900.717	0.306307	0.00936625	0.0417028
ENSG00000025772	TOMM34	20	44942130	44960397	18268	-	protein_coding	1815.87	1901.84	1710.79	-0.151541	0.222835	0.388825
ENSG00000025796	SEC63	6	107867756	107958208	90453	-	protein_coding	1023.67	993.164	1060.96	0.0935423	0.400756	0.571229
ENSG00000025800	KPNA6	1	32108056	32176563	68508	+	protein_coding	1920.46	2112.5	1685.75	-0.321325	0.0749816	0.185796
ENSG00000026025	VIM	10	17228241	17237593	9353	+	protein_coding	9.03515	14.084	2.86434	-1.82104	0.00629485	0.0311367
ENSG00000026036	RTEL1-TNFRSF6B	20	63659300	63698684	39385	+	protein_coding	65.4298	71.4628	58.056	-0.295416	0.196664	0.357234
ENSG00000026103	FAS	10	88953813	89029605	75793	+	protein_coding	223.851	286.129	147.733	-0.910085	0.00880932	0.0398026
ENSG00000026297	RNASET2	6	166922113	166957191	35079	-	protein_coding	707.22	641.333	787.748	0.293039	0.072768	0.181733
ENSG00000026508	CD44	11	35138882	35232402	93521	+	protein_coding	4165.15	4297.73	4003.1	-0.0990418	0.739916	0.836834
ENSG00000026559	KCNG1	20	51003656	51023107	19452	-	protein_coding	62.0955	86.1991	32.6356	-1.06903	0.128203	0.267741
ENSG00000026652	AGPAT4	6	161129967	161274061	144095	-	protein_coding	22.1613	23.2915	20.7799	-0.150038	0.780386	0.865051
ENSG00000026751	SLAMF7	1	160739057	160754821	15765	+	protein_coding	22.8182	10.2026	38.2372	0.433282	0.518917	0.674034
ENSG00000026950	BTN3A1	6	26402237	26415208	12972	+	protein_coding	395.166	403.323	385.197	-0.0644148	0.830344	0.898131
ENSG00000027001	MIPEP	13	23730189	23889400	159212	-	protein_coding	211.329	207.159	216.425	0.0627022	0.740586	0.837237
ENSG00000027075	PRKCH	14	61187559	61550976	363418	+	protein_coding	269.472	336.875	187.09	-0.813356	0.0124119	0.0507484
ENSG00000027697	IFNGR1	6	137197483	137219449	21967	-	protein_coding	1003.04	827.753	1217.28	0.543935	0.0237006	0.081249
ENSG00000027847	B4GALT7	5	177600132	177610330	10199	+	protein_coding	422.86	419.168	427.373	0.0281461	0.823953	0.893875
ENSG00000027869	SH2D2A	1	156806243	156816848	10606	-	protein_coding	145.072	92.3418	209.52	1.1692	1.54952e-06	5.75184e-05
ENSG00000028116	VRK2	2	57907629	58159920	252292	+	protein_coding	58.1491	68.1967	45.8688	-0.569524	0.0120428	0.0496021
ENSG00000028137	TNFRSF1B	1	12166991	12209228	42238	+	protein_coding	991.173	840.734	1175.04	0.46621	0.126265	0.264822
ENSG00000028203	VEZT	12	95217746	95302799	85054	+	protein_coding	862.258	1036.59	649.187	-0.669797	2.00898e-06	6.97365e-05
ENSG00000028277	POU2F2	19	42086110	42196585	110476	-	protein_coding	31.1254	34.9412	26.4617	-0.391794	0.200725	0.362445
ENSG00000028310	BRD9	5	850291	892801	42511	-	protein_coding	529.518	514.704	547.624	0.0892432	0.567486	0.712314
ENSG00000028528	SNX1	15	64094123	64146090	51968	+	protein_coding	925.173	893.79	963.529	0.108348	0.37728	0.549484
ENSG00000028839	TBPL1	6	133952170	133990432	38263	+	protein_coding	247.88	217.503	285.007	0.383298	0.0383509	0.115514
ENSG00000029153	ARNTL2	12	27332836	27425289	92454	+	protein_coding	1058.4	1313.83	746.203	-0.792187	0.00435432	0.023616
ENSG00000029363	BCLAF1	6	136256627	136289851	33225	-	protein_coding	2428.57	2253.28	2642.81	0.228757	0.00203503	0.0133854
ENSG00000029364	SLC39A9	14	69398015	69462390	64376	+	protein_coding	2467.38	2172.36	2827.95	0.379089	0.000148806	0.00189025
ENSG00000029534	ANK1	8	41653220	41896762	243543	-	protein_coding	53.1142	94.5734	2.44191	-2.83824	5.00857e-07	2.38239e-05
ENSG00000029639	TFB1M	6	155256134	155314493	58360	-	protein_coding	143.468	132.868	156.423	0.227869	0.236663	0.404014
ENSG00000029725	RABEP1	17	5282265	5386340	104076	+	protein_coding	110.335	126.408	90.6917	-0.477001	0.0093868	0.0417459
ENSG00000029993	HMGB3	X	150980509	150990771	10263	+	protein_coding	1906.26	2164.29	1590.9	-0.440676	0.00153672	0.0108825
ENSG00000030066	NUP160	11	47778087	47848555	70469	-	protein_coding	882.93	953.295	796.929	-0.255689	0.0417984	0.122698
ENSG00000030110	BAK1	6	33572547	33580293	7747	-	protein_coding	691.575	663.118	726.354	0.129582	0.427224	0.594057
ENSG00000030304	MUSK	9	110668779	110806558	137780	+	protein_coding	1.7594	2.99157	0.253413	-2.42564	0.00133028	0.00976016
ENSG00000030419	IKZF2	2	212999691	213152427	152737	-	protein_coding	143.098	208.935	62.6308	-1.63835	1.67874e-05	0.000354039
ENSG00000030582	GRN	17	44345246	44353106	7861	+	protein_coding	7089.32	7992.58	5985.34	-0.410448	0.050758	0.141249
ENSG00000031003	FAM13B	5	137937960	138051961	114002	-	protein_coding	246.002	284.558	198.878	-0.514793	0.000479453	0.00454675
ENSG00000031081	ARHGAP31	3	119294383	119420714	126332	+	protein_coding	143.951	228.209	40.9698	-2.17141	6.46943e-05	0.00100911
ENSG00000031691	CENPQ	6	49463370	49493107	29738	+	protein_coding	108.749	118.178	97.2243	-0.284428	0.0723257	0.180972
ENSG00000031698	SARS1	1	109213918	109238182	24265	+	protein_coding	2783.79	2388.85	3266.51	0.445816	0.0153035	0.0589963
ENSG00000031823	RANBP3	19	5916139	5978142	62004	-	protein_coding	690.639	669.028	717.053	0.097382	0.357807	0.531532
ENSG00000032219	ARID4A	14	58298504	58373887	75384	+	protein_coding	405.218	392.997	420.156	0.0979456	0.45007	0.614619
ENSG00000032389	EIPR1	2	3188925	3377830	188906	-	protein_coding	345.974	317.896	380.292	0.255589	0.0654684	0.168862
ENSG00000032444	PNPLA6	19	7534004	7561764	27761	+	protein_coding	1303.43	1297.46	1310.71	0.0159443	0.900405	0.943204
ENSG00000032742	IFT88	13	20567138	20691444	124307	+	protein_coding	99.126	81.24	120.987	0.564731	0.00605824	0.0301982
ENSG00000033011	ALG1	16	5033702	5087379	53678	+	protein_coding	182.508	160.193	209.782	0.381283	0.0103003	0.0444607
ENSG00000033030	ZCCHC8	12	122471599	122501073	29475	-	protein_coding	498.976	503.214	493.795	-0.028269	0.812027	0.8863
ENSG00000033050	ABCF2	7	151211484	151227205	15722	-	protein_coding	620.333	619.646	621.171	0.00242794	0.980739	0.988932
ENSG00000033100	CHPF2	7	151232483	151240979	8497	+	protein_coding	1517.21	1787.65	1186.68	-0.585762	0.000299044	0.0031589
ENSG00000033122	LRRC7	1	69567922	70151945	584024	+	protein_coding	9.13368	10.3246	7.67812	-0.424539	0.158198	0.308699
ENSG00000033170	FUT8	14	65410592	65744121	333530	+	protein_coding	826.856	1014.14	597.953	-0.741929	0.00465402	0.0248597
ENSG00000033178	UBA6	4	67612652	67701155	88504	-	protein_coding	960.491	1033.48	871.288	-0.242901	0.168424	0.321636
ENSG00000033327	GAB2	11	78215293	78418348	203056	-	protein_coding	1085.96	1031.45	1152.58	0.157402	0.467093	0.628187
ENSG00000033627	ATP6V0A1	17	42458844	42522582	63739	+	protein_coding	861.759	764.446	980.696	0.352223	0.111428	0.243636
ENSG00000033800	PIAS1	15	68054309	68198603	144295	+	protein_coding	573.026	559.484	589.577	0.0742952	0.639945	0.767276
ENSG00000033867	SLC4A7	3	27372721	27484420	111700	-	protein_coding	418.733	475.81	348.971	-0.440029	0.0207584	0.0738175
ENSG00000034053	APBA2	15	28884483	29118315	233833	+	protein_coding	8.85097	15.2943	0.975788	-1.84073	0.0146289	0.0571013
ENSG00000034152	MAP2K3	17	21284672	21315232	30561	+	protein_coding	1177.03	1225.59	1117.69	-0.123687	0.76975	0.857296
ENSG00000034239	CLXN	8	48710789	48735311	24523	-	protein_coding	1.39834	2.54244	0	-0.625206	0.376849	0.549156
ENSG00000034510	TMSB10	2	84905656	84906671	1016	+	protein_coding	23544.3	21644.9	25865.8	0.255389	0.0529427	0.145624
ENSG00000034533	ASTE1	3	131013875	131027649	13775	-	protein_coding	150.86	142.382	161.223	0.175309	0.227995	0.394445
ENSG00000034677	RNF19A	8	100257060	100336218	79159	-	protein_coding	676.798	661.19	695.874	0.0736725	0.623513	0.755137
ENSG00000034693	PEX3	6	143450805	143490616	39812	+	protein_coding	153.85	172.456	131.109	-0.391683	0.00700893	0.0337177
ENSG00000034713	GABARAPL2	16	75566375	75577881	11507	+	protein_coding	731.933	674.316	802.355	0.2495	0.0856812	0.204121
ENSG00000034971	MYOC	1	171635417	171652688	17272	-	protein_coding	0.5523	0.0805952	1.12883	1.22545	0.139689	0.283808
ENSG00000035115	SH3YL1	2	217730	266398	48669	-	protein_coding	917.22	697.73	1185.48	0.749186	0.00117674	0.0089281
ENSG00000035141	FAM136A	2	70295975	70302090	6116	-	protein_coding	1384.77	1553.24	1178.86	-0.394278	0.0117744	0.0488652
ENSG00000035403	VCL	10	73995193	74121363	126171	+	protein_coding	3457.45	3858.05	2967.83	-0.374668	0.0219726	0.07688
ENSG00000035499	DEPDC1B	5	60596912	60700190	103279	-	protein_coding	273.347	296.681	244.829	-0.272197	0.201519	0.363524
ENSG00000035664	DAPK2	15	63907036	64072033	164998	-	protein_coding	219.971	148.483	307.346	0.965881	0.0307073	0.098408
ENSG00000035681	NSMAF	8	58583508	58659853	76346	-	protein_coding	531.739	579.122	473.827	-0.285891	0.0107844	0.0459067
ENSG00000035687	ADSS2	1	244408494	244451909	43416	-	protein_coding	505.876	466.655	553.812	0.245712	0.0687106	0.174518
ENSG00000035862	TIMP2	17	78852977	78925387	72411	-	protein_coding	5026.51	8083.86	1289.74	-2.26938	8.41123e-05	0.00122526
ENSG00000035928	RFC1	4	39287456	39366375	78920	-	protein_coding	779.199	814.478	736.081	-0.1435	0.202198	0.364448
ENSG00000036054	TBC1D23	3	100260992	100325251	64260	+	protein_coding	445.868	460.66	427.789	-0.105785	0.502719	0.659966
ENSG00000036257	CUL3	2	224470150	224585397	115248	-	protein_coding	716.405	750.44	674.807	-0.153483	0.119923	0.255999
ENSG00000036448	MYOM2	8	2045046	2165552	120507	+	protein_coding	12.6093	15.5278	9.04222	-0.693525	0.166634	0.319188
ENSG00000036473	OTC	X	38352586	38421446	68861	+	protein_coding	2.41537	1.20961	3.88908	1.22372	0.112872	0.245752
ENSG00000036530	CYP46A1	14	99684298	99727301	43004	+	protein_coding	1.70917	2.62697	0.587405	-1.56344	0.0313283	0.0997662
ENSG00000036549	ZZZ3	1	77562416	77683419	121004	-	protein_coding	998.597	1015.52	977.91	-0.0532012	0.654322	0.77822
ENSG00000036565	SLC18A1	8	20144855	20183206	38352	-	protein_coding	2.74893	3.4781	1.85772	0.819747	0.284025	0.45539
ENSG00000036672	USP2	11	119355215	119381711	26497	-	protein_coding	89.174	92.8177	84.7205	-0.127479	0.664315	0.785025
ENSG00000037042	TUBG2	17	42659284	42667006	7723	+	protein_coding	172.402	193.984	146.024	-0.408558	0.00227031	0.0145505
ENSG00000037241	RPL26L1	5	172958729	172969771	11043	+	protein_coding	205.481	209.582	200.468	-0.0627398	0.628015	0.758428
ENSG00000037280	FLT4	5	180601506	180649624	48119	-	protein_coding	2.42267	4.06405	0.416538	-1.75625	0.0325734	0.10264
ENSG00000037474	NSUN2	5	6599239	6633291	34053	-	protein_coding	1947.15	1820.32	2102.15	0.206137	0.170556	0.324458
ENSG00000037637	FBXO42	1	16246840	16352480	105641	-	protein_coding	439.847	485.108	384.528	-0.316048	0.410308	0.579663
ENSG00000037749	MFAP3	5	154038959	154220478	181520	+	protein_coding	721.617	754.162	681.84	-0.145493	0.121751	0.258414
ENSG00000037757	MRI1	19	13764522	13774282	9761	+	protein_coding	295.78	281.798	312.869	0.146947	0.448488	0.61326
ENSG00000037897	METTL1	12	57768471	57772119	3649	-	protein_coding	289.794	271.778	311.814	0.19465	0.286838	0.458317
ENSG00000037965	HOXC8	12	54008985	54012769	3785	+	protein_coding	26.5335	45.3058	3.58949	-2.37079	0.00234558	0.0148741
ENSG00000038002	AGA	4	177430774	177442437	11664	-	protein_coding	89.7032	99.5502	77.6681	-0.35052	0.186148	0.344435
ENSG00000038210	PI4K2B	4	25160663	25279204	118542	+	protein_coding	880.408	845.358	923.248	0.125628	0.421963	0.589443
ENSG00000038219	BOD1L1	4	13568738	13627725	58988	-	protein_coding	1240.69	1411.04	1032.49	-0.447421	0.00051624	0.00479343
ENSG00000038274	MAT2B	5	163503114	163519558	16445	+	protein_coding	1025.44	945.946	1122.59	0.247478	0.0110257	0.0465707
ENSG00000038295	TLL1	4	165873237	166104457	231221	+	protein_coding	4.87123	8.24138	0.752156	-0.834597	0.299685	0.471708
ENSG00000038358	EDC4	16	67873052	67884499	11448	+	protein_coding	1612.8	1637.35	1582.79	-0.0483469	0.725911	0.828318
ENSG00000038382	TRIO	5	14143342	14532128	388787	+	protein_coding	2021.53	2226.16	1771.43	-0.326471	0.0367816	0.112049
ENSG00000038427	VCAN	5	83471618	83582303	110686	+	protein_coding	5.28503	8.66838	1.14982	-1.80026	0.0108554	0.0460947
ENSG00000038532	CLEC16A	16	10944539	11182186	237648	+	protein_coding	657.962	646.859	671.531	0.0524346	0.749052	0.842683
ENSG00000038945	MSR1	8	16107878	16567490	459613	-	protein_coding	0.636034	0.667254	0.597875	-0.209069	0.785285	0.868605
ENSG00000039068	CDH1	16	68737292	68835537	98246	+	protein_coding	9494.84	7316.77	12156.9	0.721511	0.000321634	0.00334458
ENSG00000039123	MTREX	5	55307989	55425579	117591	+	protein_coding	318.832	328.482	307.039	-0.0959151	0.659099	0.781722
ENSG00000039139	DNAH5	5	13690328	14011818	321491	-	protein_coding	20.6605	31.2665	7.6976	-1.80722	0.000425107	0.00415001
ENSG00000039319	ZFYVE16	5	80408013	80483379	75367	+	protein_coding	456.722	485.612	421.411	-0.200469	0.38814	0.559567
ENSG00000039523	RIPOR1	16	67518418	67546788	28371	+	protein_coding	1344.92	1603.67	1028.68	-0.624246	0.0163262	0.0619447
ENSG00000039560	RAI14	5	34656328	34832612	176285	+	protein_coding	648.473	739.293	537.47	-0.442673	0.160975	0.312241
ENSG00000039600	SOX30	5	157625679	157671480	45802	-	protein_coding	66.7951	72.6391	59.6525	-0.265838	0.510524	0.66681
ENSG00000039650	PNKP	19	49859882	49878351	18470	-	protein_coding	704.588	735.21	667.161	-0.139284	0.247276	0.41607
ENSG00000039987	BEST2	19	12751702	12758458	6757	+	protein_coding	9.38675	4.49997	15.3595	1.45601	0.0193235	0.0701585
ENSG00000040199	PHLPP2	16	71637835	71724701	86867	-	protein_coding	798.183	755.383	850.493	0.169003	0.40923	0.578823
ENSG00000040275	SPDL1	5	169583636	169604778	21143	+	protein_coding	350.986	422.792	263.223	-0.674225	0.000373606	0.00375812
ENSG00000040341	STAU2	8	73420369	73747708	327340	-	protein_coding	454.634	495.864	404.242	-0.296094	0.00375337	0.0211097
ENSG00000040487	SLC66A1	1	19312326	19329300	16975	+	protein_coding	226.519	260.662	184.788	-0.490402	0.00662913	0.0323819
ENSG00000040531	CTNS	17	3636459	3663103	26645	+	protein_coding	283.212	328.959	227.299	-0.531257	0.000379425	0.00379599
ENSG00000040608	RTN4R	22	20241415	20283246	41832	-	protein_coding	330.342	302.037	364.938	0.267958	0.256358	0.426157
ENSG00000040633	PHF23	17	7235029	7239722	4694	-	protein_coding	723.722	730.523	715.411	-0.0309991	0.813985	0.88737
ENSG00000040933	INPP4A	2	98444854	98594392	149539	+	protein_coding	367.663	474.626	236.931	-0.983979	1.02604e-05	0.000244024
ENSG00000041353	RAB27B	18	54717860	54895516	177657	+	protein_coding	426.615	696.296	97.0038	-2.52504	1.23375e-06	4.83458e-05
ENSG00000041357	PSMA4	15	78540405	78552417	12013	+	protein_coding	1139.16	1144.36	1132.81	-0.0141949	0.936163	0.964173
ENSG00000041515	MYO16	13	108596152	109208005	611854	+	protein_coding	6.07543	6.03027	6.13063	0.012848	0.97855	0.98772
ENSG00000041802	LSG1	3	194640791	194672463	31673	-	protein_coding	1016.59	1093.04	923.157	-0.242445	0.03541	0.108993
ENSG00000041880	PARP3	3	51942345	51948867	6523	+	protein_coding	378.418	408.695	341.413	-0.252262	0.331495	0.504968
ENSG00000041982	TNC	9	115019575	115118257	98683	-	protein_coding	261.57	363.095	137.483	-2.99425	1.16051e-06	4.60009e-05
ENSG00000041988	THAP3	1	6624868	6635586	10719	+	protein_coding	178.739	166.824	193.302	0.218406	0.140334	0.284644
ENSG00000042062	RIPOR3	20	50586108	50691542	105435	-	protein_coding	9.0793	13.1721	4.07702	-1.50929	0.00481433	0.0255287
ENSG00000042088	TDP1	14	89954939	90044764	89826	+	protein_coding	390.036	409.124	366.707	-0.152848	0.241947	0.41041
ENSG00000042286	AIFM2	10	70098223	70132934	34712	-	protein_coding	833.041	710.281	983.08	0.465106	0.00158534	0.0111317
ENSG00000042317	SPATA7	14	88384924	88470350	85427	+	protein_coding	74.6242	74.86	74.336	-0.00130971	0.993662	0.995735
ENSG00000042429	MED17	11	93784227	93814963	30737	+	protein_coding	95.3511	104.095	84.6641	-0.295067	0.0246573	0.0836218
ENSG00000042445	RETSAT	2	85341955	85354531	12577	-	protein_coding	1465.36	1086.65	1928.23	0.813126	0.000120428	0.00161686
ENSG00000042493	CAPG	2	85394753	85418432	23680	-	protein_coding	1442.58	1881.16	906.545	-1.00638	0.0032388	0.0189884
ENSG00000042753	AP2S1	19	46838136	46850846	12711	-	protein_coding	697.021	735.258	650.287	-0.176724	0.207227	0.370702
ENSG00000042781	USH2A	1	215622891	216423448	800558	-	protein_coding	3.02071	2.27281	3.93482	0.684958	0.170875	0.32473
ENSG00000042832	TG	8	132866958	133134903	267946	+	protein_coding	17.9545	16.6986	19.4895	0.179059	0.778583	0.86369
ENSG00000042980	ADAM28	8	24294069	24359014	64946	+	protein_coding	30.3374	54.3831	0.948176	-3.92075	1.70313e-07	1.05322e-05
ENSG00000043039	BARX2	11	129375848	129452279	76432	+	protein_coding	170.492	233.074	94.0033	-1.17479	0.0197414	0.0712239
ENSG00000043093	DCUN1D1	3	182938074	182985953	47880	-	protein_coding	825.18	840.613	806.317	-0.0591472	0.605413	0.742071
ENSG00000043143	JADE2	5	134524312	134583230	58919	+	protein_coding	2131.88	2134.41	2128.79	-0.00335731	0.991338	0.994396
ENSG00000043355	ZIC2	13	99981784	99986765	4982	+	protein_coding	537.187	359.448	754.424	0.895209	0.144768	0.290783
ENSG00000043514	TRIT1	1	39838110	39883511	45402	-	protein_coding	305.271	299.42	312.422	0.0680508	0.53436	0.68641
ENSG00000043591	ADRB1	10	114043866	114046904	3039	+	protein_coding	42.8971	14.464	77.6486	2.15871	2.84393e-05	0.000530388
ENSG00000044012	GUCA2B	1	42153410	42155820	2411	+	protein_coding	1.92818	2.11192	1.7036	-0.235189	0.759715	0.850695
ENSG00000044090	CUL7	6	43037617	43053943	16327	-	protein_coding	635.815	622.437	652.167	0.067782	0.575693	0.718936
ENSG00000044115	CTNNA1	5	138610967	138935034	324068	+	protein_coding	5103.48	4977.11	5257.92	0.0787843	0.535693	0.687534
ENSG00000044446	PHKA2	X	18892298	18984114	91817	-	protein_coding	211.549	258.535	154.122	-0.737826	0.000220763	0.00252641
ENSG00000044459	CNTLN	9	17134982	17503923	368942	+	protein_coding	47.1588	63.2522	27.4891	-1.0132	0.0921965	0.214211
ENSG00000044524	EPHA3	3	89107621	89482134	374514	+	protein_coding	3.18822	5.16708	0.769619	-1.36606	0.0842251	0.201792
ENSG00000044574	HSPA5	9	125234853	125241382	6530	-	protein_coding	14614.2	13813.1	15593.4	0.174099	0.123563	0.260955
ENSG00000046604	DSG2	18	31498177	31549008	50832	+	protein_coding	7755.81	7352.32	8248.96	0.164155	0.341961	0.515517
ENSG00000046647	GEMIN8	X	14006726	14029893	23168	-	protein_coding	216.344	198.397	238.279	0.257032	0.292466	0.464209
ENSG00000046651	OFD1	X	13734743	13777955	43213	+	protein_coding	453.775	501.102	395.931	-0.33436	0.0322338	0.101926
ENSG00000046653	GPM6B	X	13770939	13938638	167700	-	protein_coding	20.9864	27.5796	12.9281	-1.01248	0.0230565	0.0795861
ENSG00000046774	MAGEC2	X	142202342	142205290	2949	-	protein_coding	17.1996	2.88232	34.6985	-0.345866	0.618533	0.75176
ENSG00000047056	WDR37	10	1049538	1132384	82847	+	protein_coding	391.57	385.775	398.654	0.0462635	0.712386	0.818274
ENSG00000047188	YTHDC2	5	113513694	113595285	81592	+	protein_coding	391.618	349.742	442.8	0.332886	0.17561	0.330998
ENSG00000047230	CTPS2	X	16587999	16712936	124938	-	protein_coding	390.315	385.541	396.15	0.0378319	0.810384	0.885372
ENSG00000047249	ATP6V1H	8	53715543	53843558	128016	-	protein_coding	302.194	304.951	298.825	-0.028089	0.809535	0.884706
ENSG00000047315	POLR2B	4	56977722	57031158	53437	+	protein_coding	1486.26	1547.57	1411.33	-0.131143	0.303156	0.475296
ENSG00000047346	FAM214A	15	52581317	52709817	128501	-	protein_coding	215.336	221.48	207.826	-0.0904253	0.703015	0.811881
ENSG00000047365	ARAP2	4	35948221	36244514	296294	-	protein_coding	477.355	498.119	451.978	-0.136475	0.588483	0.728733
ENSG00000047410	TPR	1	186311652	186375693	64042	-	protein_coding	1457.27	1455.61	1459.29	0.0038302	0.982104	0.98939
ENSG00000047578	KATNIP	16	27550133	27780344	230212	+	protein_coding	411.461	381.315	448.306	0.228811	0.0881962	0.207865
ENSG00000047579	DTNBP1	6	15522807	15663058	140252	-	protein_coding	162.629	177.084	144.962	-0.29589	0.0159988	0.0610399
ENSG00000047597	XK	X	37685791	37732130	46340	+	protein_coding	1111.53	857.3	1422.26	0.715153	0.00264589	0.0163259
ENSG00000047617	ANO2	12	5531869	5946232	414364	-	protein_coding	2.71658	4.59345	0.422638	-2.68163	0.000126975	0.00167494
ENSG00000047621	C12orf4	12	4487735	4538508	50774	-	protein_coding	210.866	240.376	174.798	-0.456473	0.0027291	0.0167314
ENSG00000047634	SCML1	X	17737449	17754988	17540	+	protein_coding	515.545	597.09	415.879	-0.517363	0.00270583	0.0166146
ENSG00000047644	WWC3	X	10015254	10144474	129221	+	protein_coding	1088.71	1331.54	791.918	-0.719395	0.0276041	0.09087
ENSG00000047648	ARHGAP6	X	11117651	11665920	548270	-	protein_coding	11.2543	17.4769	3.64889	1.40046	0.0166087	0.0627235
ENSG00000047662	FAM184B	4	17629306	17781621	152316	-	protein_coding	10.9587	7.51691	15.1653	0.90952	0.0667737	0.171102
ENSG00000047849	MAP4	3	47850690	48089272	238583	-	protein_coding	5508.52	5505.9	5511.72	0.00161396	0.988766	0.992692
ENSG00000047932	GOPC	6	117560269	117602542	42274	-	protein_coding	862.674	886.035	834.121	-0.0857062	0.432285	0.598532
ENSG00000048028	USP28	11	113797874	113875572	77699	-	protein_coding	424.55	489.713	344.907	-0.497529	0.00230945	0.0147293
ENSG00000048052	HDAC9	7	18086949	19002416	915468	+	protein_coding	580.746	813.99	295.67	-1.2816	0.0183191	0.0675222
ENSG00000048140	TSPAN17	5	176647387	176659054	11668	+	protein_coding	882.845	984.219	758.944	-0.371986	0.00402829	0.0222957
ENSG00000048162	NOP16	5	176383946	176388927	4982	-	protein_coding	427.108	364.253	503.93	0.464361	0.0019208	0.0128067
ENSG00000048342	CC2D2A	4	15469865	15601552	131688	+	protein_coding	70.7545	75.9137	64.4488	-0.23101	0.421579	0.589038
ENSG00000048392	RRM2B	8	102204502	102238961	34460	-	protein_coding	541.95	559.655	520.31	-0.103972	0.629695	0.759523
ENSG00000048405	ZNF800	7	127346790	127431924	85135	-	protein_coding	786.533	736.48	847.709	0.200532	0.182113	0.339125
ENSG00000048471	SNX29	16	11976734	12574287	597554	+	protein_coding	175.511	188.557	159.566	-0.238229	0.295977	0.467864
ENSG00000048540	LMO3	12	16548372	16610594	62223	-	protein_coding	3.78185	3.07354	4.64756	0.56146	0.173577	0.328462
ENSG00000048544	MRPS10	6	42206807	42217861	11055	-	protein_coding	1002.75	1021.45	979.894	-0.0591	0.573031	0.716729
ENSG00000048649	RSF1	11	77660009	77820869	160861	-	protein_coding	1146.45	1276.29	987.748	-0.368189	0.000106543	0.00146663
ENSG00000048707	VPS13D	1	12230030	12512047	282018	+	protein_coding	725.735	748.738	697.62	-0.0994079	0.489874	0.648728
ENSG00000048740	CELF2	10	10798397	11336675	538279	+	protein_coding	415.959	379.231	460.847	0.241822	0.674578	0.792564
ENSG00000048828	FAM120A	9	93451685	93566112	114428	+	protein_coding	4274.21	4146.49	4430.32	0.0951257	0.366392	0.539714
ENSG00000048991	R3HDM1	2	135531455	135725270	193816	+	protein_coding	622.099	639.269	601.115	-0.0874723	0.735312	0.834063
ENSG00000049089	COL9A2	1	40300489	40317813	17325	-	protein_coding	35.8087	48.3661	20.4609	-1.15874	0.00529097	0.0273616
ENSG00000049130	KITLG	12	88492793	88580851	88059	-	protein_coding	810.418	1086.04	473.544	-1.11828	0.00656926	0.0321844
ENSG00000049167	ERCC8	5	60866454	60945073	78620	-	protein_coding	192.047	170.327	218.593	0.354251	0.0250885	0.0847371
ENSG00000049192	ADAMTS6	5	65148738	65481920	333183	-	protein_coding	5.28944	5.9046	4.53758	-0.319195	0.425379	0.592487
ENSG00000049239	H6PD	1	9234774	9271337	36564	+	protein_coding	2004.49	2003.68	2005.49	0.00199037	0.991273	0.994383
ENSG00000049245	VAMP3	1	7771296	7781432	10137	+	protein_coding	2455.13	2377.14	2550.46	0.101114	0.449153	0.613808
ENSG00000049246	PER3	1	7784291	7845177	60887	+	protein_coding	149.131	117.781	187.447	0.628476	0.121085	0.257441
ENSG00000049247	UTS2	1	7843083	7853512	10430	-	protein_coding	4.60851	6.18343	2.68361	-0.295268	0.685837	0.800316
ENSG00000049249	TNFRSF9	1	7915871	7943165	27295	-	protein_coding	18.1264	25.4542	9.17027	-1.28813	0.0204528	0.0730119
ENSG00000049283	EPN3	17	50532682	50543750	11069	+	protein_coding	588.166	564.658	616.898	0.124832	0.608296	0.744113
ENSG00000049323	LTBP1	2	32946953	33399509	452557	+	protein_coding	260.58	199.803	334.863	0.694892	0.0934747	0.216274
ENSG00000049449	RCN1	11	32091074	32105722	14649	+	protein_coding	2483.7	2872.36	2008.66	-0.512201	0.000487621	0.0045952
ENSG00000049540	ELN	7	74027789	74069907	42119	+	protein_coding	18.7805	24.1401	12.2298	-0.853732	0.133194	0.274723
ENSG00000049541	RFC2	7	74231499	74254458	22960	-	protein_coding	437.336	479.407	385.915	-0.308277	0.064209	0.16658
ENSG00000049618	ARID1B	6	156776020	157210779	434760	+	protein_coding	1451.67	1479.2	1418.03	-0.0613865	0.523453	0.677653
ENSG00000049656	CLPTM1L	5	1317752	1345099	27348	-	protein_coding	1487.85	1520.41	1448.05	-0.069402	0.632103	0.761371
ENSG00000049759	NEDD4L	18	58044226	58401540	357315	+	protein_coding	777.314	964.232	548.858	-0.800682	8.80752e-05	0.00126914
ENSG00000049768	FOXP3	X	49250438	49270477	20040	-	protein_coding	3.78008	5.50237	1.67507	-1.59898	0.000232567	0.00263011
ENSG00000049769	PPP1R3F	X	49269793	49301461	31669	+	protein_coding	58.2258	79.0418	32.7841	-1.20425	0.000813556	0.00679132
ENSG00000049860	HEXB	5	74640023	74722647	82625	+	protein_coding	1450.9	1272.63	1668.8	0.387523	0.0102036	0.0441942
ENSG00000049883	PTCD2	5	72320367	72368395	48029	+	protein_coding	327.942	324.785	331.801	0.0333192	0.767046	0.855594
ENSG00000050130	JKAMP	14	59484443	59505410	20968	+	protein_coding	450.665	438.11	466.01	0.0894681	0.465586	0.62713
ENSG00000050165	DKK3	11	11956207	12009769	53563	-	protein_coding	237.749	422.813	11.5601	-4.18034	7.86959e-11	2.66247e-08
ENSG00000050327	ARHGEF5	7	144355288	144380632	25345	+	protein_coding	516.392	483.27	556.874	0.202182	0.305556	0.477844
ENSG00000050344	NFE2L3	7	26152198	26187137	34940	+	protein_coding	3076.18	3054.08	3103.19	0.023029	0.881032	0.930785
ENSG00000050393	MCUR1	6	13786557	13814568	28012	-	protein_coding	1028.31	1276.14	725.405	-0.81039	1.6798e-09	3.08019e-07
ENSG00000050405	LIMA1	12	50175788	50283520	107733	-	protein_coding	3876.23	3333.68	4539.35	0.441259	0.00593743	0.0297317
ENSG00000050426	LETMD1	12	51047962	51060424	12463	+	protein_coding	917.292	664.072	1226.78	0.874176	2.81695e-06	9.09487e-05
ENSG00000050438	SLC4A8	12	51391317	51515763	124447	+	protein_coding	44.5831	47.4285	41.1053	-0.184233	0.695327	0.806453
ENSG00000050555	LAMC3	9	131009174	131094473	85300	+	protein_coding	21.6524	39.2855	0.100893	-2.90742	0.000442578	0.0042747
ENSG00000050748	MAPK9	5	180233143	180292099	58957	-	protein_coding	843.174	830.741	858.37	0.0466531	0.719645	0.823968
ENSG00000050767	COL23A1	5	178237476	178590393	352918	-	protein_coding	0.790138	0.84402	0.724283	-0.236614	0.744903	0.84018
ENSG00000050820	BCAR1	16	75228181	75268053	39873	-	protein_coding	2838.11	3165.98	2437.37	-0.369458	0.115178	0.249113
ENSG00000051009	FHIP1B	11	6211345	6234711	23367	-	protein_coding	985.648	853.529	1147.13	0.421171	0.0107882	0.0459067
ENSG00000051108	HERPUD1	16	56932142	56944864	12723	+	protein_coding	1250.61	1119.62	1410.71	0.327575	0.128601	0.268247
ENSG00000051128	HOMER3	19	18929201	18941261	12061	-	protein_coding	194.409	246.522	130.716	-0.854995	0.038018	0.114828
ENSG00000051180	RAD51	15	40694774	40732340	37567	+	protein_coding	236.822	224.984	251.289	0.157822	0.391775	0.562782
ENSG00000051341	POLQ	3	121431431	121545988	114558	-	protein_coding	390.96	461.341	304.937	-0.587344	0.00262692	0.0162506
ENSG00000051382	PIK3CB	3	138652698	138834928	182231	-	protein_coding	847.64	775.436	935.89	0.271743	0.0111417	0.0469369
ENSG00000051523	CYBA	16	88643275	88651083	7809	-	protein_coding	1458.78	1332.45	1613.17	0.270981	0.188931	0.347949
ENSG00000051596	THOC3	5	175917873	176034680	116808	-	protein_coding	386.075	318.051	469.216	0.554762	0.0082549	0.0379577
ENSG00000051620	HEBP2	6	138403531	138422197	18667	+	protein_coding	1053.78	953.017	1176.94	0.299865	0.132118	0.27324
ENSG00000051825	MPHOSPH9	12	123152320	123244014	91695	-	protein_coding	308.7	341.195	268.984	-0.338618	0.0633045	0.164839
ENSG00000052126	PLEKHA5	12	19129733	19376400	246668	+	protein_coding	374.71	449.579	283.205	-0.659918	0.000105344	0.0014543
ENSG00000052344	PRSS8	16	31131433	31135727	4295	-	protein_coding	5247.46	4228.5	6492.86	0.610592	0.00114279	0.00875631
ENSG00000052723	SIKE1	1	114769479	114780685	11207	-	protein_coding	897.554	883.788	914.379	0.049206	0.623917	0.755244
ENSG00000052749	RRP12	10	97356358	97426076	69719	-	protein_coding	704.203	606.951	823.067	0.436806	0.000354467	0.0036018
ENSG00000052795	FNIP2	4	158769026	158908050	139025	+	protein_coding	926.812	841.377	1031.23	0.29043	0.0778726	0.190917
ENSG00000052802	MSMO1	4	165327667	165343164	15498	+	protein_coding	2661.33	2704.2	2608.93	-0.0508951	0.791649	0.873024
ENSG00000052841	TTC17	11	43358920	43494933	136014	+	protein_coding	881.069	870.367	894.148	0.0376706	0.808974	0.884233
ENSG00000052850	ALX4	11	44260440	44310139	49700	-	protein_coding	1.47146	1.30613	1.67352	0.217094	0.725864	0.828313
ENSG00000053108	FSTL4	5	133196455	133612541	416087	-	protein_coding	19.6876	29.9566	7.13652	0.279168	0.599405	0.737052
ENSG00000053254	FOXN3	14	89124871	89619149	494279	-	protein_coding	1184.02	1128.06	1252.41	0.148504	0.44929	0.6139
ENSG00000053328	METTL24	6	110243940	110358349	114410	-	protein_coding	0.32391	0.505609	0.101834	-0.496444	0.530279	0.68325
ENSG00000053371	AKR7A2	1	19303965	19312144	8180	-	protein_coding	747.436	628.437	892.879	0.504888	0.00054891	0.00503835
ENSG00000053372	MRTO4	1	19251805	19260128	8324	+	protein_coding	1176.79	1144.32	1216.48	0.0878943	0.57896	0.721328
ENSG00000053438	NNAT	20	37521206	37523690	2485	+	protein_coding	29.7924	31.716	27.4413	-0.213879	0.391636	0.562682
ENSG00000053501	USE1	19	17215346	17219829	4484	+	protein_coding	227.363	214.31	243.318	0.185093	0.151851	0.300513
ENSG00000053524	MCF2L2	3	183178041	183428778	250738	-	protein_coding	11.8085	13.7012	9.49516	-0.501754	0.138846	0.282594
ENSG00000053702	NRIP2	12	2825348	2835544	10197	-	protein_coding	42.6615	47.469	36.7856	-0.353485	0.260314	0.430212
ENSG00000053747	LAMA3	18	23689453	23956222	266770	+	protein_coding	1503.54	2116.21	754.712	-1.39694	0.000419294	0.00410594
ENSG00000053770	AP5M1	14	57268924	57298742	29819	+	protein_coding	933.187	837.901	1049.65	0.322705	0.0068534	0.0332308
ENSG00000053900	ANAPC4	4	25377263	25418498	41236	+	protein_coding	158.848	155.988	162.343	0.0613981	0.609878	0.745472
ENSG00000053918	KCNQ1	11	2444684	2849105	404422	+	protein_coding	1462.89	1429.56	1503.61	0.069738	0.831683	0.899053
ENSG00000054116	TRAPPC3	1	36136570	36156053	19484	-	protein_coding	804.559	878.575	714.096	-0.297446	0.00159039	0.0111526
ENSG00000054118	THRAP3	1	36224432	36305357	80926	+	protein_coding	2670.43	2898.97	2391.1	-0.276998	2.40591e-05	0.000468713
ENSG00000054148	PHPT1	9	136848724	136851027	2304	+	protein_coding	370.701	346.924	399.762	0.19961	0.29863	0.470779
ENSG00000054179	ENTPD2	9	137048107	137054061	5955	-	protein_coding	538.823	366.71	749.184	0.986604	0.00306709	0.0182321
ENSG00000054219	LY75	2	159803355	159904756	101402	-	protein_coding	634.586	659.205	604.496	-0.122952	0.430781	0.59724
ENSG00000054267	ARID4B	1	235131634	235328219	196586	-	protein_coding	562.687	547.173	581.649	0.087472	0.582981	0.724271
ENSG00000054277	OPN3	1	241590102	241677376	87275	-	protein_coding	60.7551	69.2383	50.3868	-0.436826	0.203674	0.366229
ENSG00000054282	SDCCAG8	1	243256034	243500091	244058	+	protein_coding	115.866	107.474	126.123	0.231926	0.187939	0.346549
ENSG00000054356	PTPRN	2	219289623	219309648	20026	-	protein_coding	9.51643	16.3265	1.19298	0.063742	0.928634	0.960007
ENSG00000054392	HHAT	1	210328252	210676296	348045	+	protein_coding	61.186	97.4383	16.8777	-2.28709	3.31619e-06	0.000101995
ENSG00000054523	KIF1B	1	10210570	10381603	171034	+	protein_coding	1312.64	1345.25	1272.78	-0.0789235	0.551183	0.700231
ENSG00000054598	FOXC1	6	1609915	1613897	3983	+	protein_coding	588.548	860.791	255.805	-1.62446	0.000145758	0.00186433
ENSG00000054611	TBC1D22A	22	46762617	47175699	413083	+	protein_coding	359.374	299.521	432.528	0.524951	0.000379119	0.00379451
ENSG00000054654	SYNE2	14	63761899	64226433	464535	+	protein_coding	1127.79	1406.1	787.636	-0.822625	7.60609e-05	0.00113131
ENSG00000054690	PLEKHH1	14	67533290	67589612	56323	+	protein_coding	848.033	590.924	1162.28	0.955092	5.30697e-05	0.000863092
ENSG00000054793	ATP9A	20	51596514	51768390	171877	-	protein_coding	3558.21	3925.32	3109.52	-0.330495	0.116945	0.251896
ENSG00000054965	FAM168A	11	73400487	73598189	197703	-	protein_coding	915.411	1112.8	674.153	-0.718329	3.7583e-08	3.3313e-06
ENSG00000054967	RELT	11	73376399	73397474	21076	+	protein_coding	166.197	223.086	96.6657	-1.18912	2.10559e-08	2.05624e-06
ENSG00000054983	GALC	14	87837820	87993665	155846	-	protein_coding	243.498	319.972	150.029	-0.946569	0.0931274	0.215665
ENSG00000055044	NOP58	2	202265736	202303661	37926	+	protein_coding	490.62	531.816	440.269	-0.269935	0.157974	0.308426
ENSG00000055070	SZRD1	1	16352575	16398145	45571	+	protein_coding	4005.12	3528.49	4587.66	0.372357	0.0803435	0.194982
ENSG00000055118	KCNH2	7	150944961	150978321	33361	-	protein_coding	463.189	501.64	416.194	-0.257617	0.461884	0.624082
ENSG00000055130	CUL1	7	148697914	148801110	103197	+	protein_coding	699.863	777.149	605.402	-0.356977	0.000269843	0.00293033
ENSG00000055147	FAM114A2	5	153990148	154038936	48789	-	protein_coding	165.862	147.68	188.085	0.340305	0.00981694	0.0430967
ENSG00000055163	CYFIP2	5	157266079	157395595	129517	+	protein_coding	130.66	118.18	145.913	0.289671	0.425903	0.592972
ENSG00000055208	TAB2	6	149218641	149411613	192973	+	protein_coding	1901.68	2130.44	1622.09	-0.391184	0.00102587	0.00810341
ENSG00000055211	GINM1	6	149566294	149591748	25455	+	protein_coding	290.876	351.656	216.59	-0.691637	0.000101417	0.00141636
ENSG00000055332	EIF2AK2	2	37099210	37157522	58313	-	protein_coding	2951.92	3444.07	2350.41	-0.538954	0.0284306	0.0930045
ENSG00000055483	USP36	17	78787381	78841441	54061	-	protein_coding	1243.39	1051.77	1477.58	0.482788	0.0160342	0.0611165
ENSG00000055609	KMT2C	7	152134922	152436644	301723	-	protein_coding	1594.73	1683.86	1485.79	-0.179671	0.168526	0.321768
ENSG00000055732	MCOLN3	1	85018082	85048500	30419	-	protein_coding	31.7783	37.7131	24.5248	-0.524222	0.381399	0.553503
ENSG00000055813	CCDC85A	2	56183990	56386172	202183	+	protein_coding	2.52186	2.37304	2.70376	0.786415	0.258424	0.428044
ENSG00000055917	PUM2	2	20248691	20352234	103544	-	protein_coding	2215.43	2043.92	2425.05	0.245614	0.0105359	0.0451611
ENSG00000055950	MRPL43	10	100969458	100987515	18058	-	protein_coding	1018.89	955.346	1096.55	0.197567	0.114174	0.247772
ENSG00000055955	ITIH4	3	52812962	52830688	17727	-	protein_coding	0.640372	1.11727	0.0574988	-1.37042	0.0981334	0.223819
ENSG00000056050	HPF1	4	169729470	169757944	28475	-	protein_coding	60.2525	75.0237	42.1988	-0.812409	6.36428e-06	0.000168924
ENSG00000056097	ZFR	5	32354350	32444740	90391	-	protein_coding	1394.43	1390.01	1399.82	0.0102061	0.911498	0.950184
ENSG00000056277	ZNF280C	X	130202707	130268899	66193	-	protein_coding	123.854	127.746	119.099	-0.098081	0.634578	0.763458
ENSG00000056291	NPFFR2	4	72031902	72148305	116404	+	protein_coding	4.7412	0.31227	10.1543	0.755746	0.317414	0.490392
ENSG00000056487	PHF21B	22	44881162	45010005	128844	-	protein_coding	0.734328	1.21894	0.142023	-1.12061	0.176377	0.331964
ENSG00000056558	TRAF1	9	120902393	120929173	26781	-	protein_coding	126.007	145.637	102.014	-0.492713	0.143214	0.28842
ENSG00000056586	RC3H2	9	122844556	122905359	60804	-	protein_coding	1249.12	1534.2	900.696	-0.717902	0.0805292	0.195257
ENSG00000056736	IL17RB	3	53846568	53865794	19227	+	protein_coding	373.578	373.222	374.012	0.00332728	0.986845	0.991504
ENSG00000056972	TRAF3IP2	6	111555381	111606906	51526	-	protein_coding	566.933	514.646	630.839	0.290241	0.0343431	0.10646
ENSG00000056998	GYG2	X	2828822	2882820	53999	+	protein_coding	142.729	179.387	97.9248	-0.787457	0.110709	0.242707
ENSG00000057019	DCBLD2	3	98795941	98901695	105755	-	protein_coding	7632.76	11525.5	2874.95	-1.75668	0.00121628	0.00914802
ENSG00000057149	SERPINB3	18	63655197	63661893	6697	-	protein_coding	1.72902	3.1137	0.036626	-0.986895	0.194447	0.35436
ENSG00000057252	SOAT1	1	179293714	179358680	64967	+	protein_coding	416.684	550.219	253.474	-1.06879	0.00165586	0.0114504
ENSG00000057294	PKP2	12	32790745	32896777	106033	-	protein_coding	2622.31	2534.17	2730.04	0.10594	0.565378	0.710635
ENSG00000057593	F7	13	113105788	113120685	14898	+	protein_coding	25.5859	19.502	33.0218	0.610151	0.350619	0.524152
ENSG00000057608	GDI2	10	5765223	5842132	76910	-	protein_coding	4841.78	3915.3	5974.15	0.60659	1.25905e-07	8.37774e-06
ENSG00000057657	PRDM1	6	105993463	106109939	116477	+	protein_coding	308.389	399.192	197.408	-0.931305	0.0415895	0.122294
ENSG00000057663	ATG5	6	106045423	106325791	280369	-	protein_coding	649.434	671.006	623.068	-0.106229	0.270185	0.44092
ENSG00000057704	TMCC3	12	94567122	94650557	83436	-	protein_coding	604.692	571.254	645.562	0.171026	0.536479	0.688101
ENSG00000057757	PITHD1	1	23778418	23788232	9815	+	protein_coding	811.189	771.053	860.245	0.158638	0.219279	0.384868
ENSG00000057935	MTA3	2	42494569	42756947	262379	+	protein_coding	323.001	304.122	346.076	0.184978	0.17829	0.334325
ENSG00000058056	USP13	3	179653032	179804366	151335	+	protein_coding	279.655	354.713	187.918	-0.871021	0.0152767	0.0589214
ENSG00000058063	ATP11B	3	182793503	182921629	128127	+	protein_coding	1184.38	1169.94	1202.04	0.0393608	0.745042	0.840297
ENSG00000058085	LAMC2	1	183186238	183245127	58890	+	protein_coding	6057.72	6438.44	5592.4	-0.191282	0.623723	0.755151
ENSG00000058091	CDK14	7	90466424	91210590	744167	+	protein_coding	182.678	324.487	9.35498	-4.0977	2.40652e-10	6.64449e-08
ENSG00000058262	SEC61A1	3	128051641	128071705	20065	+	protein_coding	6970.17	6464.73	7587.93	0.230115	0.0261397	0.0872692
ENSG00000058272	PPP1R12A	12	79773563	79935460	161898	-	protein_coding	811.198	867.795	742.023	-0.225858	0.0302081	0.097253
ENSG00000058335	RASGRF1	15	78959906	79090780	130875	-	protein_coding	54.6616	93.0414	7.75307	-3.15181	4.3171e-09	5.89612e-07
ENSG00000058404	CAMK2B	7	44210019	44334577	124559	-	protein_coding	11.9943	19.4141	2.92563	-1.9233	0.000661151	0.00579195
ENSG00000058453	CROCC	1	16740273	16972964	232692	+	protein_coding	211.539	224.351	195.88	-0.190899	0.406716	0.576487
ENSG00000058600	POLR3E	16	22297375	22335101	37727	+	protein_coding	619.956	585.549	662.008	0.174897	0.18228	0.339369
ENSG00000058668	ATP2B4	1	203626787	203744081	117295	+	protein_coding	917.787	793.032	1070.27	0.417808	0.167698	0.320632
ENSG00000058673	ZC3H11A	1	203795623	203854999	59377	+	protein_coding	12.8029	9.79009	16.4851	0.698787	0.00512269	0.0267389
ENSG00000058729	RIOK2	5	97160867	97183247	22381	-	protein_coding	310.619	268.751	361.792	0.419991	0.0557218	0.150774
ENSG00000058799	YIPF1	1	53851719	53889798	38080	-	protein_coding	252.803	293.754	202.75	-0.534483	2.53997e-06	8.38085e-05
ENSG00000058804	NDC1	1	53765478	53838463	72986	-	protein_coding	1440.71	1487.07	1384.04	-0.103018	0.381633	0.553671
ENSG00000058866	DGKG	3	186105668	186362234	256567	-	protein_coding	48.6585	74.1161	17.5437	-1.65643	0.0127958	0.0517709
ENSG00000059122	FLYWCH1	16	2911931	2951208	39278	+	protein_coding	573.641	521.674	637.156	0.287412	0.0700421	0.176898
ENSG00000059145	UNKL	16	1363205	1414751	51547	-	protein_coding	134.096	147.103	118.198	-0.308099	0.0594529	0.15754
ENSG00000059377	TBXAS1	7	139777051	140020325	243275	+	protein_coding	42.1024	36.4588	49.0001	0.37466	0.493467	0.652155
ENSG00000059378	PARP12	7	140023749	140062951	39203	-	protein_coding	853.04	955.382	727.956	-0.383618	0.123772	0.261282
ENSG00000059573	ALDH18A1	10	95605941	95656711	50771	-	protein_coding	2466.87	2114.55	2897.49	0.445016	0.0587208	0.156222
ENSG00000059588	TARBP1	1	234391313	234479179	87867	-	protein_coding	585.787	504.959	684.577	0.438334	0.00108567	0.00841256
ENSG00000059691	GATB	4	151670504	151761007	90504	-	protein_coding	173.9	166.282	183.211	0.13677	0.465628	0.62713
ENSG00000059728	MXD1	2	69897688	69942945	45258	+	protein_coding	750.711	608.972	923.947	0.592887	0.0019158	0.0127867
ENSG00000059758	CDK17	12	96278261	96400480	122220	-	protein_coding	319.287	382.99	241.426	-0.655173	0.00283399	0.0172168
ENSG00000059769	DNAJC25	9	111631334	111654351	23018	+	protein_coding	125.933	128.147	123.227	-0.0548725	0.700268	0.810078
ENSG00000059804	SLC2A3	12	7919230	7936187	16958	-	protein_coding	5048.42	7852.7	1620.98	-1.61006	0.0315405	0.100283
ENSG00000059915	PSD	10	102402617	102421539	18923	-	protein_coding	17.565	17.6543	17.4559	-0.0333612	0.877859	0.929191
ENSG00000060069	CTDP1	18	79679803	79754503	74701	+	protein_coding	515.632	514.655	516.826	0.0061628	0.970195	0.983316
ENSG00000060138	YBX3	12	10699089	10723323	24235	-	protein_coding	1641.56	1540.11	1765.56	0.195961	0.204541	0.367155
ENSG00000060140	STYK1	12	10618923	10674318	55396	-	protein_coding	142.37	133.549	153.151	0.191372	0.442465	0.607861
ENSG00000060237	WNK1	12	752579	911452	158874	+	protein_coding	3321.89	3467.81	3143.55	-0.130488	0.769885	0.857407
ENSG00000060339	CCAR1	10	68721012	68792377	71366	+	protein_coding	805.971	833.091	772.826	-0.1079	0.386318	0.558147
ENSG00000060491	OGFR	20	62804835	62814000	9166	+	protein_coding	1708.47	1846.4	1539.9	-0.258317	0.190731	0.34971
ENSG00000060558	GNA15	19	3136033	3163749	27717	+	protein_coding	152.74	255.157	27.5644	-2.89506	3.66706e-09	5.27463e-07
ENSG00000060566	CREB3L3	19	4153631	4173054	19424	+	protein_coding	24.0774	16.8981	32.8521	0.823313	0.146533	0.293392
ENSG00000060642	PIGV	1	26787054	26800659	13606	+	protein_coding	387.717	366.441	413.72	0.174597	0.306494	0.478879
ENSG00000060656	PTPRU	1	29236516	29326813	90298	+	protein_coding	646.723	868.538	375.616	-1.04412	0.0660801	0.169966
ENSG00000060688	SNRNP40	1	31259568	31296788	37221	-	protein_coding	333.002	338.996	325.676	-0.055237	0.663691	0.784652
ENSG00000060709	RIMBP2	12	130396133	130768228	372096	-	protein_coding	78.3007	88.9779	65.2507	-0.35807	0.590706	0.730702
ENSG00000060749	QSER1	11	32892811	32993316	100506	+	protein_coding	1305.48	1545.46	1012.18	-0.602364	0.00133252	0.00977356
ENSG00000060762	MPC1	6	166364919	166383013	18095	-	protein_coding	276.382	230.99	331.861	0.511448	0.0213332	0.0752266
ENSG00000060971	ACAA1	3	38103129	38137242	34114	-	protein_coding	624.444	649.413	593.926	-0.126289	0.594011	0.733079
ENSG00000060982	BCAT1	12	24810024	24949101	139078	-	protein_coding	28.5025	32.4228	23.711	-0.361747	0.584758	0.725653
ENSG00000061273	HDAC7	12	47782722	47833132	50411	-	protein_coding	1100.75	1400.18	734.78	-0.918679	6.03427e-07	2.78748e-05
ENSG00000061337	LZTS1	8	20246165	20303963	57799	-	protein_coding	35.3395	61.5201	3.34102	-2.28909	0.00191681	0.0127899
ENSG00000061455	PRDM6	5	123089241	123194266	105026	+	protein_coding	2.08203	3.268	0.632515	-1.9456	0.00175952	0.01198
ENSG00000061656	SPAG4	20	35615829	35621094	5266	+	protein_coding	150.696	143.696	159.252	0.143322	0.546642	0.696525
ENSG00000061676	NCKAP1	2	182909115	183038858	129744	-	protein_coding	2313.43	2388.57	2221.58	-0.103717	0.473761	0.634455
ENSG00000061794	MRPS35	12	27710822	27756295	45474	+	protein_coding	1738.27	1342.18	2222.37	0.721223	2.58017e-06	8.46e-05
ENSG00000061936	SFSWAP	12	131711081	131799738	88658	+	protein_coding	545.599	577.316	506.834	-0.188432	0.119526	0.255599
ENSG00000061938	TNK2	3	195863364	195911945	48582	-	protein_coding	2481.47	2092.58	2956.79	0.491842	0.0135858	0.0540484
ENSG00000061987	MON2	12	62466817	62600476	133660	+	protein_coding	411.526	424.592	395.557	-0.104699	0.283383	0.45475
ENSG00000062038	CDH3	16	68636189	68727468	91280	+	protein_coding	2102.01	2327.22	1826.74	-0.338828	0.231534	0.398231
ENSG00000062194	GPBP1	5	57173948	57264679	90732	+	protein_coding	1174.93	1209.4	1132.81	-0.0935075	0.498511	0.65633
ENSG00000062282	DGAT2	11	75759512	75801535	42024	+	protein_coding	393.454	354.715	440.803	0.303808	0.272802	0.443818
ENSG00000062370	ZNF112	19	44326555	44367217	40663	-	protein_coding	56.413	74.3908	34.4401	-1.07024	0.000508366	0.00474047
ENSG00000062485	CS	12	56271699	56300391	28693	-	protein_coding	5171.98	4569.13	5908.8	0.368681	0.00384153	0.0214998
ENSG00000062524	LTK	15	41503637	41513887	10251	-	protein_coding	189.714	76.0598	328.625	1.87628	0.000322087	0.00334608
ENSG00000062582	MRPS24	7	43866558	43869893	3336	-	protein_coding	35.2203	48.2667	19.2748	-1.26024	0.000801657	0.00671189
ENSG00000062598	ELMO2	20	46366050	46432985	66936	-	protein_coding	503.832	558.988	436.419	-0.354105	0.0227642	0.0788503
ENSG00000062650	WAPL	10	86435256	86521792	86537	-	protein_coding	1342.17	1349.32	1333.43	-0.0165847	0.866024	0.921728
ENSG00000062716	VMP1	17	59707192	59842255	135064	+	protein_coding	2189	2264.25	2097.03	-0.109565	0.535297	0.687242
ENSG00000062725	APPBP2	17	60443158	60526242	83085	-	protein_coding	646.004	628.512	667.384	0.0845325	0.626145	0.756685
ENSG00000062822	POLD1	19	50384204	50418018	33815	+	protein_coding	850.041	913.32	772.7	-0.237481	0.225929	0.39233
ENSG00000063046	EIF4B	12	53006282	53042215	35934	+	protein_coding	7121.39	4980.78	9737.69	0.952704	2.37116e-06	7.99967e-05
ENSG00000063127	SLC6A16	19	49289638	49325215	35578	-	protein_coding	2.68648	2.4964	2.9188	0.152602	0.812971	0.886807
ENSG00000063169	BICRA	19	47608196	47703277	95082	+	protein_coding	563.432	600.834	517.718	-0.216118	0.0357477	0.109752
ENSG00000063176	SPHK2	19	48619291	48630717	11427	+	protein_coding	845.384	736.796	978.102	0.399594	0.0851616	0.20329
ENSG00000063177	RPL18	19	48615328	48619184	3857	-	protein_coding	6503.97	5362.06	7899.65	0.552599	0.00178175	0.0120868
ENSG00000063180	CA11	19	48637946	48646187	8242	-	protein_coding	85.6222	80.6443	91.7064	0.177598	0.564299	0.709854
ENSG00000063241	ISOC2	19	55452985	55462343	9359	-	protein_coding	425.056	400.919	454.556	0.178821	0.337088	0.510463
ENSG00000063244	U2AF2	19	55654146	55674716	20571	+	protein_coding	3880.9	4014.69	3717.38	-0.110426	0.415978	0.584339
ENSG00000063245	EPN1	19	55675226	55709858	34633	+	protein_coding	3938.79	3745.84	4174.62	0.15526	0.200584	0.362305
ENSG00000063322	MED29	19	39391303	39400641	9339	+	protein_coding	1155.48	1178.86	1126.91	-0.0651979	0.56152	0.707655
ENSG00000063438	AHRR	5	321714	438291	116578	+	protein_coding	7.43034	7.38902	7.48084	0.010235	0.982136	0.98939
ENSG00000063587	ZNF275	X	153334147	153360110	25964	+	protein_coding	540.462	585.157	485.835	-0.264464	0.208798	0.372322
ENSG00000063601	MTMR1	X	150692971	150765108	72138	+	protein_coding	953.467	1082.77	795.431	-0.438628	0.0270148	0.0894694
ENSG00000063660	GPC1	2	240435663	240468076	32414	+	protein_coding	3374.25	4975.65	1416.98	-1.63964	0.000733936	0.00625616
ENSG00000063761	ADCK1	14	77800109	77935014	134906	+	protein_coding	171.608	144.876	204.279	0.49737	0.000202882	0.00237729
ENSG00000063854	HAGH	16	1795620	1827157	31538	-	protein_coding	321.21	297.921	349.674	0.229499	0.105465	0.23509
ENSG00000063978	RNF4	4	2462220	2625320	163101	+	protein_coding	1508.3	1551.55	1455.45	-0.0920049	0.433311	0.599454
ENSG00000064012	CASP8	2	201233443	201361836	128394	+	protein_coding	709.163	728.172	685.929	-0.0871282	0.456139	0.619525
ENSG00000064042	LIMCH1	4	41359607	41700044	340438	+	protein_coding	203.564	261.987	132.158	-0.890745	0.0698834	0.176609
ENSG00000064102	INTS13	12	26905181	26938326	33146	-	protein_coding	376.465	343.889	416.279	0.272555	0.192565	0.351997
ENSG00000064115	TM7SF3	12	26971579	27014434	42856	-	protein_coding	767.313	775.751	757.001	-0.0349574	0.861906	0.918578
ENSG00000064195	DLX3	17	49990005	49995224	5220	-	protein_coding	65.0781	53.8858	78.7576	0.460756	0.444138	0.609431
ENSG00000064199	SPA17	11	124673844	124697518	23675	+	protein_coding	93.4813	110.965	72.1118	-0.611737	0.00466305	0.0248926
ENSG00000064201	TSPAN32	11	2301997	2318204	16208	+	protein_coding	3.80932	3.69156	3.95325	0.0765249	0.906093	0.946892
ENSG00000064205	CCN5	20	44714844	44728509	13666	+	protein_coding	11.821	20.8371	0.801266	-2.3284	0.00252257	0.0157518
ENSG00000064218	DMRT3	9	976655	991732	15078	+	protein_coding	2.66899	4.42839	0.518601	-1.64098	0.0457719	0.131047
ENSG00000064225	ST3GAL6	3	98732236	98821201	88966	+	protein_coding	13.6687	22.5233	2.84642	-2.42792	0.00015808	0.00196952
ENSG00000064270	ATP2C2	16	84368527	84464187	95661	+	protein_coding	411.877	287.67	563.685	0.939548	0.00098066	0.00786262
ENSG00000064300	NGFR	17	49495293	49515008	19716	+	protein_coding	284.788	287.948	280.925	0.464662	0.460752	0.623184
ENSG00000064309	CDON	11	125955796	126063335	107540	-	protein_coding	73.6017	92.7091	50.2483	-0.846921	0.00666778	0.032541
ENSG00000064313	TAF2	8	119730774	119832863	102090	-	protein_coding	668.392	757.118	559.948	-0.429868	0.00792475	0.0367846
ENSG00000064393	HIPK2	7	139561570	139777998	216429	-	protein_coding	1286.52	1364.61	1191.08	-0.189275	0.531926	0.684747
ENSG00000064419	TNPO3	7	128954180	129055173	100994	-	protein_coding	1207.22	1122.9	1310.26	0.222951	0.00500763	0.0263328
ENSG00000064490	RFXANK	19	19192229	19201869	9641	+	protein_coding	241.752	241.351	242.241	0.00558266	0.972379	0.984179
ENSG00000064545	TMEM161A	19	19119169	19138513	19345	-	protein_coding	544.425	460.334	647.202	0.486247	0.000482317	0.0045649
ENSG00000064547	LPAR2	19	19623655	19628930	5276	-	protein_coding	472.215	446.693	503.407	0.171729	0.194099	0.353901
ENSG00000064601	CTSA	20	45890144	45898949	8806	+	protein_coding	4063.37	4355.06	3706.85	-0.227572	0.341302	0.514717
ENSG00000064607	SUGP2	19	18990888	19034023	43136	-	protein_coding	1269.18	1357.96	1160.67	-0.225611	0.0435254	0.126332
ENSG00000064651	SLC12A2	5	128083766	128189677	105912	+	protein_coding	5299.45	4204.64	6637.56	0.642761	0.0114757	0.0479488
ENSG00000064652	SNX24	5	122843439	123029354	185916	+	protein_coding	122.034	174.321	58.1276	-1.50513	3.16961e-05	0.000574589
ENSG00000064655	EYA2	20	46894624	47188844	294221	+	protein_coding	10.7446	18.654	1.07755	-1.70308	0.0319853	0.101268
ENSG00000064666	CNN2	19	1026586	1039068	12483	+	protein_coding	4337.96	4559.53	4067.16	-0.163678	0.251152	0.420589
ENSG00000064687	ABCA7	19	1039997	1065572	25576	+	protein_coding	490.644	606.068	349.57	-0.771321	0.0058699	0.0294673
ENSG00000064692	SNCAIP	5	122311354	122464219	152866	+	protein_coding	55.1937	44.7766	67.9256	0.537438	0.284018	0.45539
ENSG00000064703	DDX20	1	111754832	111775602	20771	+	protein_coding	511.428	509.048	514.337	0.0161801	0.889599	0.936213
ENSG00000064726	BTBD1	15	83016423	83067252	50830	-	protein_coding	1660.2	1565.68	1775.73	0.180818	0.125758	0.264083
ENSG00000064763	FAR2	12	29149016	29341121	192106	+	protein_coding	639.132	512.101	794.393	0.60535	0.0742815	0.184502
ENSG00000064787	BCAS1	20	53936777	54070594	133818	-	protein_coding	621.818	728.771	491.098	-0.525161	0.236352	0.403827
ENSG00000064932	SBNO2	19	1107637	1174268	66632	-	protein_coding	1152.19	1283.65	991.512	-0.369907	0.00595234	0.0297901
ENSG00000064933	PMS1	2	189784085	189877629	93545	+	protein_coding	278.076	265.324	293.662	0.146092	0.144798	0.290818
ENSG00000064961	HMG20B	19	3572777	3579088	6312	+	protein_coding	1142.2	1241.74	1020.54	-0.28078	0.0455368	0.130576
ENSG00000064989	CALCRL	2	187341964	187448460	106497	-	protein_coding	2.08391	3.45697	0.40572	-2.15368	0.00418411	0.022952
ENSG00000064995	TAF11	6	34877462	34889192	11731	-	protein_coding	414.458	423.199	403.774	-0.0681433	0.49549	0.653894
ENSG00000064999	ANKS1A	6	34889255	35091406	202152	+	protein_coding	1051.32	1071.28	1026.92	-0.0609305	0.628401	0.758648
ENSG00000065000	AP3D1	19	2100988	2164468	63481	-	protein_coding	3148.61	3310.01	2951.33	-0.164834	0.162936	0.314609
ENSG00000065029	ZNF76	6	35258909	35295985	37077	+	protein_coding	374.422	450.755	281.126	-0.680651	1.44664e-08	1.5376e-06
ENSG00000065054	SLC9A3R2	16	2025356	2039026	13671	+	protein_coding	926.816	772.465	1115.47	0.518874	0.0259124	0.0867031
ENSG00000065057	NTHL1	16	2039815	2047866	8052	-	protein_coding	249.695	200.666	309.618	0.608191	0.0204792	0.0730737
ENSG00000065060	UHRF1BP1	6	34792083	34877514	85432	+	protein_coding	982.471	1124.4	808.999	-0.468563	0.0109481	0.0463328
ENSG00000065135	GNAI3	1	109548615	109600195	51581	+	protein_coding	1683.56	1646.1	1729.35	0.0717653	0.437303	0.603322
ENSG00000065150	IPO5	13	97953658	98024296	70639	+	protein_coding	2876.74	2465.33	3379.58	0.449026	0.0203519	0.0727922
ENSG00000065154	OAT	10	124397303	124418976	21674	-	protein_coding	1173.78	1213.94	1124.69	-0.108217	0.595278	0.733833
ENSG00000065183	WDR3	1	117929720	117966543	36824	+	protein_coding	647.267	563.893	749.169	0.410931	0.000549346	0.00503851
ENSG00000065243	PKN2	1	88684222	88836255	152034	+	protein_coding	1691.78	1807.63	1550.18	-0.219284	0.111585	0.243849
ENSG00000065268	WDR18	19	984332	998438	14107	+	protein_coding	608.386	549.436	680.435	0.302071	0.182544	0.339703
ENSG00000065308	TRAM2	6	52497408	52577060	79653	-	protein_coding	926.926	1329.76	434.571	-1.59588	7.80123e-20	3.74787e-16
ENSG00000065320	NTN1	17	9021510	9244000	222491	+	protein_coding	104.975	135.256	67.9646	-0.271237	0.665524	0.785741
ENSG00000065325	GLP2R	17	9822206	9892099	69894	+	protein_coding	1.35663	1.30327	1.42184	0.0605056	0.933789	0.962726
ENSG00000065328	MCM10	10	13161558	13211110	49553	+	protein_coding	294.718	336.049	244.203	-0.451644	0.0506424	0.141025
ENSG00000065357	DGKA	12	55927319	55954027	26709	+	protein_coding	579.814	537.091	632.031	0.230982	0.28582	0.457526
ENSG00000065361	ERBB3	12	56076799	56103505	26707	+	protein_coding	6421.72	5475.37	7578.38	0.459235	0.0509673	0.141634
ENSG00000065371	ROPN1	3	123968521	123992178	23658	-	protein_coding	2.71039	0.467271	5.45199	1.71083	0.0319156	0.101114
ENSG00000065413	ANKRD44	2	196967017	197311173	344157	-	protein_coding	21.5348	21.3692	21.7371	0.011238	0.970217	0.983316
ENSG00000065427	KARS1	16	75627474	75648643	21170	-	protein_coding	2156.53	2001.33	2346.23	0.228304	0.112058	0.244525
ENSG00000065457	ADAT1	16	75596868	75623300	26433	-	protein_coding	835.178	882.547	777.282	-0.180734	0.263123	0.433088
ENSG00000065485	PDIA5	3	123067025	123225227	158203	+	protein_coding	171.599	148.005	200.436	0.436841	0.00598646	0.0299031
ENSG00000065491	TBC1D22B	6	37257772	37332970	75199	+	protein_coding	361.646	395.53	320.232	-0.302851	0.00494312	0.0261136
ENSG00000065518	NDUFB4	3	120596328	120602507	6180	+	protein_coding	777.639	779.861	774.924	-0.00756672	0.939631	0.965599
ENSG00000065526	SPEN	1	15836095	15940456	104362	+	protein_coding	3458.7	3707.07	3155.13	-0.230875	0.0945632	0.217911
ENSG00000065534	MYLK	3	123610049	123884332	274284	-	protein_coding	158.964	142.793	178.73	0.300217	0.470491	0.631228
ENSG00000065548	ZC3H15	2	186486253	186509361	23109	+	protein_coding	1282.62	1189.21	1396.78	0.230357	0.0226815	0.0786536
ENSG00000065559	MAP2K4	17	12020829	12143830	123002	+	protein_coding	434.378	473.117	387.029	-0.272824	0.482696	0.642373
ENSG00000065600	PACC1	1	212363928	212414901	50974	-	protein_coding	155.138	164.938	143.16	-0.199522	0.134916	0.27695
ENSG00000065609	SNAP91	6	83552880	83709691	156812	-	protein_coding	1.25597	2.23814	0.0555495	-0.125432	0.859097	0.916643
ENSG00000065613	SLK	10	103967140	104029233	62094	+	protein_coding	1815.35	1698.73	1957.88	0.204559	0.052168	0.144087
ENSG00000065615	CYB5R4	6	83859656	83967423	107768	+	protein_coding	208.319	204.798	212.623	0.0490693	0.793858	0.874265
ENSG00000065618	COL17A1	10	104031286	104085880	54595	-	protein_coding	2265.49	1978.22	2616.61	0.383519	0.288667	0.460172
ENSG00000065621	GSTO2	10	104268873	104304950	36078	+	protein_coding	388.914	336.046	453.531	0.428451	0.0185893	0.0682711
ENSG00000065665	SEC61A2	10	12129637	12169961	40325	+	protein_coding	90.9877	112.048	65.2479	-0.768139	9.0814e-05	0.0013008
ENSG00000065675	PRKCQ	10	6427143	6580301	153159	-	protein_coding	10.644	17.9694	1.69077	-2.56713	0.00028718	0.00306595
ENSG00000065717	TLE2	19	2997639	3047635	49997	-	protein_coding	100.886	106.043	94.5831	-0.155061	0.698164	0.808441
ENSG00000065802	ASB1	2	238426742	238452250	25509	+	protein_coding	697.466	773.05	605.084	-0.351227	0.000590511	0.0053386
ENSG00000065809	FAM107B	10	14518557	14774897	256341	-	protein_coding	638.22	710.096	550.373	-0.340636	0.431251	0.597647
ENSG00000065833	ME1	6	83210402	83431051	220650	-	protein_coding	1425.04	965.098	1987.19	1.01427	0.000131979	0.00172767
ENSG00000065882	TBC1D1	4	37891084	38139175	248092	+	protein_coding	696.716	755.731	624.586	-0.267255	0.320751	0.493736
ENSG00000065883	CDK13	7	39950121	40099580	149460	+	protein_coding	1471.86	1523.37	1408.9	-0.111647	0.364099	0.537655
ENSG00000065911	MTHFD2	2	74186172	74217565	31394	+	protein_coding	2080.63	1855.32	2356	0.340933	0.0453467	0.130182
ENSG00000065923	SLC9A7	X	46599251	46759118	159868	-	protein_coding	509.945	785.769	172.827	-1.98969	2.47063e-05	0.000476856
ENSG00000065970	FOXJ2	12	8032716	8055517	22802	+	protein_coding	890.421	1125.21	603.462	-0.88242	6.66119e-05	0.00103098
ENSG00000065978	YBX1	1	42682418	42703805	21388	+	protein_coding	12683.5	12196.9	13278.1	0.121643	0.401589	0.571988
ENSG00000065989	PDE4A	19	10416773	10469630	52858	+	protein_coding	340.803	436.153	224.264	-0.935653	0.000363075	0.00367373
ENSG00000066027	PPP2R5A	1	212285410	212361853	76444	+	protein_coding	1347.93	1109.09	1639.84	0.561939	7.81334e-08	5.92063e-06
ENSG00000066032	CTNNA2	2	79185231	80648861	1463631	+	protein_coding	75.0318	133.23	3.90128	-2.04119	0.00194193	0.0129145
ENSG00000066044	ELAVL1	19	7958573	8005659	47087	-	protein_coding	2200.19	2271.08	2113.55	-0.102431	0.207616	0.37104
ENSG00000066056	TIE1	1	43300982	43323108	22127	+	protein_coding	1.46455	1.63095	1.26116	-0.373054	0.540457	0.691342
ENSG00000066084	DIP2B	12	50504985	50748657	243673	+	protein_coding	1100.54	1168.81	1017.11	-0.20052	0.0882194	0.207899
ENSG00000066117	SMARCD1	12	50085200	50100707	15508	+	protein_coding	1430.35	1613.98	1205.92	-0.420636	2.55431e-06	8.41513e-05
ENSG00000066135	KDM4A	1	43650149	43705518	55370	+	protein_coding	475.332	506.114	437.709	-0.209775	0.0488934	0.137413
ENSG00000066136	NFYC	1	40691648	40771603	79956	+	protein_coding	592.165	619.867	558.306	-0.151175	0.125971	0.264409
ENSG00000066185	ZMYND12	1	42430329	42456253	25925	-	protein_coding	7.22334	6.42067	8.20438	0.3443	0.326404	0.499398
ENSG00000066230	SLC9A3	5	470456	524449	53994	-	protein_coding	676.576	827.202	492.477	-0.693383	0.109005	0.240112
ENSG00000066248	NGEF	2	232878701	233013256	134556	-	protein_coding	321.469	233.845	428.566	0.834227	0.0140306	0.0553143
ENSG00000066279	ASPM	1	197084121	197146694	62574	-	protein_coding	1551.21	1917.63	1103.37	-0.782382	0.0004657	0.0044568
ENSG00000066294	CD84	1	160541095	160579516	38422	-	protein_coding	1.24258	1.92853	0.404184	-0.293965	0.722177	0.82574
ENSG00000066322	ELOVL1	1	43363398	43368074	4677	-	protein_coding	2966.32	2803.82	3164.92	0.174718	0.0656552	0.169217
ENSG00000066379	POLR1H	6	30058899	30064909	6011	+	protein_coding	166.346	158.19	176.314	0.154141	0.402433	0.572783
ENSG00000066405	CLDN18	3	137998735	138033655	34921	+	protein_coding	10.1424	2.04024	20.0449	2.34049	0.0017676	0.0120214
ENSG00000066422	ZBTB11	3	101648889	101677135	28247	-	protein_coding	563.523	572.204	552.914	-0.0485967	0.673611	0.792007
ENSG00000066427	ATXN3	14	92044496	92106621	62126	-	protein_coding	272.357	260.88	286.386	0.137214	0.31795	0.490872
ENSG00000066455	GOLGA5	14	92794305	92839947	45643	+	protein_coding	644.794	630.558	662.193	0.0730635	0.451424	0.615732
ENSG00000066468	FGFR2	10	121478332	121598458	120127	-	protein_coding	234.956	178.492	303.967	0.706505	0.119777	0.255814
ENSG00000066557	LRRC40	1	70144805	70205579	60775	-	protein_coding	174.871	189.622	156.843	-0.272342	0.0486569	0.136956
ENSG00000066583	ISOC1	5	129094749	129114028	19280	+	protein_coding	538.698	544.14	532.046	-0.0320578	0.884142	0.932553
ENSG00000066629	EML1	14	99737693	99942060	204368	+	protein_coding	9.80203	16.7888	1.26269	-2.80449	6.69459e-05	0.00103482
ENSG00000066651	TRMT11	6	125986479	126203817	217339	+	protein_coding	131.14	145.313	113.818	-0.347927	0.0109594	0.0463655
ENSG00000066654	THUMPD1	16	20702816	20742084	39269	-	protein_coding	1297.57	1206.34	1409.07	0.221796	0.030494	0.097953
ENSG00000066697	MSANTD3	9	100427143	100451734	24592	+	protein_coding	345.101	453.244	212.927	-1.07468	1.60139e-08	1.65806e-06
ENSG00000066735	KIF26A	14	104136454	104180894	44441	+	protein_coding	267.712	428.342	71.387	-2.28343	1.62979e-05	0.000346759
ENSG00000066739	ATG2B	14	96279195	96363341	84147	-	protein_coding	539.087	530.908	549.084	0.0498006	0.741	0.837548
ENSG00000066777	ARFGEF1	8	67173511	67343781	170271	-	protein_coding	1745.89	1639.53	1875.9	0.191995	0.199981	0.361592
ENSG00000066827	ZFAT	8	134477788	134713049	235262	-	protein_coding	183.555	202.827	160.001	-0.338828	0.0153265	0.0590753
ENSG00000066855	MTFR1	8	65644734	65771261	126528	+	protein_coding	893.786	731.293	1092.39	0.57487	3.08174e-05	0.00056193
ENSG00000066923	STAG3	7	100177563	100221488	43926	+	protein_coding	54.9589	64.5895	43.1881	-0.552376	0.092069	0.214011
ENSG00000066926	FECH	18	57544377	57586732	42356	-	protein_coding	201.363	241.609	152.174	-0.654602	0.00276857	0.0168963
ENSG00000066933	MYO9A	15	71822291	72118577	296287	-	protein_coding	597.334	610.55	581.181	-0.0696202	0.66434	0.785025
ENSG00000067048	DDX3Y	Y	12904108	12920478	16371	+	protein_coding	189.165	139.992	249.266	0.367415	0.655587	0.779211
ENSG00000067057	PFKP	10	3066333	3137718	71386	+	protein_coding	690.51	777.241	584.505	-0.402298	0.0927383	0.214984
ENSG00000067064	IDI1	10	1039152	1049119	9968	-	protein_coding	2229.53	2022.83	2482.16	0.292231	0.0665282	0.170662
ENSG00000067066	SP100	2	230415942	230545606	129665	+	protein_coding	503.758	599.67	386.532	-0.604701	0.0830121	0.199863
ENSG00000067082	KLF6	10	3775996	3785281	9286	-	protein_coding	7575.4	8768.58	6117.06	-0.503313	0.0811024	0.196348
ENSG00000067113	PLPP1	5	55424854	55534969	110116	-	protein_coding	136.149	126.264	148.231	0.225396	0.352702	0.526293
ENSG00000067141	NEO1	15	73051710	73305205	253496	+	protein_coding	1277.7	926.475	1706.97	0.801498	0.0931186	0.215665
ENSG00000067167	TRAM1	8	70573218	70608416	35199	-	protein_coding	3941	4145.5	3691.04	-0.165792	0.343423	0.516845
ENSG00000067177	PHKA1	X	72578814	72714319	135506	-	protein_coding	278.572	340.059	203.422	-0.729928	8.72232e-05	0.00126066
ENSG00000067182	TNFRSF1A	12	6328757	6342114	13358	-	protein_coding	1663.62	1441.51	1935.09	0.422483	0.000963531	0.00774598
ENSG00000067191	CACNB1	17	39173453	39197703	24251	-	protein_coding	146.155	149.451	142.126	-0.0755612	0.67907	0.795827
ENSG00000067208	EVI5	1	92508696	92792404	283709	-	protein_coding	375.982	412.728	331.071	-0.31666	0.0026562	0.0163727
ENSG00000067221	STOML1	15	73978926	73994622	15697	-	protein_coding	167.054	154.771	182.067	0.232376	0.207802	0.371199
ENSG00000067225	PKM	15	72199029	72231819	32791	-	protein_coding	16630.7	17853.7	15136	-0.235741	0.160005	0.311062
ENSG00000067248	DHX29	5	55256055	55307694	51640	-	protein_coding	343.017	369.238	310.968	-0.244636	0.164042	0.315966
ENSG00000067334	DNTTIP2	1	93866284	93879918	13635	-	protein_coding	1102.58	1100.59	1105	0.00701166	0.949394	0.971846
ENSG00000067365	METTL22	16	8621683	8649654	27972	+	protein_coding	163.268	160.696	166.41	0.046532	0.705333	0.81358
ENSG00000067369	TP53BP1	15	43403061	43510728	107668	-	protein_coding	695.677	710.904	677.065	-0.0698864	0.674903	0.792711
ENSG00000067533	RRP15	1	218285293	218337983	52691	+	protein_coding	448.227	438.468	460.155	0.0669672	0.462444	0.624487
ENSG00000067560	RHOA	3	49359139	49412998	53860	-	protein_coding	8720.02	8616.08	8847.05	0.0380908	0.738952	0.836149
ENSG00000067596	DHX8	17	43483865	43610338	126474	+	protein_coding	1038.5	1132.92	923.086	-0.294157	0.00205683	0.013497
ENSG00000067601	PMS2P4	7	67139961	67302503	162543	-	transcribed_unprocessed_pseudogene	26.7339	26.4331	27.1015	0.0218565	0.92134	0.955715
ENSG00000067606	PRKCZ	1	2050411	2185395	134985	+	protein_coding	162.976	162.831	163.153	0.0137349	0.909971	0.949443
ENSG00000067646	ZFY	Y	2935281	2982506	47226	+	protein_coding	39.8772	0.0566954	88.5467	1.82207	0.0225019	0.0782338
ENSG00000067704	IARS2	1	220094132	220148041	53910	+	protein_coding	1631.32	1450.64	1852.16	0.351556	0.00700475	0.0337064
ENSG00000067715	SYT1	12	78863993	79452008	588016	+	protein_coding	307.473	347.516	258.53	-0.399617	0.322615	0.495559
ENSG00000067798	NAV3	12	77324641	78213010	888370	+	protein_coding	153.519	166.131	138.105	-0.223828	0.712767	0.81847
ENSG00000067829	IDH3G	X	153785766	153794512	8747	-	protein_coding	1156.7	1115.99	1206.45	0.110491	0.523059	0.677436
ENSG00000067836	ROGDI	16	4796968	4802880	5913	-	protein_coding	220.775	202.73	242.83	0.253974	0.10744	0.23791
ENSG00000067840	PDZD4	X	153802166	153830565	28400	-	protein_coding	5.05862	6.6167	3.15431	0.592689	0.308525	0.480932
ENSG00000067900	ROCK1	18	20946906	21111813	164908	-	protein_coding	719.765	796.939	625.441	-0.345905	0.0365853	0.111667
ENSG00000067955	CBFB	16	67028984	67101058	72075	+	protein_coding	1728.46	1984.67	1415.31	-0.481606	0.00827408	0.0380168
ENSG00000067992	PDK3	X	24465244	24550466	85223	+	protein_coding	1381.67	1203.57	1599.35	0.395869	0.189169	0.348217
ENSG00000068001	HYAL2	3	50317790	50322782	4993	-	protein_coding	915.909	1009.22	801.868	-0.33043	0.00177091	0.0120302
ENSG00000068024	HDAC4	2	239048168	239401654	353487	-	protein_coding	533.547	609.945	440.172	-0.463261	0.0143965	0.0563865
ENSG00000068028	RASSF1	3	50329782	50340980	11199	-	protein_coding	480.841	451.417	516.803	0.195055	0.167109	0.3198
ENSG00000068078	FGFR3	4	1793293	1808872	15580	+	protein_coding	841.508	635.833	1092.89	0.754004	0.0126021	0.0512727
ENSG00000068079	IFI35	17	43006740	43014456	7717	+	protein_coding	572.636	605.12	532.934	-0.175918	0.599225	0.737009
ENSG00000068097	HEATR6	17	60041008	60078922	37915	-	protein_coding	210.17	196.795	226.518	0.199902	0.327968	0.501001
ENSG00000068120	COASY	17	42561467	42566277	4811	+	protein_coding	3486.7	2824.88	4295.58	0.597554	0.000817391	0.00681755
ENSG00000068137	PLEKHH3	17	42667914	42676994	9081	-	protein_coding	597.7	513.647	700.433	0.439189	0.0334842	0.104605
ENSG00000068305	MEF2A	15	99565417	99716488	151072	+	protein_coding	685.354	689.588	680.18	-0.0206037	0.871617	0.925193
ENSG00000068308	OTUD5	X	48922024	48958386	36363	-	protein_coding	1508.98	1711.52	1261.43	-0.437951	0.000828698	0.00689749
ENSG00000068323	TFE3	X	49028726	49043410	14685	-	protein_coding	1204.11	1460.93	890.228	-0.710078	3.91324e-07	1.96242e-05
ENSG00000068354	TBC1D25	X	48539714	48562609	22896	+	protein_coding	408.496	470.137	333.157	-0.492649	0.00236684	0.0149971
ENSG00000068366	ACSL4	X	109624244	109733403	109160	-	protein_coding	1316.96	1487.06	1109.06	-0.411652	0.130169	0.270226
ENSG00000068383	INPP5A	10	132537787	132783480	245694	+	protein_coding	300.694	301.479	299.735	-0.00406344	0.968543	0.982159
ENSG00000068394	GPKOW	X	49113407	49123735	10329	-	protein_coding	429.793	467.135	384.153	-0.281674	0.0194446	0.0704601
ENSG00000068400	GRIPAP1	X	48973720	49002264	28545	-	protein_coding	525.365	596.25	438.728	-0.44142	0.00141998	0.01024
ENSG00000068438	FTSJ1	X	48476021	48486364	10344	+	protein_coding	1097.16	1317.91	827.341	-0.665932	2.58157e-06	8.46e-05
ENSG00000068489	PRR11	17	59155732	59206709	50978	+	protein_coding	1547.29	1723.52	1331.9	-0.36886	0.0114299	0.0478239
ENSG00000068615	REEP1	2	86213993	86338083	124091	-	protein_coding	145.233	113.21	184.373	0.589841	0.334112	0.507699
ENSG00000068650	ATP11A	13	112690038	112887168	197131	+	protein_coding	1932.32	2308.66	1472.35	-0.637297	0.0038996	0.021764
ENSG00000068654	POLR1A	2	86020216	86106155	85940	-	protein_coding	1624.09	1549.77	1714.92	0.144826	0.189042	0.348075
ENSG00000068697	LAPTM4A	2	20032650	20051628	18979	-	protein_coding	1066.41	991.746	1157.67	0.220827	0.0611581	0.160748
ENSG00000068724	TTC7A	2	46915869	47076137	160269	+	protein_coding	902.722	1128.08	627.288	-0.823496	0.00240442	0.0151843
ENSG00000068745	IP6K2	3	48688003	48740353	52351	-	protein_coding	1209.71	1223.97	1192.28	-0.0373719	0.840678	0.904746
ENSG00000068784	SRBD1	2	45388680	45612165	223486	-	protein_coding	163.319	168.739	156.694	-0.112458	0.38554	0.557324
ENSG00000068796	KIF2A	5	62306162	62391025	84864	+	protein_coding	915.331	950.105	872.83	-0.121052	0.379674	0.5518
ENSG00000068831	RASGRP2	11	64726911	64745456	18546	-	protein_coding	3.43762	3.90053	2.87184	-0.433328	0.434554	0.600703
ENSG00000068878	PSME4	2	53864069	53970993	106925	-	protein_coding	751.842	806.283	685.303	-0.233369	0.0940683	0.217041
ENSG00000068885	IFT80	3	160256986	160399880	142895	-	protein_coding	156.812	179.261	129.374	-0.461209	0.00152468	0.0108292
ENSG00000068903	SIRT2	19	38878555	38899862	21308	-	protein_coding	542.243	523.542	565.1	0.107426	0.548058	0.697737
ENSG00000068912	ERLEC1	2	53787009	53833038	46030	+	protein_coding	658.08	605.088	722.848	0.2527	0.0941899	0.217301
ENSG00000068971	PPP2R5B	11	64917553	64934475	16923	+	protein_coding	337.645	366.618	302.233	-0.276429	0.129718	0.269547
ENSG00000068976	PYGM	11	64746389	64759974	13586	-	protein_coding	4.91845	6.89069	2.50795	-1.33677	0.00158851	0.0111507
ENSG00000069011	PITX1	5	135027734	135034813	7080	-	protein_coding	1420	1357.9	1495.91	0.134127	0.680248	0.796619
ENSG00000069018	TRPC7	5	136212745	136365545	152801	-	protein_coding	1.22566	0.165635	2.52124	2.5527	0.000153008	0.00192329
ENSG00000069020	MAST4	5	66596380	67169593	573214	+	protein_coding	435.409	577.069	262.269	-1.1131	2.39975e-06	8.0509e-05
ENSG00000069188	SDK2	17	73334384	73644445	310062	-	protein_coding	3.70603	6.54688	0.233884	-3.46781	8.38116e-07	3.53821e-05
ENSG00000069248	NUP133	1	229440259	229508341	68083	-	protein_coding	453.332	435.48	475.151	0.127518	0.274843	0.446142
ENSG00000069275	NUCKS1	1	205712822	205750182	37361	-	protein_coding	7749.04	7841.55	7635.98	-0.0378202	0.822437	0.892795
ENSG00000069329	VPS35	16	46656132	46689518	33387	-	protein_coding	2517.28	2688.46	2308.05	-0.217961	0.162217	0.313736
ENSG00000069345	DNAJA2	16	46955362	46973674	18313	-	protein_coding	1411.91	1462.28	1350.35	-0.113331	0.529758	0.682908
ENSG00000069399	BCL3	19	44747705	44760044	12340	+	protein_coding	436.821	426.906	448.94	0.070945	0.686608	0.800748
ENSG00000069424	KCNAB2	1	5990927	6101193	110267	+	protein_coding	607.146	470.964	773.59	0.680272	0.0581796	0.155342
ENSG00000069431	ABCC9	12	21797389	21942543	145155	-	protein_coding	33.3398	33.579	33.0475	-1.76826	0.00904263	0.0405778
ENSG00000069482	GAL	11	68683779	68691175	7397	+	protein_coding	200.846	203.078	198.117	-0.0300961	0.954779	0.974666
ENSG00000069493	CLEC2D	12	9664969	9699553	34585	+	protein_coding	23.2628	27.6911	17.8504	-0.577237	0.181197	0.337877
ENSG00000069509	FUNDC1	X	44523639	44542859	19221	-	protein_coding	149.322	189.937	99.6816	-0.912397	1.56976e-06	5.76563e-05
ENSG00000069535	MAOB	X	43766610	43882450	115841	-	protein_coding	86.8936	91.7632	80.9419	-0.157029	0.780526	0.865123
ENSG00000069667	RORA	15	60488284	61229302	741019	-	protein_coding	180.687	227.6	123.35	-0.758551	0.189533	0.348764
ENSG00000069696	DRD4	11	637269	640706	3438	+	protein_coding	26.7386	22.8914	31.4406	0.440267	0.0992854	0.225708
ENSG00000069702	TGFBR3	1	91680343	91906335	225993	-	protein_coding	630.581	682.743	566.828	-0.252912	0.512511	0.66875
ENSG00000069764	PLA2G10	16	14672548	14694308	21761	-	protein_coding	9.41095	8.73276	10.2398	0.190885	0.680691	0.796943
ENSG00000069812	HES2	1	6412418	6424670	12253	-	protein_coding	545.418	434.08	681.498	0.592467	0.212089	0.37613
ENSG00000069849	ATP1B3	3	141876124	141926549	50426	+	protein_coding	2922.39	2656.65	3247.19	0.287773	0.0467986	0.13324
ENSG00000069869	NEDD4	15	55826922	55993660	166739	-	protein_coding	869.983	882.577	854.592	-0.0453852	0.869516	0.92382
ENSG00000069943	PIGB	15	55318960	55355648	36689	+	protein_coding	57.8463	57.3589	58.442	0.0255597	0.872027	0.925423
ENSG00000069956	MAPK6	15	51952106	52067375	115270	+	protein_coding	1514.48	1385.05	1672.68	0.270928	0.00947361	0.0420328
ENSG00000069966	GNB5	15	52115100	52191392	76293	-	protein_coding	154.161	206.585	90.0865	-1.1415	0.00108123	0.00838624
ENSG00000069974	RAB27A	15	55202966	55319113	116148	-	protein_coding	291.104	261.407	327.4	0.318538	0.101424	0.229152
ENSG00000069998	HDHD5	22	17137511	17165287	27777	-	protein_coding	847.16	575.746	1178.89	1.0254	3.90011e-12	1.87369e-09
ENSG00000070010	UFD1	22	19449911	19479202	29292	-	protein_coding	201.114	206.224	194.868	-0.0832655	0.557277	0.704359
ENSG00000070018	LRP6	12	12116025	12267044	151020	-	protein_coding	923.687	906.201	945.057	0.0593297	0.754839	0.847052
ENSG00000070019	GUCY2C	12	14612632	14696599	83968	-	protein_coding	444.464	450.814	436.702	-0.0414215	0.935019	0.963538
ENSG00000070031	SCT	11	626309	627181	873	-	protein_coding	2.97667	3.78674	1.98658	-0.801632	0.119174	0.255028
ENSG00000070047	PHRF1	11	576470	612222	35753	+	protein_coding	1670.76	1634.9	1714.59	0.0675533	0.580798	0.722503
ENSG00000070061	ELP1	9	108866898	108934328	67431	-	protein_coding	419.099	418.724	419.559	0.00481464	0.959531	0.977393
ENSG00000070081	NUCB2	11	17208153	17349980	141828	+	protein_coding	154.133	175.868	127.568	-0.452123	0.0560863	0.151393
ENSG00000070087	PFN2	3	149964904	150050788	85885	-	protein_coding	1869.68	2180.89	1489.32	-0.516873	0.19155	0.350782
ENSG00000070159	PTPN3	9	109375466	109498313	122848	-	protein_coding	1687.44	1607.77	1784.82	0.149732	0.304018	0.476249
ENSG00000070182	SPTB	14	64746283	64879907	133625	-	protein_coding	66.573	82.4146	47.2111	-0.735341	0.115716	0.249946
ENSG00000070190	DAPP1	4	99816827	99870190	53364	+	protein_coding	209.185	248.009	161.733	-0.572143	0.183397	0.340843
ENSG00000070214	SLC44A1	9	105244622	105439171	194550	+	protein_coding	3347.07	2911.29	3879.7	0.406333	0.071331	0.179155
ENSG00000070269	TMEM260	14	56488354	56650606	162253	+	protein_coding	298.307	267.61	335.825	0.323358	0.0320722	0.101489
ENSG00000070366	SMG6	17	2059839	2303785	243947	-	protein_coding	224.832	256.914	185.62	-0.46528	0.0053493	0.0275801
ENSG00000070367	EXOC5	14	57200507	57268905	68399	-	protein_coding	1144.04	1211.63	1061.43	-0.190022	0.109615	0.240947
ENSG00000070371	CLTCL1	22	19179473	19291719	112247	-	protein_coding	27.5767	41.2112	10.9122	-1.82018	1.94238e-06	6.84132e-05
ENSG00000070388	FGF22	19	639879	644373	4495	+	protein_coding	3.43257	3.2877	3.60962	0.0757309	0.849267	0.910522
ENSG00000070404	FSTL3	19	676392	683392	7001	+	protein_coding	704.209	622.201	804.441	0.35688	0.25373	0.423106
ENSG00000070413	DGCR2	22	19036282	19122454	86173	-	protein_coding	2364.33	2187.78	2580.12	0.235989	0.0982906	0.224095
ENSG00000070423	RNF126	19	647526	663233	15708	-	protein_coding	1198.55	1111.34	1305.14	0.229671	0.108196	0.238964
ENSG00000070444	MNT	17	2384073	2401104	17032	-	protein_coding	743.233	755.707	727.987	-0.0548928	0.635879	0.764174
ENSG00000070476	ZXDC	3	126437601	126475891	38291	-	protein_coding	664.23	648.211	683.808	0.0768829	0.563401	0.70904
ENSG00000070495	JMJD6	17	76712832	76726799	13968	-	protein_coding	375.43	368.654	383.712	0.0554703	0.703276	0.811987
ENSG00000070501	POLB	8	42338454	42371808	33355	+	protein_coding	137.589	151.606	120.457	-0.326172	0.0664721	0.170594
ENSG00000070526	ST6GALNAC1	17	76624761	76643786	19026	-	protein_coding	1574.4	742.793	2590.82	1.49134	0.0176471	0.065762
ENSG00000070540	WIPI1	17	68420948	68457513	36566	-	protein_coding	72.9366	85.067	58.1106	-0.529424	0.116842	0.25176
ENSG00000070601	FRMPD1	9	37650954	37746904	95951	+	protein_coding	7.51039	8.77712	5.96218	-0.479862	0.426995	0.593843
ENSG00000070610	GBA2	9	35736866	35749228	12363	-	protein_coding	1628.3	1581.84	1685.09	0.0896855	0.580507	0.722335
ENSG00000070614	NDST1	5	150485818	150558211	72394	+	protein_coding	1296.92	1581.41	949.217	-0.725078	0.000340777	0.00349224
ENSG00000070669	ASNS	7	97851677	97872542	20866	-	protein_coding	82.3147	70.2467	97.0646	0.448011	0.135618	0.277889
ENSG00000070718	AP3M2	8	42152946	42171673	18728	+	protein_coding	396.545	391.91	402.21	0.0392631	0.813072	0.886839
ENSG00000070729	CNGB1	16	57882340	57971128	88789	-	protein_coding	5.3143	9.29606	0.447707	-3.31586	1.23208e-06	4.83458e-05
ENSG00000070731	ST6GALNAC2	17	76565377	76586956	21580	-	protein_coding	12.5381	14.428	10.2282	-0.443608	0.360294	0.533907
ENSG00000070756	PABPC1	8	100685816	100722809	36994	-	protein_coding	37066.7	32603.8	42521.4	0.380891	0.00273956	0.0167875
ENSG00000070759	TESK2	1	45343883	45491163	147281	-	protein_coding	144.856	163.244	122.382	-0.406786	0.021621	0.0759954
ENSG00000070761	CFAP20	16	58113592	58129381	15790	-	protein_coding	556.615	640.252	454.392	-0.490856	0.000260509	0.00285657
ENSG00000070770	CSNK2A2	16	58157907	58198106	40200	-	protein_coding	723.124	731.411	712.997	-0.0357514	0.812444	0.886509
ENSG00000070778	PTPN21	14	88465778	88555007	89230	-	protein_coding	454.407	472.597	432.175	-0.126743	0.52813	0.681638
ENSG00000070785	EIF2B3	1	44850522	44986722	136201	-	protein_coding	84.0414	85.8916	81.78	-0.0681025	0.77694	0.862585
ENSG00000070808	CAMK2A	5	150219491	150290093	70603	-	protein_coding	2.81311	3.3165	2.19785	-0.512886	0.412156	0.581214
ENSG00000070814	TCOF1	5	150357629	150400308	42680	+	protein_coding	2416.13	2513.88	2296.67	-0.128673	0.452096	0.616369
ENSG00000070831	CDC42	1	22052627	22101360	48734	+	protein_coding	35.1898	40.7883	28.3473	-0.510168	0.0284479	0.0930355
ENSG00000070882	OSBPL3	7	24796540	24981634	185095	-	protein_coding	1358.15	1573.58	1094.85	-0.510498	0.0455205	0.130554
ENSG00000070886	EPHA8	1	22563489	22603595	40107	+	protein_coding	17.5541	6.42846	31.1522	1.83751	0.00531934	0.0274492
ENSG00000070950	RAD18	3	8775402	8963773	188372	-	protein_coding	555.482	574.228	532.571	-0.105716	0.411546	0.580695
ENSG00000070961	ATP2B1	12	89588049	89709300	121252	-	protein_coding	1092.53	917.689	1306.22	0.502018	0.00848546	0.0386773
ENSG00000070985	TRPM5	11	2404515	2444514	40000	-	protein_coding	40.8363	37.0252	45.4943	0.275082	0.505867	0.662781
ENSG00000071051	NCK2	2	105744912	105894274	149363	+	protein_coding	1309.27	1339.54	1272.26	-0.0749077	0.466605	0.627843
ENSG00000071054	MAP4K4	2	101696850	101894690	197841	+	protein_coding	764.884	1082.58	376.588	-1.343	0.0120346	0.0495856
ENSG00000071073	MGAT4A	2	98619106	98731132	112027	-	protein_coding	1249.38	1221.12	1283.92	0.0702937	0.774488	0.860618
ENSG00000071082	RPL31	2	101002229	101024032	21804	+	protein_coding	2516.11	2130.56	2987.32	0.480405	0.0161647	0.0614679
ENSG00000071127	WDR1	4	10068089	10116972	48884	-	protein_coding	5159.24	5268.54	5025.66	-0.0676402	0.597414	0.735583
ENSG00000071189	SNX13	7	17790761	17940501	149741	-	protein_coding	1037.97	939.086	1158.83	0.301247	0.0214608	0.0755992
ENSG00000071203	MS4A12	11	60492778	60507430	14653	+	protein_coding	23.1956	1.5402	49.6633	2.43537	0.000298577	0.00315535
ENSG00000071205	ARHGAP10	4	147732063	148072776	340714	+	protein_coding	64.3881	82.8777	41.7898	-0.856122	0.127068	0.266043
ENSG00000071242	RPS6KA2	6	166409364	166906451	497088	-	protein_coding	334.503	462.22	178.405	-1.26363	0.00491076	0.025977
ENSG00000071243	ING3	7	120950763	120977216	26454	+	protein_coding	165.544	172.262	157.333	-0.134009	0.332251	0.505766
ENSG00000071246	VASH1	14	76761468	76783015	21548	+	protein_coding	19.7319	31.101	5.83636	-2.20247	8.47583e-07	3.5594e-05
ENSG00000071282	LMCD1	3	8501807	8574668	72862	+	protein_coding	162.714	195.041	123.202	-0.629356	0.0854671	0.203833
ENSG00000071462	BUD23	7	73683025	73705161	22137	+	protein_coding	1084.31	1093.86	1072.63	-0.0270476	0.793467	0.874154
ENSG00000071537	SEL1L	14	81471547	81533853	62307	-	protein_coding	2424.43	2097.84	2823.6	0.425686	0.0022982	0.0146942
ENSG00000071539	TRIP13	5	892884	919357	26474	+	protein_coding	651.579	745.538	536.74	-0.464579	0.0297704	0.0961951
ENSG00000071553	ATP6AP1	X	154428633	154436516	7884	+	protein_coding	2649.99	2849.75	2405.84	-0.242073	0.147665	0.294925
ENSG00000071564	TCF3	19	1609291	1652615	43325	-	protein_coding	2429.79	2495.46	2349.53	-0.0867587	0.522567	0.677054
ENSG00000071575	TRIB2	2	12716910	12742734	25825	+	protein_coding	134.459	172.513	87.9482	-0.881568	0.0684295	0.174112
ENSG00000071626	DAZAP1	19	1407569	1435687	28119	+	protein_coding	1854.12	1844.27	1866.16	0.0165924	0.878531	0.92937
ENSG00000071655	MBD3	19	1573596	1592865	19270	-	protein_coding	1345.31	1474.27	1187.7	-0.310587	0.0148019	0.0576078
ENSG00000071794	HLTF	3	149030127	149086554	56428	-	protein_coding	204.257	228.314	174.854	-0.320988	0.601469	0.738682
ENSG00000071859	FAM50A	X	154444141	154450654	6514	+	protein_coding	1138.9	1177.7	1091.48	-0.107725	0.623595	0.755142
ENSG00000071889	FAM3A	X	154506159	154516242	10084	-	protein_coding	1006.21	1020.93	988.223	-0.0466309	0.804579	0.881456
ENSG00000071894	CPSF1	8	144393229	144409335	16107	-	protein_coding	4295.08	4134.78	4491	0.118233	0.335474	0.508901
ENSG00000071909	MYO3B	2	170178145	170655171	477027	+	protein_coding	3.03416	2.45984	3.73611	0.482427	0.478166	0.638527
ENSG00000071967	CYBRD1	2	171522247	171558129	35883	+	protein_coding	782.458	701.697	881.165	0.276499	0.648937	0.773811
ENSG00000071994	PDCD2	6	170575295	170584692	9398	-	protein_coding	1091.64	1048.24	1144.68	0.125837	0.32068	0.493722
ENSG00000072042	RDH11	14	67676800	67695793	18994	-	protein_coding	1890.55	1649.92	2184.66	0.403357	0.00025633	0.00282448
ENSG00000072062	PRKACA	19	14091688	14118084	26397	-	protein_coding	1792.39	2126.38	1384.17	-0.613544	0.000200356	0.00235977
ENSG00000072071	ADGRL1	19	14147743	14206187	58445	-	protein_coding	1711.08	1651.23	1784.22	0.107833	0.719636	0.823968
ENSG00000072110	ACTN1	14	68874128	68979440	105313	-	protein_coding	3889.86	4866.37	2696.36	-0.833849	0.000471082	0.00449302
ENSG00000072121	ZFYVE26	14	67727374	67816590	89217	-	protein_coding	536.23	603.633	453.849	-0.404472	0.0455777	0.130663
ENSG00000072133	RPS6KA6	X	84058346	84206356	148011	-	protein_coding	92.1313	82.979	103.317	0.277863	0.602106	0.739181
ENSG00000072134	EPN2	17	19215615	19336715	121101	+	protein_coding	217.464	242.162	187.278	-0.365127	0.10311	0.23152
ENSG00000072135	PTPN18	2	130356045	130375405	19361	+	protein_coding	1593.57	1459.29	1757.68	0.265995	0.0686191	0.174368
ENSG00000072163	LIMS2	2	127638381	127681786	43406	-	protein_coding	38.4106	64.3699	6.68262	-2.85318	2.19448e-07	1.26715e-05
ENSG00000072182	ASIC4	2	219514170	219538772	24603	+	protein_coding	3.24754	4.49019	1.72875	-1.19916	0.0398129	0.118668
ENSG00000072195	SPEG	2	219434843	219493629	58787	+	protein_coding	123.696	190.9	41.5586	-1.97791	7.15462e-05	0.00108361
ENSG00000072201	LNX1	4	53459301	53701405	242105	-	protein_coding	163.9	154.855	174.955	0.168849	0.483027	0.642637
ENSG00000072210	ALDH3A2	17	19648136	19685760	37625	+	protein_coding	1052.08	864.998	1280.73	0.520316	0.250353	0.41966
ENSG00000072274	TFRC	3	196012511	196082153	69643	-	protein_coding	8195.25	7693.92	8807.99	0.193192	0.236689	0.404031
ENSG00000072310	SREBF1	17	17810399	17837002	26604	-	protein_coding	4076.94	3073.54	5303.32	0.777317	1.77419e-05	0.000369626
ENSG00000072364	AFF4	5	132875395	132963634	88240	-	protein_coding	2408.23	2632.27	2134.41	-0.297969	0.135832	0.278195
ENSG00000072401	UBE2D1	10	58334979	58370751	35773	+	protein_coding	417.134	418.558	415.393	-0.0116181	0.939343	0.96552
ENSG00000072415	PALS1	14	67240713	67336061	95349	+	protein_coding	971.324	1035.53	892.857	-0.210835	0.288005	0.459497
ENSG00000072422	RHOBTB1	10	60869438	61001440	132003	-	protein_coding	136.901	141.995	130.675	-0.114506	0.686584	0.800748
ENSG00000072501	SMC1A	X	53374149	53422728	48580	-	protein_coding	3545.34	4536.1	2334.41	-0.951347	1.37377e-11	5.68953e-09
ENSG00000072506	HSD17B10	X	53431258	53434370	3113	-	protein_coding	1330.45	1385.09	1263.66	-0.132001	0.362598	0.536328
ENSG00000072518	MARK2	11	63838928	63911020	72093	+	protein_coding	2207.1	2306.01	2086.2	-0.144725	0.0453309	0.130176
ENSG00000072571	HMMR	5	163460203	163491941	31739	+	protein_coding	609.369	685.586	516.215	-0.405205	0.00774421	0.0362196
ENSG00000072609	CHFR	12	132822187	132956304	134118	-	protein_coding	242.741	384.45	69.5413	-2.15718	8.04539e-05	0.00118346
ENSG00000072657	TRHDE	12	72087266	72670758	583493	+	protein_coding	59.4433	89.898	22.2209	-1.78577	0.000636462	0.00562282
ENSG00000072682	P4HA2	5	132190147	132295315	105169	-	protein_coding	398.932	431.88	358.663	-0.259774	0.369927	0.543084
ENSG00000072736	NFATC3	16	68084751	68229259	144509	+	protein_coding	391.907	413.921	365.001	-0.17973	0.230534	0.397164
ENSG00000072756	TRNT1	3	3126933	3153435	26503	+	protein_coding	428.564	422.134	436.422	0.0493063	0.696266	0.807171
ENSG00000072778	ACADVL	17	7217125	7225266	8142	+	protein_coding	5495.57	5192.46	5866.04	0.174493	0.238651	0.406426
ENSG00000072786	STK10	5	172042079	172188224	146146	-	protein_coding	702.05	784.17	601.68	-0.376751	0.0511639	0.142085
ENSG00000072803	FBXW11	5	171861549	172006873	145325	-	protein_coding	936.865	1036.85	814.661	-0.344196	0.0129822	0.052332
ENSG00000072818	ACAP1	17	7336529	7351477	14949	+	protein_coding	37.8183	46.8216	26.8142	-0.77848	0.00311621	0.0184679
ENSG00000072832	CRMP1	4	5748084	5893086	145003	-	protein_coding	7.9185	13.866	0.649285	-1.68208	0.0352934	0.108732
ENSG00000072840	EVC	4	5711201	5814305	103105	+	protein_coding	25.313	44.9888	1.26492	-2.24117	0.00542478	0.0278191
ENSG00000072849	DERL2	17	5471254	5486811	15558	-	protein_coding	320.314	331.404	306.759	-0.110796	0.377187	0.549416
ENSG00000072858	SIDT1	3	113532555	113629575	97021	+	protein_coding	167.037	162.095	173.078	0.0818251	0.882772	0.931808
ENSG00000072864	NDE1	16	15643267	15734691	91425	+	protein_coding	604.038	640.409	559.583	-0.19157	0.0888804	0.208945
ENSG00000072952	IRAG1	11	10573091	10693988	120898	-	protein_coding	10.095	12.0152	7.74815	-0.534117	0.382509	0.55441
ENSG00000072954	TMEM38A	19	16661139	16690023	28885	+	protein_coding	199.785	219.091	176.188	-0.302414	0.150989	0.299423
ENSG00000072958	AP1M1	19	16197854	16245906	48053	+	protein_coding	487.978	571.875	385.439	-0.566076	0.000234479	0.00264681
ENSG00000073008	PVR	19	44643798	44666162	22365	+	protein_coding	2036.53	2229.23	1801	-0.30434	0.0846202	0.202501
ENSG00000073050	XRCC1	19	43543311	43580473	37163	-	protein_coding	366.251	426.011	293.21	-0.533515	0.00141124	0.0101922
ENSG00000073060	SCARB1	12	124776856	124882668	105813	-	protein_coding	1259.33	1275.46	1239.62	-0.0408883	0.853018	0.912873
ENSG00000073067	CYP2W1	7	983181	989640	6460	+	protein_coding	342.76	170.986	552.706	1.56133	0.000429318	0.00417685
ENSG00000073111	MCM2	3	127598410	127622436	24027	+	protein_coding	1457.55	1661.07	1208.79	-0.451325	0.0261893	0.0873862
ENSG00000073150	PANX2	22	50170731	50180295	9565	+	protein_coding	76.4542	111.913	33.1159	-1.53118	0.00550646	0.0281068
ENSG00000073169	SELENOO	22	50201011	50217616	16606	+	protein_coding	443.911	361.437	544.712	0.584573	0.000494419	0.00464468
ENSG00000073282	TP63	3	189631389	189897276	265888	+	protein_coding	2.16969	1.6475	2.80792	0.584563	0.389405	0.560752
ENSG00000073331	ALPK1	4	112285509	112442621	157113	+	protein_coding	295.718	276.576	319.112	0.204015	0.229844	0.396335
ENSG00000073350	LLGL2	17	75525080	75575209	50130	+	protein_coding	3426.85	3185.99	3721.24	0.221865	0.163106	0.314773
ENSG00000073417	PDE8A	15	84980440	85139145	158706	+	protein_coding	666.277	572.349	781.077	0.443008	0.00853136	0.0388276
ENSG00000073464	CLCN4	X	10156975	10237660	80686	+	protein_coding	138.92	219.271	40.7129	-2.25182	1.96155e-07	1.16055e-05
ENSG00000073536	NLE1	17	35128730	35142304	13575	-	protein_coding	496.851	369.018	653.09	0.807839	0.00038491	0.00383807
ENSG00000073578	SDHA	5	218303	257082	38780	+	protein_coding	484.017	426.866	553.868	0.371296	0.0559853	0.15124
ENSG00000073584	SMARCE1	17	40624962	40648654	23693	-	protein_coding	95.5957	104.781	84.3697	-0.310497	0.136067	0.278497
ENSG00000073598	FNDC8	17	35121615	35130732	9118	+	protein_coding	1.80109	2.37416	1.10067	-0.90896	0.142665	0.287821
ENSG00000073605	GSDMB	17	39904595	39919854	15260	-	protein_coding	296.435	240.435	364.88	0.584623	0.0270967	0.0896665
ENSG00000073614	KDM5A	12	280057	389320	109264	-	protein_coding	705.795	752.974	648.132	-0.202284	0.619372	0.752399
ENSG00000073670	ADAM11	17	44758988	44781846	22859	+	protein_coding	19.3615	24.6301	12.9222	-0.86003	0.0592057	0.157053
ENSG00000073711	PPP2R3A	3	135965728	136147894	182167	+	protein_coding	277.545	388.122	142.396	-1.37581	0.000122457	0.001636
ENSG00000073712	FERMT2	14	52857268	52952435	95168	-	protein_coding	134.968	233.228	14.8714	-3.07873	6.19339e-06	0.000164935
ENSG00000073734	ABCB11	2	168915498	169031324	115827	-	protein_coding	5.65816	3.40245	8.41513	1.02389	0.126514	0.265182
ENSG00000073737	DHRS9	2	169064789	169096167	31379	+	protein_coding	233.241	56.8359	448.847	2.52254	2.58958e-05	0.000494078
ENSG00000073754	CD5L	1	157830911	157898256	67346	-	protein_coding	0.880805	0.993708	0.742813	-0.328029	0.672667	0.791445
ENSG00000073756	PTGS2	1	186671791	186680922	9132	-	protein_coding	389.458	322.379	471.442	0.412501	0.56508	0.710483
ENSG00000073792	IGF2BP2	3	185643130	185825042	181913	-	protein_coding	2091.01	2345.35	1780.14	-0.390615	0.0782379	0.191497
ENSG00000073803	MAP3K13	3	185282941	185489094	206154	+	protein_coding	801.75	890.972	692.7	-0.359948	0.0139522	0.0550956
ENSG00000073849	ST6GAL1	3	186930325	187078553	148229	+	protein_coding	968.068	1163.87	728.754	-0.626263	0.146429	0.293246
ENSG00000073905	VDAC1P1	X	80929500	80930347	848	+	processed_pseudogene	70.5819	44.7526	102.151	1.15325	0.00104699	0.00822153
ENSG00000073910	FRY	13	31846713	32299125	452413	+	protein_coding	25.6443	31.1338	18.9349	-0.633627	0.235445	0.402593
ENSG00000073921	PICALM	11	85957175	86069882	112708	-	protein_coding	2498.71	2839.5	2082.2	-0.445403	7.31125e-05	0.00110013
ENSG00000073969	NSF	17	46590669	46757464	166796	+	protein_coding	679.665	626.868	744.194	0.24438	0.119937	0.255999
ENSG00000074047	GLI2	2	120735623	120992653	257031	+	protein_coding	118.189	212.208	3.27535	-3.88689	3.56769e-07	1.83504e-05
ENSG00000074054	CLASP1	2	121337776	121649476	311701	-	protein_coding	774.273	838.233	696.098	-0.267405	0.0373612	0.113347
ENSG00000074071	MRPS34	16	1771890	1773150	1261	-	protein_coding	2056.12	1703.76	2486.78	0.540899	0.000214032	0.00246939
ENSG00000074181	NOTCH3	19	15159038	15200995	41958	-	protein_coding	814.327	892.34	718.978	-0.284706	0.542589	0.693059
ENSG00000074201	CLNS1A	11	77514936	77637794	122859	-	protein_coding	1121.52	1041.15	1219.75	0.227727	0.0923043	0.21433
ENSG00000074211	PPP2R2C	4	6320578	6563600	243023	-	protein_coding	104.684	83.7212	130.306	0.551815	0.333449	0.50714
ENSG00000074219	TEAD2	19	49340595	49362457	21863	-	protein_coding	293.37	327.032	252.227	-0.361939	0.241064	0.409317
ENSG00000074266	EED	11	86244753	86278813	34061	+	protein_coding	185.428	214.315	150.123	-0.508959	0.000563059	0.00513681
ENSG00000074276	CDHR2	5	176542511	176595974	53464	+	protein_coding	111.188	62.9042	170.202	1.33062	0.00185326	0.0124419
ENSG00000074317	SNCB	5	176620082	176630556	10475	-	protein_coding	2.21557	3.48362	0.665726	-0.923168	0.250711	0.419996
ENSG00000074319	TSG101	11	18468336	18526951	58616	-	protein_coding	575.668	543.325	615.198	0.178448	0.159884	0.310876
ENSG00000074356	NCBP3	17	3802158	3846246	44089	-	protein_coding	786.77	873.163	681.178	-0.357102	0.00505341	0.0264981
ENSG00000074370	ATP2A3	17	3923870	3964464	40595	-	protein_coding	503.942	397.152	634.463	0.602917	0.241206	0.4095
ENSG00000074410	CA12	15	63321378	63381846	60469	-	protein_coding	2954.94	1684.05	4508.25	1.18716	0.054042	0.147594
ENSG00000074416	MGLL	3	127689062	128052190	363129	-	protein_coding	3549.35	2827.55	4431.56	0.630324	0.0203394	0.0727692
ENSG00000074527	NTN4	12	95657807	95791189	133383	-	protein_coding	651.645	837.675	424.276	-0.941574	0.00418371	0.022952
ENSG00000074582	BCS1L	2	218658764	218663443	4680	+	protein_coding	606.57	557.906	666.05	0.253521	0.0181232	0.067047
ENSG00000074590	NUAK1	12	106063345	106138954	75610	-	protein_coding	171.865	240.547	87.9202	-1.37061	0.000353295	0.00359255
ENSG00000074603	DPP8	15	65442463	65517704	75242	-	protein_coding	783.045	729.294	848.742	0.218088	0.0848449	0.202853
ENSG00000074621	SLC24A1	15	65611366	65660995	49630	+	protein_coding	283.461	285.863	280.526	-0.029628	0.842487	0.905993
ENSG00000074657	ZNF532	18	58862600	58986480	123881	+	protein_coding	475.115	677.034	228.324	-1.44307	0.00129928	0.00961491
ENSG00000074660	SCARF1	17	1633858	1645744	11887	-	protein_coding	11.4007	11.6376	11.1112	-0.0562832	0.851871	0.912098
ENSG00000074695	LMAN1	18	59327823	59359265	31443	-	protein_coding	2284.46	2381.79	2165.5	-0.136089	0.354158	0.527646
ENSG00000074696	HACD3	15	65530418	65578349	47932	+	protein_coding	3301.4	3035.47	3626.42	0.255232	0.0479772	0.135584
ENSG00000074706	IPCEF1	6	154154496	154356803	202308	-	protein_coding	3.88103	1.93048	6.26504	1.37576	0.0332337	0.104149
ENSG00000074755	ZZEF1	17	4004445	4143030	138586	-	protein_coding	834.21	899.36	754.583	-0.251576	0.11936	0.255334
ENSG00000074800	ENO1	1	8861000	8879190	18191	-	protein_coding	8955.84	9461.12	8338.29	-0.180145	0.29855	0.470723
ENSG00000074842	MYDGF	19	4641374	4670362	28989	-	protein_coding	809.291	650.769	1003.04	0.619593	1.14013e-07	7.78038e-06
ENSG00000074855	ANO8	19	17323223	17334855	11633	-	protein_coding	462.164	470.007	452.579	-0.0531958	0.693983	0.805555
ENSG00000074935	TUBE1	6	112070663	112087529	16867	-	protein_coding	200.741	161.081	249.213	0.619285	0.00221478	0.0142822
ENSG00000074964	ARHGEF10L	1	17539698	17697874	158177	+	protein_coding	708.929	565.397	884.357	0.636463	0.000709419	0.00611006
ENSG00000074966	TXK	4	48066393	48134250	67858	-	protein_coding	16.9602	24.042	8.30465	-1.41045	0.00200286	0.0132281
ENSG00000075043	KCNQ2	20	63400208	63472677	72470	-	protein_coding	3.27267	4.72271	1.5004	-1.48773	0.00469356	0.025008
ENSG00000075073	TACR2	10	69403903	69416918	13016	-	protein_coding	9.1029	10.1789	7.78779	-0.348355	0.46558	0.62713
ENSG00000075089	ACTR6	12	100199122	100241865	42744	+	protein_coding	151.447	157.051	144.598	-0.117278	0.265719	0.436016
ENSG00000075131	TIPIN	15	66336191	66386746	50556	-	protein_coding	111.74	117.85	104.272	-0.173065	0.280762	0.45232
ENSG00000075142	SRI	7	88205115	88226993	21879	-	protein_coding	624.99	450.225	838.592	0.872992	0.00107799	0.00837191
ENSG00000075151	EIF4G3	1	20806292	21177285	370994	-	protein_coding	1135.43	1178.71	1082.53	-0.120828	0.471376	0.632072
ENSG00000075188	NUP37	12	102073103	102120120	47018	-	protein_coding	203.324	225.994	175.616	-0.357063	0.0332584	0.104186
ENSG00000075213	SEMA3A	7	83955777	84492724	536948	-	protein_coding	558.319	687.709	400.175	-0.719638	0.108426	0.239296
ENSG00000075218	GTSE1	22	46296870	46330810	33941	+	protein_coding	595.643	728.839	432.847	-0.745265	6.09814e-07	2.80619e-05
ENSG00000075223	SEMA3C	7	80742538	80922359	179822	-	protein_coding	859.711	869.684	847.523	-0.036597	0.877385	0.928895
ENSG00000075234	TTC38	22	46267961	46294008	26048	+	protein_coding	720.394	596.264	872.109	0.529257	0.0783997	0.191834
ENSG00000075239	ACAT1	11	108116695	108147603	30909	+	protein_coding	324.186	338.934	306.161	-0.142685	0.4229	0.590269
ENSG00000075240	GRAMD4	22	46576012	46679790	103779	+	protein_coding	814.071	670.481	989.571	0.555545	0.00101427	0.00804084
ENSG00000075275	CELSR1	22	46360834	46537620	176787	-	protein_coding	910.999	953.859	858.614	-0.142479	0.720099	0.82424
ENSG00000075290	WNT8B	10	100463009	100483744	20736	+	protein_coding	18.1594	16.1454	20.6209	0.379761	0.281558	0.452707
ENSG00000075292	ZNF638	2	71276561	71435069	158509	+	protein_coding	1261.35	1249.12	1276.31	0.0303519	0.785963	0.869105
ENSG00000075303	SLC25A40	7	87833568	87876360	42793	-	protein_coding	481.175	507.913	448.494	-0.177749	0.217705	0.382945
ENSG00000075336	TIMM21	18	74148523	74160531	12009	+	protein_coding	266.522	273.796	257.632	-0.0856933	0.697137	0.807736
ENSG00000075340	ADD2	2	70607618	70768225	160608	-	protein_coding	40.1039	72.6765	0.293004	-1.78511	0.0232594	0.0801254
ENSG00000075391	RASAL2	1	178094104	178484147	390044	+	protein_coding	1075.07	1100.11	1044.47	-0.0730872	0.763479	0.853438
ENSG00000075399	VPS9D1	16	89707134	89720898	13765	-	protein_coding	218.087	216.573	219.938	0.0242853	0.87982	0.930036
ENSG00000075407	ZNF37A	10	38094334	38150293	55960	+	protein_coding	554.7	574.936	529.968	-0.117413	0.370262	0.543292
ENSG00000075413	MARK3	14	103385377	103503831	118455	+	protein_coding	1127.04	1147.68	1101.81	-0.0564756	0.60716	0.743505
ENSG00000075415	SLC25A3	12	98593591	98606379	12789	+	protein_coding	4918.84	4439.31	5504.92	0.307929	0.033052	0.103702
ENSG00000075420	FNDC3B	3	172039578	172401669	362092	+	protein_coding	1312.48	1439.88	1156.76	-0.31161	0.101358	0.229063
ENSG00000075426	FOSL2	2	28392448	28417317	24870	+	protein_coding	2711.77	2740.56	2676.58	-0.033592	0.865663	0.921569
ENSG00000075461	CACNG4	17	66964707	67033398	68692	+	protein_coding	1007.65	1162.86	817.943	-0.435062	0.453133	0.617366
ENSG00000075539	FRYL	4	48497357	48780322	282966	-	protein_coding	1227.8	1180.84	1285.19	0.121278	0.289118	0.460565
ENSG00000075568	TMEM131	2	97756333	97995948	239616	-	protein_coding	1009.39	980.44	1044.78	0.0920909	0.400771	0.571229
ENSG00000075618	FSCN1	7	5592816	5606655	13840	+	protein_coding	774.717	1109.5	365.541	-1.43565	0.00446168	0.0240408
ENSG00000075624	ACTB	7	5526409	5563902	37494	-	protein_coding	114875	115053	114658	-0.00494694	0.959007	0.97714
ENSG00000075643	MOCOS	18	36187497	36272157	84661	+	protein_coding	301.129	352.804	237.971	-0.551277	0.0523343	0.144397
ENSG00000075651	PLD1	3	171600404	171810950	210547	-	protein_coding	309.74	240.524	394.337	0.704613	0.00014283	0.00184062
ENSG00000075673	ATP12A	13	24680408	24712472	32065	+	protein_coding	24.797	18.7278	32.2148	0.60192	0.389097	0.560476
ENSG00000075702	WDR62	19	36054649	36105108	50460	+	protein_coding	492.054	606.441	352.248	-0.764718	0.00291302	0.0175592
ENSG00000075711	DLG1	3	197042560	197299330	256771	-	protein_coding	2015.84	2661.43	1226.79	-1.08853	3.19049e-05	0.00057623
ENSG00000075785	RAB7A	3	128693669	128825942	132274	+	protein_coding	5729.8	5713.13	5750.19	0.00922948	0.911446	0.950172
ENSG00000075790	BCAP29	7	107580246	107629170	48925	+	protein_coding	13.3067	12.0489	14.844	0.303929	0.228636	0.395169
ENSG00000075826	SEC31B	10	100486646	100519864	33219	-	protein_coding	68.9272	66.63	71.7349	0.0991473	0.759964	0.850816
ENSG00000075856	SART3	12	108522214	108561400	39187	-	protein_coding	976.991	996.006	953.751	-0.0633024	0.564693	0.710145
ENSG00000075886	TUBA3D	2	131476119	131482934	6816	+	protein_coding	8.22633	9.27568	6.9438	-0.408276	0.248098	0.416957
ENSG00000075891	PAX2	10	100735396	100829944	94549	+	protein_coding	2.73049	1.94309	3.69287	0.763448	0.169634	0.323105
ENSG00000075914	EXOSC7	3	44975241	45036066	60826	+	protein_coding	232.975	242.585	221.229	-0.121765	0.337209	0.510564
ENSG00000075945	KIFAP3	1	169921326	170085208	163883	-	protein_coding	131.666	136.326	125.97	-0.111387	0.668484	0.788145
ENSG00000075975	MKRN2	3	12557057	12586208	29152	+	protein_coding	113.565	120.975	104.508	-0.20258	0.278156	0.449726
ENSG00000076003	MCM6	2	135839626	135876443	36818	-	protein_coding	753.816	787.544	712.593	-0.142557	0.512405	0.668698
ENSG00000076043	REXO2	11	114439435	114450279	10845	+	protein_coding	644.917	643.855	646.215	0.00611632	0.969311	0.982742
ENSG00000076053	RBM7	11	114400030	114414203	14174	+	protein_coding	604.854	595.461	616.333	0.0490921	0.681586	0.797386
ENSG00000076067	RBMS2	12	56521820	56596193	74374	+	protein_coding	1535.35	1865.96	1131.27	-0.703022	0.00771028	0.0361171
ENSG00000076108	BAZ2A	12	56595596	56636816	41221	-	protein_coding	4110.44	4313.61	3862.11	-0.158917	0.115288	0.249241
ENSG00000076201	PTPN23	3	47381011	47413435	32425	+	protein_coding	2667.57	2919.09	2360.15	-0.304805	0.0165443	0.0625744
ENSG00000076242	MLH1	3	36993350	37050846	57497	+	protein_coding	315.864	374.52	244.173	-0.607827	0.00211549	0.01379
ENSG00000076248	UNG	12	109097597	109126725	29129	+	protein_coding	1510.19	1508.34	1512.44	0.0042285	0.976232	0.986623
ENSG00000076258	FMO4	1	171314183	171342084	27902	+	protein_coding	20.4853	19.9964	21.0829	0.0698962	0.777173	0.862763
ENSG00000076321	KLHL20	1	173714941	173786692	71752	+	protein_coding	211.248	204.353	219.675	0.102257	0.498252	0.656061
ENSG00000076344	RGS11	16	268301	275980	7680	-	protein_coding	62.9416	26.8305	107.077	1.83387	5.97657e-05	0.000949492
ENSG00000076351	SLC46A1	17	28394642	28407197	12556	-	protein_coding	319.279	235.682	421.454	0.796455	0.0266863	0.0884914
ENSG00000076356	PLXNA2	1	208022242	208244384	222143	-	protein_coding	583.476	386.288	824.483	0.996737	0.0345537	0.106974
ENSG00000076382	SPAG5	17	28577565	28599025	21461	-	protein_coding	1281.17	1566.2	932.791	-0.738251	6.50233e-05	0.00101292
ENSG00000076513	ANKRD13A	12	109999186	110039763	40578	+	protein_coding	733.909	856.156	584.495	-0.546738	0.0001258	0.00166677
ENSG00000076554	TPD52	8	80034745	80231232	196488	-	protein_coding	3902.55	3555.92	4326.2	0.28033	0.0601748	0.158842
ENSG00000076555	ACACB	12	109116587	109268226	151640	+	protein_coding	92.8885	103.544	79.8648	-0.372122	0.0962164	0.220641
ENSG00000076604	TRAF4	17	28744011	28750956	6946	+	protein_coding	2344.6	2327.24	2365.81	0.0232153	0.878532	0.92937
ENSG00000076641	PAG1	8	80967810	81112068	144259	-	protein_coding	698.01	579.217	843.203	0.513656	0.159883	0.310876
ENSG00000076650	GPATCH1	19	33080899	33130542	49644	+	protein_coding	121.606	124.756	117.756	-0.0891473	0.544676	0.694867
ENSG00000076685	NT5C2	10	103087185	103277605	190421	-	protein_coding	225.983	253.178	192.745	-0.388004	0.0459524	0.131423
ENSG00000076706	MCAM	11	119308529	119321521	12993	-	protein_coding	537.896	949.027	35.4019	-3.82458	2.77071e-09	4.3707e-07
ENSG00000076716	GPC4	X	133300103	133415489	115387	-	protein_coding	579.238	624.67	523.71	-0.218263	0.706576	0.814349
ENSG00000076770	MBNL3	X	132369320	132489968	120649	-	protein_coding	682.426	581.542	805.728	0.459049	0.0621549	0.162816
ENSG00000076826	CAMSAP3	19	7595863	7618304	22442	+	protein_coding	1710.5	1467.13	2007.95	0.446431	0.0174853	0.0653144
ENSG00000076864	RAP1GAP	1	21596221	21669357	73137	-	protein_coding	370.467	190.791	590.071	1.54103	3.78433e-05	0.000661116
ENSG00000076924	XAB2	19	7619525	7629545	10021	-	protein_coding	1312.8	1115.55	1553.88	0.478488	8.0907e-08	6.03561e-06
ENSG00000076928	ARHGEF1	19	41883173	41930150	46978	+	protein_coding	1268.39	1263.51	1274.35	0.0122272	0.931818	0.961766
ENSG00000076944	STXBP2	19	7636772	7647873	11102	+	protein_coding	285.918	298.232	270.868	-0.138122	0.553895	0.701858
ENSG00000076984	MAP2K7	19	7903843	7914478	10636	+	protein_coding	1138.29	1019.83	1283.07	0.32988	0.00105248	0.00824312
ENSG00000077044	DGKD	2	233354494	233472104	117611	+	protein_coding	1427.75	1588.9	1230.77	-0.363298	0.0710875	0.178749
ENSG00000077063	CTTNBP2	7	117710651	117874139	163489	-	protein_coding	156.722	152.052	162.43	0.0808393	0.890811	0.936978
ENSG00000077092	RARB	3	24687887	25597932	910046	+	protein_coding	54.3077	74.7023	29.381	-1.13444	0.0604229	0.159339
ENSG00000077097	TOP2B	3	25597978	25664909	66932	-	protein_coding	1308.98	1385.44	1215.54	-0.186418	0.115161	0.249112
ENSG00000077147	TM9SF3	10	96518110	96587452	69343	-	protein_coding	5319.82	4573.27	6232.28	0.443151	0.00153352	0.0108662
ENSG00000077150	NFKB2	10	102394110	102402524	8415	+	protein_coding	1508.37	1606.92	1387.91	-0.20653	0.396916	0.567823
ENSG00000077152	UBE2T	1	202331544	202341984	10441	-	protein_coding	476.007	516.225	426.852	-0.269608	0.119783	0.255814
ENSG00000077157	PPP1R12B	1	202348699	202592706	244008	+	protein_coding	444.358	404.402	493.194	0.281439	0.161741	0.313184
ENSG00000077232	DNAJC10	2	182716255	182794464	78210	+	protein_coding	1269.32	1257.07	1284.29	0.0306797	0.870509	0.924425
ENSG00000077235	GTF3C1	16	27459555	27549913	90359	-	protein_coding	1128.25	1152.12	1099.08	-0.0678594	0.595023	0.733705
ENSG00000077238	IL4R	16	27313668	27364778	51111	+	protein_coding	1382.97	1316.23	1464.53	0.152459	0.281137	0.452549
ENSG00000077254	USP33	1	77695987	77759852	63866	-	protein_coding	644.802	686.715	593.575	-0.209436	0.0416713	0.122437
ENSG00000077274	CAPN6	X	111245099	111270483	25385	-	protein_coding	16.5467	24.3848	6.96684	-0.601245	0.321324	0.49431
ENSG00000077312	SNRPA	19	40750637	40765389	14753	+	protein_coding	1112.97	1096.37	1133.27	0.0474852	0.744595	0.839872
ENSG00000077348	EXOSC5	19	41386371	41397362	10992	-	protein_coding	218.577	199.855	241.459	0.266678	0.145981	0.292607
ENSG00000077380	DYNC1I2	2	171687409	171750158	62750	+	protein_coding	820.068	835.372	801.364	-0.0593008	0.594747	0.733569
ENSG00000077420	APBB1IP	10	26438341	26567803	129463	+	protein_coding	3.26324	0.0849109	7.14788	0.246506	0.741242	0.837782
ENSG00000077454	LRCH4	7	100574011	100586129	12119	-	protein_coding	354.662	383.815	319.031	-0.263281	0.154997	0.304689
ENSG00000077458	FAM76B	11	95768953	95790409	21457	-	protein_coding	197.349	218.17	171.902	-0.345563	0.0170057	0.063917
ENSG00000077463	SIRT6	19	4174109	4182566	8458	-	protein_coding	843.142	528.239	1228.02	1.18085	2.45413e-05	0.000475025
ENSG00000077514	POLD3	11	74493851	74669117	175267	+	protein_coding	593.088	702	459.974	-0.603513	0.000125194	0.00166148
ENSG00000077549	CAPZB	1	19338775	19485539	146765	-	protein_coding	2332.47	2441.2	2199.57	-0.149149	0.264271	0.434411
ENSG00000077585	GPR137B	1	236142505	236221865	79361	+	protein_coding	146.831	154.85	137.029	-0.169426	0.593852	0.733
ENSG00000077616	NAALAD2	11	90131515	90192894	61380	+	protein_coding	9.98215	8.17358	12.1926	0.560739	0.0633943	0.165001
ENSG00000077684	JADE1	4	128809700	128875224	65525	+	protein_coding	350.64	389.057	303.685	-0.350385	0.1142	0.247804
ENSG00000077713	SLC25A43	X	119399336	119454478	55143	+	protein_coding	651.975	718.994	570.062	-0.331985	0.0584869	0.15586
ENSG00000077721	UBE2A	X	119474802	119591083	116282	+	protein_coding	1729.86	1840.94	1594.1	-0.206631	0.0943406	0.217607
ENSG00000077782	FGFR1	8	38400215	38468834	68620	-	protein_coding	416.234	699.899	69.5314	-2.69235	3.05355e-05	0.000559083
ENSG00000077935	SMC1B	22	45344063	45413619	69557	-	protein_coding	4.70725	5.01786	4.32762	-0.158456	0.773498	0.859836
ENSG00000077942	FBLN1	22	45502238	45601135	98898	+	protein_coding	120.614	192.39	32.887	-1.94457	0.0053708	0.0276435
ENSG00000077984	CST7	20	24949269	24959928	10660	+	protein_coding	253.627	229.788	282.763	-0.506983	0.470287	0.631209
ENSG00000078018	MAP2	2	209424047	209734118	310072	+	protein_coding	467.259	455.003	482.238	0.0669922	0.919919	0.955067
ENSG00000078043	PIAS2	18	46803218	46920160	116943	-	protein_coding	157.47	176.047	134.765	-0.377206	0.0771249	0.189623
ENSG00000078061	ARAF	X	47561205	47571908	10704	+	protein_coding	1179.79	1277.51	1060.36	-0.267336	0.0653922	0.16872
ENSG00000078070	MCCC1	3	183015218	183116075	100858	-	protein_coding	248.692	259.998	234.875	-0.1439	0.339763	0.51317
ENSG00000078081	LAMP3	3	183122215	183163839	41625	-	protein_coding	455.365	554.583	334.098	-0.655596	0.193934	0.353719
ENSG00000078114	NEBL	10	20779973	21293011	513039	-	protein_coding	3110.25	2651.41	3671.05	0.435908	0.307865	0.480442
ENSG00000078124	ACER3	11	76860859	77026797	165939	+	protein_coding	706.987	827.296	559.942	-0.556161	0.00151841	0.0107942
ENSG00000078140	UBE2K	4	39698109	39782792	84684	+	protein_coding	2213.5	2162.06	2276.39	0.0736523	0.514971	0.671122
ENSG00000078142	PIK3C3	18	41955234	42087830	132597	+	protein_coding	118.841	138.424	94.9052	-0.537599	0.0038556	0.0215434
ENSG00000078177	N4BP2	4	40056850	40158252	101403	+	protein_coding	271.128	297.841	238.479	-0.316243	0.0610217	0.160495
ENSG00000078237	TIGAR	12	4307763	4360028	52266	+	protein_coding	128.904	115.168	145.693	0.334324	0.0856207	0.204062
ENSG00000078246	TULP3	12	2877223	2941138	63916	+	protein_coding	557.455	686.937	399.199	-0.769935	0.000247421	0.00275919
ENSG00000078269	SYNJ2	6	157981863	158099176	117314	+	protein_coding	1111.87	1134.86	1083.78	-0.0668646	0.61967	0.752621
ENSG00000078304	PPP2R5C	14	101761709	101927989	166281	+	protein_coding	2647.73	2180.26	3219.09	0.557922	0.000137479	0.00178798
ENSG00000078319	PMS2P1	7	100300020	100336307	36288	-	transcribed_unprocessed_pseudogene	154.804	149.525	161.257	0.117869	0.261997	0.431826
ENSG00000078369	GNB1	1	1785285	1891117	105833	-	protein_coding	6240.49	6699.76	5679.17	-0.236925	0.0585625	0.155991
ENSG00000078399	HOXA9	7	27162438	27175180	12743	-	protein_coding	1106.52	1010.45	1223.93	0.245716	0.639566	0.767
ENSG00000078401	EDN1	6	12290361	12297194	6834	+	protein_coding	1423.74	1656.64	1139.1	-0.503993	0.225756	0.392139
ENSG00000078403	MLLT10	10	21524646	21743630	218985	+	protein_coding	593.214	594.233	591.969	-0.00593285	0.958219	0.97672
ENSG00000078487	ZCWPW1	7	100400826	100428992	28167	-	protein_coding	17.735	21.6695	12.9262	-0.720135	0.0102626	0.0443616
ENSG00000078549	ADCYAP1R1	7	31052308	31111479	59172	+	protein_coding	0.569496	0.830447	0.250557	0.125471	0.863579	0.919829
ENSG00000078579	FGF20	8	16992181	17002345	10165	-	protein_coding	29.4063	20.4534	40.3488	-0.627493	0.389652	0.56094
ENSG00000078618	NRDC	1	51789191	51878805	89615	-	protein_coding	1060.29	1213.48	873.064	-0.470283	0.00286091	0.0173147
ENSG00000078668	VDAC3	8	42391624	42405937	14314	+	protein_coding	1216.48	1095.34	1364.54	0.314096	0.0801894	0.194774
ENSG00000078674	PCM1	8	17922968	18029948	106981	+	protein_coding	714.25	835.949	565.507	-0.556242	0.0017621	0.0119889
ENSG00000078687	TNRC6C	17	77958703	78108822	150120	+	protein_coding	185.808	206.845	160.096	-0.367609	0.0389764	0.11674
ENSG00000078699	CBFA2T2	20	33490075	33650036	159962	+	protein_coding	1114.94	1234.51	968.794	-0.346968	0.0142093	0.0558445
ENSG00000078725	BRINP1	9	119153458	119369435	215978	-	protein_coding	4.76644	5.82916	3.46756	-0.574907	0.407917	0.577713
ENSG00000078747	ITCH	20	34363235	34511773	148539	+	protein_coding	1397.13	1444.55	1339.17	-0.107821	0.405133	0.575125
ENSG00000078804	TP53INP2	20	34704339	34713439	9101	+	protein_coding	863.606	1019.98	672.487	-0.586344	0.0230541	0.0795861
ENSG00000078808	SDF4	1	1216931	1232031	15101	-	protein_coding	3019.39	2842.33	3235.8	0.18641	0.081024	0.196217
ENSG00000078814	MYH7B	20	34955810	35002437	46628	+	protein_coding	109.61	67.4856	161.096	0.171135	0.54046	0.691342
ENSG00000078900	TP73	1	3652516	3736201	83686	+	protein_coding	174.391	260.027	69.725	-1.73366	0.00019809	0.00234054
ENSG00000078902	TOLLIP	11	1274371	1309654	35284	-	protein_coding	1223.53	1138.51	1327.44	0.219025	0.174802	0.33
ENSG00000078967	UBE2D4	7	43926436	43956136	29701	+	protein_coding	239.074	236.458	242.271	0.0422313	0.751577	0.844773
ENSG00000079112	CDH17	8	94127162	94217303	90142	-	protein_coding	7565.9	5652.31	9904.73	0.687718	0.246702	0.415307
ENSG00000079134	THOC1	18	214520	268050	53531	-	protein_coding	130.082	139.043	119.131	-0.222763	0.25625	0.426067
ENSG00000079150	FKBP7	2	178463664	178478600	14937	-	protein_coding	34.2706	47.2681	18.3848	-1.32381	4.00113e-06	0.000117207
ENSG00000079156	OSBPL6	2	178194481	178402893	208413	+	protein_coding	16.6098	28.6603	1.88132	-2.79582	0.000155043	0.00193973
ENSG00000079215	SLC1A3	5	36596588	36688334	91747	+	protein_coding	62.3964	53.5763	73.1765	0.332969	0.647172	0.772679
ENSG00000079246	XRCC5	2	216107464	216206303	98840	+	protein_coding	2475.45	2760.55	2126.99	-0.375384	2.49065e-05	0.00047939
ENSG00000079257	LXN	3	158645822	158672648	26827	-	protein_coding	141.282	147.131	134.133	-0.131547	0.547026	0.696851
ENSG00000079263	SP140	2	230203110	230313215	110106	+	protein_coding	3.21021	4.02185	2.2182	-0.710499	0.248188	0.41699
ENSG00000079277	MKNK1	1	46557407	46616843	59437	-	protein_coding	414.414	491.842	319.779	-0.620917	4.54396e-09	6.04239e-07
ENSG00000079308	TNS1	2	217799588	218033982	234395	-	protein_coding	75.6946	122.448	18.5514	-2.3299	5.91821e-05	0.000942715
ENSG00000079313	REXO1	19	1815248	1848483	33236	-	protein_coding	1230.02	1286.66	1160.79	-0.148636	0.196592	0.357157
ENSG00000079332	SAR1A	10	70147289	70170523	23235	-	protein_coding	1574.74	1577	1571.98	-0.00467226	0.971267	0.983717
ENSG00000079335	CDC14A	1	100345001	100520277	175277	+	protein_coding	128.274	121.926	136.033	0.15702	0.356085	0.529595
ENSG00000079337	RAPGEF3	12	47734363	47771040	36678	-	protein_coding	161.745	192.017	124.745	-0.597395	0.0393841	0.117726
ENSG00000079385	CEACAM1	19	42507304	42561234	53931	-	protein_coding	1945.46	1440.39	2562.76	0.787662	0.0328933	0.103332
ENSG00000079387	SENP1	12	48042897	48106079	63183	-	protein_coding	408.77	484.356	316.387	-0.610777	7.77229e-08	5.90817e-06
ENSG00000079393	DUSP13	10	75094432	75109221	14790	-	protein_coding	1.61596	2.13169	0.98562	-1.77448	0.031057	0.0992116
ENSG00000079432	CIC	19	42268537	42295797	27261	+	protein_coding	2071.08	2291.03	1802.25	-0.34396	0.0152614	0.0588906
ENSG00000079435	LIPE	19	42401514	42427388	25875	-	protein_coding	195.906	175.57	220.761	0.323719	0.140274	0.284588
ENSG00000079459	FDFT1	8	11795573	11839304	43732	+	protein_coding	2582.43	2523.7	2654.21	0.0720495	0.693916	0.805516
ENSG00000079462	PAFAH1B3	19	42297033	42303546	6514	-	protein_coding	444.391	463.597	420.918	-0.138834	0.442936	0.6083
ENSG00000079482	OPHN1	X	67949349	68433913	484565	-	protein_coding	239.835	259.831	215.396	-0.266715	0.231058	0.397811
ENSG00000079616	KIF22	16	29790727	29805385	14659	+	protein_coding	1494.84	1615.99	1346.75	-0.259757	0.103448	0.232008
ENSG00000079691	CARMIL1	6	25279078	25620530	341453	+	protein_coding	573.262	528.167	628.378	0.246848	0.0670455	0.171527
ENSG00000079739	PGM1	1	63593411	63660245	66835	+	protein_coding	786.264	837.517	723.622	-0.201261	0.559531	0.706182
ENSG00000079785	DDX1	2	15591178	15634346	43169	+	protein_coding	511.199	508.741	514.204	0.0133859	0.925034	0.957646
ENSG00000079805	DNM2	19	10718055	10833488	115434	+	protein_coding	2991.17	2745.47	3291.48	0.259521	0.0647102	0.167446
ENSG00000079819	EPB41L2	6	130839347	131063322	223976	-	protein_coding	3579.72	4219.43	2797.86	-0.568618	0.0830311	0.199869
ENSG00000079931	MOXD1	6	132296055	132401475	105421	-	protein_coding	3.41248	5.9668	0.290537	-2.4866	0.001994	0.0131813
ENSG00000079950	STX7	6	132445867	132513198	67332	-	protein_coding	698.692	743.078	644.443	-0.204886	0.179999	0.336507
ENSG00000079974	RABL2B	22	50767501	50783667	16167	-	protein_coding	196.87	180.461	216.925	0.261743	0.11779	0.253283
ENSG00000079999	KEAP1	19	10486125	10503558	17434	-	protein_coding	1730.9	1624.72	1860.66	0.195129	0.059614	0.15783
ENSG00000080007	DDX43	6	73394828	73417566	22739	+	protein_coding	10.9888	11.6797	10.1444	-0.134282	0.86502	0.921039
ENSG00000080031	PTPRH	19	55181247	55209506	28260	-	protein_coding	535.343	321.033	797.277	1.27462	3.36083e-06	0.000103236
ENSG00000080166	DCT	13	94436811	94479682	42872	-	protein_coding	1.74261	2.56966	0.731757	-1.27703	0.095573	0.21948
ENSG00000080189	SLC35C2	20	46345980	46364458	18479	-	protein_coding	1084.96	1015.87	1169.4	0.201654	0.143161	0.288375
ENSG00000080200	CRYBG3	3	97822011	97944984	122974	+	protein_coding	277.758	325.249	219.714	-0.551131	0.0296917	0.0960054
ENSG00000080224	EPHA6	3	96814581	97761532	946952	+	protein_coding	3.38183	5.83444	0.384205	-2.65337	0.000489402	0.00461017
ENSG00000080298	RFX3	9	3218297	3526004	307708	-	protein_coding	173.155	136.783	217.61	0.657786	0.000226736	0.00258124
ENSG00000080345	RIF1	2	151409883	151508013	98131	+	protein_coding	1771.92	2048.95	1433.33	-0.512611	2.64922e-05	0.000502662
ENSG00000080371	RAB21	12	71754863	71800286	45424	+	protein_coding	1199.53	1229.13	1163.36	-0.0794618	0.45845	0.621192
ENSG00000080493	SLC4A4	4	71062667	71572087	509421	+	protein_coding	3.79215	1.19463	6.9669	2.00508	0.00192693	0.0128396
ENSG00000080503	SMARCA2	9	1980290	2193624	213335	+	protein_coding	728.462	694.371	770.128	0.146087	0.507679	0.664472
ENSG00000080546	SESN1	6	108984309	109094846	110538	-	protein_coding	211.073	263.288	147.254	-0.807821	0.0108783	0.0461511
ENSG00000080561	MID2	X	107825755	107931637	105883	+	protein_coding	166.017	240.528	74.9469	-1.51033	0.00256474	0.0159423
ENSG00000080573	COL5A3	19	9959561	10010504	50944	-	protein_coding	2.93346	2.54088	3.41328	0.358397	0.54382	0.694034
ENSG00000080603	SRCAP	16	30698209	30741409	43201	+	protein_coding	172.745	176.518	168.132	-0.0711426	0.690763	0.803818
ENSG00000080608	PUM3	9	2720469	2844095	123627	-	protein_coding	370.028	340.633	405.956	0.248853	0.197276	0.357967
ENSG00000080644	CHRNA3	15	78593052	78621295	28244	-	protein_coding	169.667	301.931	8.00996	0.141922	0.628222	0.758508
ENSG00000080709	KCNN2	5	114055926	114496500	440575	+	protein_coding	3.09379	4.43098	1.45945	0.0368869	0.95386	0.974261
ENSG00000080802	CNOT4	7	135361795	135510127	148333	-	protein_coding	452.304	456.919	446.663	-0.0341674	0.718128	0.822689
ENSG00000080815	PSEN1	14	73136418	73223691	87274	+	protein_coding	2042.61	1740.01	2412.45	0.469611	6.60305e-06	0.000172404
ENSG00000080819	CPOX	3	98579446	98593648	14203	-	protein_coding	431.145	423.345	440.679	0.057639	0.673268	0.791726
ENSG00000080822	CLDND1	3	98497912	98523066	25155	-	protein_coding	690.165	694.639	684.697	-0.0196741	0.901368	0.943761
ENSG00000080823	MOK	14	102224500	102305190	80691	-	protein_coding	127.674	136.07	117.413	-0.204292	0.550938	0.700105
ENSG00000080824	HSP90AA1	14	102080742	102139699	58958	-	protein_coding	33232.3	34598.4	31562.7	-0.130875	0.46785	0.628924
ENSG00000080839	RBL1	20	36996349	37095997	99649	-	protein_coding	425.897	479.437	360.458	-0.405384	0.0358558	0.110003
ENSG00000080845	DLGAP4	20	36306336	36528637	222302	+	protein_coding	1935.73	2155.45	1667.19	-0.367744	0.012018	0.0495511
ENSG00000080854	IGSF9B	11	133896438	133956968	60531	-	protein_coding	96.4417	132.503	52.3668	-1.24488	0.00331655	0.0193319
ENSG00000080947	CROCCP3	1	16467436	16499257	31822	-	transcribed_unprocessed_pseudogene	25.3726	32.7772	16.3225	-0.983859	0.00013471	0.00175952
ENSG00000080986	NDC80	18	2571557	2616635	45079	+	protein_coding	168.46	227.452	96.3593	-1.22168	1.3433e-09	2.62336e-07
ENSG00000081014	AP4E1	15	50908672	51005895	97224	+	protein_coding	345.313	353.161	335.721	-0.0724087	0.599351	0.737052
ENSG00000081019	RSBN1	1	113761832	113812476	50645	-	protein_coding	514.553	500.184	532.114	0.0901265	0.534315	0.686389
ENSG00000081026	MAGI3	1	113390515	113685923	295409	+	protein_coding	538.95	533.274	545.888	0.0339896	0.817188	0.889508
ENSG00000081041	CXCL2	4	74097040	74099196	2157	-	protein_coding	200.65	227.284	168.098	-0.41037	0.293272	0.465183
ENSG00000081051	AFP	4	73431138	73456174	25037	+	protein_coding	1.36456	1.85978	0.759286	-1.00465	0.165337	0.317701
ENSG00000081052	COL4A4	2	227002714	227164453	161740	-	protein_coding	9.2231	10.7808	7.31926	-0.0133877	0.979057	0.987882
ENSG00000081059	TCF7	5	134114681	134151865	37185	+	protein_coding	1073.81	1235.61	876.067	-0.486903	0.0271094	0.0896962
ENSG00000081087	OSTM1	6	108029245	108165854	136610	-	protein_coding	301.11	357.714	231.928	-0.617422	0.00261724	0.0162033
ENSG00000081138	CDH7	18	65750252	65890337	140086	+	protein_coding	6.54501	4.32319	9.26056	0.781694	0.294974	0.466893
ENSG00000081154	PCNP	3	101574180	101594465	20286	+	protein_coding	1852.94	1922.36	1768.09	-0.119744	0.324577	0.49749
ENSG00000081177	EXD2	14	69191498	69244020	52523	+	protein_coding	520.583	529.012	510.282	-0.0496642	0.696388	0.807216
ENSG00000081181	ARG2	14	67619920	67651708	31789	+	protein_coding	89.5561	89.1896	90.0041	0.0207349	0.942429	0.967729
ENSG00000081189	MEF2C	5	88717117	88904257	187141	-	protein_coding	343.926	304.054	392.658	0.34592	0.390576	0.561697
ENSG00000081237	PTPRC	1	198638457	198757476	119020	+	protein_coding	6.75648	3.43178	10.82	-1.0699	0.15602	0.306065
ENSG00000081248	CACNA1S	1	201039512	201112451	72940	-	protein_coding	1.5068	1.9408	0.976363	-0.652913	0.412934	0.581799
ENSG00000081277	PKP1	1	201283452	201332993	49542	+	protein_coding	237.557	344.56	106.776	-1.48517	0.0060028	0.0299654
ENSG00000081307	UBA5	3	132654446	132679794	25349	+	protein_coding	595.887	587.612	606.001	0.0438864	0.716981	0.821767
ENSG00000081320	STK17B	2	196133583	196176503	42921	-	protein_coding	675.392	684.537	664.216	-0.0429263	0.755152	0.847284
ENSG00000081377	CDC14B	9	96490241	96619843	129603	-	protein_coding	818.74	910.127	707.045	-0.359534	0.0422328	0.12367
ENSG00000081386	ZNF510	9	96754553	96778129	23577	-	protein_coding	293.541	321.463	259.414	-0.3085	0.00715829	0.0342529
ENSG00000081479	LRP2	2	169127109	169362534	235426	-	protein_coding	1.58368	2.44523	0.530658	-0.896545	0.211749	0.375773
ENSG00000081665	ZNF506	19	19785839	19821751	35913	-	protein_coding	354.66	432.57	259.438	-0.730521	1.96189e-05	0.000401761
ENSG00000081692	JMJD4	1	227730425	227735411	4987	-	protein_coding	204.014	196.274	213.474	0.118194	0.410749	0.580013
ENSG00000081721	DUSP12	1	161749758	161757238	7481	+	protein_coding	241.475	234.125	250.458	0.0981633	0.578765	0.721247
ENSG00000081760	AACS	12	125065434	125143333	77900	+	protein_coding	1128.76	991.331	1296.74	0.383219	0.0193395	0.0702063
ENSG00000081791	DELE1	5	141923855	141942047	18193	+	protein_coding	744.08	617.1	899.278	0.539646	1.75683e-05	0.000367602
ENSG00000081803	CADPS2	7	122318411	122886759	568349	-	protein_coding	95.766	72.479	124.228	0.717109	0.106775	0.236972
ENSG00000081818	PCDHB4	5	141121818	141125623	3806	+	protein_coding	1.68644	1.52406	1.88489	0.191508	0.786784	0.869333
ENSG00000081853	PCDHGA2	5	141338760	141512975	174216	+	protein_coding	4.49764	4.14776	4.92528	0.20529	0.692051	0.804558
ENSG00000081870	HSPB11	1	53916574	53945699	29126	-	protein_coding	69.5676	89.7214	44.9352	-0.987408	3.2421e-06	9.99723e-05
ENSG00000081913	PHLPP1	18	62715541	62980433	264893	+	protein_coding	444.139	474.509	407.02	-0.218698	0.300454	0.472514
ENSG00000081923	ATP8B1	18	57646426	57803315	156890	-	protein_coding	1596.16	1366.38	1877	0.445828	0.0931305	0.215665
ENSG00000081985	IL12RB2	1	67307364	67398724	91361	+	protein_coding	8.41871	8.9123	7.81542	-0.211223	0.545309	0.695233
ENSG00000082014	SMARCD3	7	151238764	151277896	39133	-	protein_coding	27.7767	41.2601	11.2969	-1.71658	0.000146954	0.00187466
ENSG00000082068	WDR70	5	37379285	37753435	374151	+	protein_coding	90.7773	88.9611	92.9971	0.0679983	0.64366	0.770294
ENSG00000082074	FYB1	5	39105252	39274528	169277	-	protein_coding	12.9951	22.557	1.30827	-3.25335	8.57894e-07	3.59642e-05
ENSG00000082146	STRADB	2	201387858	201480846	92989	+	protein_coding	374.109	361.45	389.58	0.105639	0.623505	0.755137
ENSG00000082153	BZW1	2	200810594	200827338	16745	+	protein_coding	2663.12	2918.4	2351.11	-0.307409	0.113636	0.24696
ENSG00000082196	C1QTNF3	5	34017858	34043213	25356	-	protein_coding	18.1492	17.4027	19.0617	0.116889	0.72736	0.829232
ENSG00000082212	ME2	18	50879080	50954257	75178	+	protein_coding	679.585	715.163	636.101	-0.155988	0.724748	0.82755
ENSG00000082213	C5orf22	5	31532287	31555053	22767	+	protein_coding	766.699	723.386	819.636	0.178048	0.377884	0.550097
ENSG00000082258	CCNT2	2	134918235	134959342	41108	+	protein_coding	714.856	735.488	689.639	-0.0941189	0.300473	0.472514
ENSG00000082269	FAM135A	6	70412941	70561174	148234	+	protein_coding	498.113	474.916	526.465	0.145826	0.410725	0.580013
ENSG00000082397	EPB41L3	18	5392381	5630700	238320	-	protein_coding	0.761438	1.33989	0.0544395	-1.51784	0.0669583	0.171391
ENSG00000082438	COBLL1	2	164653624	164843679	190056	-	protein_coding	648.815	563.509	753.077	0.408366	0.0899669	0.210654
ENSG00000082458	DLG3	X	70444835	70505490	60656	+	protein_coding	1767.06	1675.79	1878.6	0.162776	0.342441	0.516044
ENSG00000082497	SERTAD4	1	210232796	210246631	13836	+	protein_coding	106.063	136.905	68.3671	-0.882113	0.098899	0.225052
ENSG00000082512	TRAF5	1	211326615	211374946	48332	+	protein_coding	800.376	816.521	780.645	-0.0619832	0.861205	0.918157
ENSG00000082515	MRPL22	5	154941073	154969411	28339	+	protein_coding	198.327	195.865	201.336	0.040984	0.792254	0.87333
ENSG00000082516	GEMIN5	5	154887411	154938211	50801	-	protein_coding	445.899	436.839	456.971	0.0656409	0.663322	0.784369
ENSG00000082556	OPRK1	8	53225724	53251637	25914	-	protein_coding	10.8441	0.629243	23.3288	0.00467783	0.994594	0.996212
ENSG00000082641	NFE2L1	17	48048329	48061545	13217	+	protein_coding	5521.41	5655.47	5357.57	-0.0773699	0.637851	0.76544
ENSG00000082684	SEMA5B	3	122909082	123028605	119524	-	protein_coding	0.892237	1.11223	0.623357	0.435587	0.587291	0.727809
ENSG00000082701	GSK3B	3	119821321	120094994	273674	-	protein_coding	2153.62	2244.78	2042.2	-0.135376	0.308488	0.480932
ENSG00000082781	ITGB5	3	124761948	124901418	139471	-	protein_coding	1750.54	1930.17	1530.99	-0.328369	0.118474	0.254209
ENSG00000082805	ERC1	12	990509	1495933	505425	+	protein_coding	657.049	704.406	599.167	-0.218909	0.586042	0.726759
ENSG00000082898	XPO1	2	61476032	61538741	62710	-	protein_coding	3534.01	3926.88	3053.83	-0.360317	0.00656072	0.0321492
ENSG00000082996	RNF13	3	149812770	149962139	149370	+	protein_coding	669.249	628.225	719.389	0.193236	0.0912535	0.212671
ENSG00000083067	TRPM3	9	70529060	71446904	917845	-	protein_coding	4.7633	8.02422	0.777737	0.100067	0.898529	0.94202
ENSG00000083093	PALB2	16	23603160	23641321	38162	-	protein_coding	512.636	476.508	556.793	0.223084	0.0313054	0.0997329
ENSG00000083097	DOP1A	6	83067666	83171350	103685	+	protein_coding	219.727	224.033	214.463	-0.0658841	0.715015	0.820179
ENSG00000083099	LYRM2	6	89568144	89638749	70606	-	protein_coding	855.089	882.925	821.068	-0.104743	0.469296	0.630444
ENSG00000083123	BCKDHB	6	80106647	80346270	239624	+	protein_coding	262.23	273.816	248.069	-0.143286	0.491805	0.650783
ENSG00000083168	KAT6A	8	41929479	42051994	122516	-	protein_coding	2332.2	2507.19	2118.33	-0.23985	0.186985	0.34541
ENSG00000083223	TUT7	9	86287733	86354454	66722	-	protein_coding	627.504	591.483	671.529	0.180843	0.25054	0.419768
ENSG00000083290	ULK2	17	19770829	19867936	97108	-	protein_coding	104.691	140.959	60.364	-1.127	0.011003	0.0465158
ENSG00000083307	GRHL2	8	101492439	101669726	177288	+	protein_coding	1665.82	1715.13	1605.56	-0.0943304	0.364843	0.53829
ENSG00000083312	TNPO1	5	72816312	72916733	100422	+	protein_coding	2728.06	2762.23	2686.3	-0.039854	0.692003	0.804543
ENSG00000083444	PLOD1	1	11934205	11975538	41334	+	protein_coding	792.247	952.415	596.486	-0.663237	0.00261346	0.0161882
ENSG00000083454	P2RX5	17	3672199	3696240	24042	-	protein_coding	66.5302	72.3537	59.4126	-0.243344	0.67257	0.791369
ENSG00000083457	ITGAE	17	3714628	3801188	86561	-	protein_coding	91.8809	109.93	69.8208	-0.644774	0.0012327	0.00923887
ENSG00000083520	DIS3	13	72752169	72782096	29928	-	protein_coding	1224.11	1265.54	1173.47	-0.107498	0.47614	0.636753
ENSG00000083535	PIBF1	13	72782133	73016461	234329	+	protein_coding	100.09	102.321	97.3633	-0.0677904	0.573568	0.717189
ENSG00000083544	TDRD3	13	60396457	60573878	177422	+	protein_coding	209.406	188.004	235.563	0.31702	0.103829	0.232577
ENSG00000083635	NUFIP1	13	44939249	44989471	50223	-	protein_coding	259.851	253.679	267.396	0.071546	0.668663	0.788317
ENSG00000083642	PDS5B	13	32586452	32778019	191568	+	protein_coding	503.107	519.235	483.396	-0.103796	0.516246	0.672265
ENSG00000083720	OXCT1	5	41730065	41870425	140361	-	protein_coding	336.151	279.091	405.892	0.51108	0.181768	0.338653
ENSG00000083750	RRAGB	X	55717749	55758774	41026	+	protein_coding	87.4369	102.036	69.5935	-0.544436	0.0131348	0.052784
ENSG00000083799	CYLD	16	50742050	50801935	59886	+	protein_coding	471.858	689.35	206.034	-1.68626	8.85037e-09	1.02703e-06
ENSG00000083807	SLC27A5	19	58479512	58512413	32902	-	protein_coding	126.576	128.2	124.591	-0.037874	0.933418	0.962681
ENSG00000083812	ZNF324	19	58467056	58475436	8381	+	protein_coding	239.987	238.194	242.178	0.0209549	0.820348	0.891453
ENSG00000083814	ZNF671	19	57719751	57727624	7874	-	protein_coding	5.80324	8.82214	2.11347	-1.81228	0.000886732	0.00727039
ENSG00000083817	ZNF416	19	57571566	57578911	7346	-	protein_coding	114.84	125.09	102.313	-0.287174	0.0714069	0.179271
ENSG00000083828	ZNF586	19	57769655	57819939	50285	+	protein_coding	146.772	146.356	147.28	0.00691899	0.980738	0.988932
ENSG00000083838	ZNF446	19	58474017	58481230	7214	+	protein_coding	99.1053	89.4179	110.946	0.306008	0.0104441	0.0449119
ENSG00000083844	ZNF264	19	57191500	57222846	31347	+	protein_coding	273.202	399.071	119.362	-1.44145	0.0207469	0.0737986
ENSG00000083845	RPS5	19	58386400	58394806	8407	+	protein_coding	6643.86	5177.76	8435.76	0.69555	0.000147614	0.00187909
ENSG00000083857	FAT1	4	186587794	186726722	138929	-	protein_coding	12941.4	11549.7	14642.4	0.331918	0.244517	0.412985
ENSG00000083896	YTHDC1	4	68310387	68350090	39704	-	protein_coding	1084.97	1098.66	1068.24	-0.0390152	0.585257	0.726047
ENSG00000083937	CHMP2B	3	87227271	87255556	28286	+	protein_coding	1614.79	1638.75	1585.51	-0.0473719	0.68794	0.80164
ENSG00000084070	SMAP2	1	40344850	40423326	78477	+	protein_coding	559.442	587.747	524.846	-0.163456	0.127277	0.266341
ENSG00000084072	PPIE	1	39692182	39763914	71733	+	protein_coding	471.749	482.423	458.704	-0.0701673	0.576655	0.719593
ENSG00000084073	ZMPSTE24	1	40258041	40294180	36140	+	protein_coding	1186.68	1217.38	1149.16	-0.0840466	0.450449	0.614953
ENSG00000084090	STARD7	2	96184859	96208827	23969	-	protein_coding	4315.67	4305.53	4328.07	0.00752592	0.933382	0.962681
ENSG00000084092	NOA1	4	56963350	56977606	14257	-	protein_coding	939.761	750.859	1170.64	0.63719	3.18045e-06	9.85775e-05
ENSG00000084093	REST	4	56907876	56966808	58933	+	protein_coding	1236.59	1278.97	1184.8	-0.109122	0.410637	0.579923
ENSG00000084110	HAL	12	95972662	95996365	23704	-	protein_coding	5.67541	5.16935	6.29391	0.256308	0.53327	0.68556
ENSG00000084112	SSH1	12	108778191	108857590	79400	-	protein_coding	1352.55	1607.7	1040.69	-0.618844	0.000998968	0.00795103
ENSG00000084207	GSTP1	11	67583742	67586656	2915	+	protein_coding	8821.39	9376.04	8143.48	-0.188306	0.664488	0.78505
ENSG00000084234	APLP2	11	130068147	130144811	76665	+	protein_coding	6084.94	6712.04	5318.49	-0.332618	0.0359208	0.110156
ENSG00000084444	FAM234B	12	13044381	13142521	98141	+	protein_coding	124.2	163.195	76.5391	-1.04542	0.0017832	0.0120932
ENSG00000084453	SLCO1A2	12	21264600	21419594	154995	-	protein_coding	3.80062	1.81333	6.22953	1.53936	0.00285502	0.0172921
ENSG00000084463	WBP11	12	14784582	14803486	18905	-	protein_coding	2019.92	2168.74	1838.02	-0.23711	0.0895227	0.209818
ENSG00000084623	EIF3I	1	32221077	32245397	24321	+	protein_coding	2935.67	2890.42	2990.98	0.0491559	0.724642	0.827547
ENSG00000084628	NKAIN1	1	31179745	31239887	60143	-	protein_coding	8.39203	12.6967	3.13072	-1.75642	0.00159064	0.0111526
ENSG00000084636	COL16A1	1	31652263	31704319	52057	-	protein_coding	218.403	243.525	187.699	-0.347959	0.414895	0.583127
ENSG00000084652	TXLNA	1	32179675	32198285	18611	+	protein_coding	2032.79	2171.49	1863.26	-0.218788	0.147874	0.295204
ENSG00000084674	APOB	2	21001429	21044073	42645	-	protein_coding	0.958695	0.181299	1.90884	0.859712	0.296651	0.468652
ENSG00000084676	NCOA1	2	24491254	24770702	279449	+	protein_coding	392.85	482.515	283.26	-0.755924	0.000405837	0.00399793
ENSG00000084693	AGBL5	2	27042364	27070622	28259	+	protein_coding	620.241	678.992	548.435	-0.305839	0.00800766	0.0370692
ENSG00000084710	EFR3B	2	25042076	25159135	117060	+	protein_coding	36.8832	43.8969	28.3108	-0.576716	0.22411	0.390276
ENSG00000084731	KIF3C	2	25926598	25982749	56152	-	protein_coding	522.424	691.878	315.314	-1.0891	0.000784462	0.00659788
ENSG00000084733	RAB10	2	26034084	26137454	103371	+	protein_coding	3628.26	3212.13	4136.87	0.363042	0.00106511	0.00831372
ENSG00000084754	HADHA	2	26190635	26244672	54038	-	protein_coding	2131.43	1649.37	2720.61	0.715446	3.36785e-06	0.00010332
ENSG00000084764	MAPRE3	2	26970637	27027219	56583	+	protein_coding	825.134	616.85	1079.7	0.792685	0.000255513	0.00282008
ENSG00000084774	CAD	2	27217369	27243943	26575	+	protein_coding	3061.52	2790.01	3393.37	0.28035	0.0694074	0.175739
ENSG00000085063	CD59	11	33703010	33736479	33470	-	protein_coding	3284.93	3881.52	2555.77	-0.591518	0.00808363	0.0373615
ENSG00000085117	CD82	11	44564427	44620358	55932	+	protein_coding	932.367	957.569	901.564	-0.082541	0.821055	0.891818
ENSG00000085185	BCORL1	X	129981107	130058071	76965	+	protein_coding	461.066	478.947	439.212	-0.122793	0.580865	0.722503
ENSG00000085224	ATRX	X	77504880	77786233	281354	-	protein_coding	1246.36	1458.34	987.269	-0.560489	8.95766e-07	3.72915e-05
ENSG00000085231	AK6	5	69350984	69370013	19030	-	protein_coding	273.837	259.601	291.236	0.164784	0.225088	0.391402
ENSG00000085274	MYNN	3	169773396	169789716	16321	+	protein_coding	182.629	180.468	185.269	0.0390293	0.684741	0.799576
ENSG00000085276	MECOM	3	169083499	169663775	580277	-	protein_coding	976.887	774.899	1223.76	0.630532	0.0618677	0.162241
ENSG00000085365	SCAMP1	5	78360611	78480739	120129	+	protein_coding	1021.52	912.822	1154.38	0.334621	0.041593	0.122294
ENSG00000085377	PREP	6	105273218	105454062	180845	-	protein_coding	1265.95	1204.18	1341.45	0.15248	0.502324	0.659651
ENSG00000085382	HACE1	6	104728094	104859919	131826	-	protein_coding	100.943	126.093	70.2028	-0.825825	4.90874e-05	0.000809879
ENSG00000085415	SEH1L	18	12947133	12987536	40404	+	protein_coding	688.913	661.93	721.893	0.125298	0.373071	0.545901
ENSG00000085433	WDR47	1	108970214	109042113	71900	-	protein_coding	130.962	146.271	112.251	-0.375797	0.00756851	0.0356617
ENSG00000085449	WDFY1	2	223855716	223945357	89642	-	protein_coding	1772	1743.37	1806.99	0.0514168	0.627979	0.758428
ENSG00000085465	OVGP1	1	111414319	111427735	13417	-	protein_coding	59.652	51.7558	69.3029	0.388125	0.35333	0.526935
ENSG00000085491	SLC25A24	1	108134043	108200849	66807	-	protein_coding	1410.84	1373.9	1455.99	0.0834024	0.519979	0.674902
ENSG00000085511	MAP3K4	6	160991727	161117385	125659	+	protein_coding	274.406	315.301	224.424	-0.487313	0.00200368	0.0132299
ENSG00000085514	PILRA	7	100367530	100400096	32567	+	protein_coding	8.82128	7.61203	10.2992	0.37057	0.428705	0.595479
ENSG00000085552	IGSF9	1	159927039	159945613	18575	-	protein_coding	773.176	472.651	1140.48	1.22733	4.19485e-05	0.00071872
ENSG00000085563	ABCB1	7	87503017	87713323	210307	-	protein_coding	909.872	772.529	1077.74	0.384444	0.562466	0.708421
ENSG00000085644	ZNF213	16	3129777	3142804	13028	+	protein_coding	537.01	462.896	627.595	0.435009	0.00296324	0.0177815
ENSG00000085662	AKR1B1	7	134442356	134459284	16929	-	protein_coding	226.176	350.081	74.7361	-1.67012	0.0192313	0.0699304
ENSG00000085719	CPNE3	8	86514435	86561498	47064	+	protein_coding	2433.18	2325.27	2565.06	0.140774	0.232447	0.399449
ENSG00000085721	RRN3	16	15060033	15094311	34279	-	protein_coding	955.666	803.353	1141.83	0.50278	8.53236e-05	0.0012399
ENSG00000085733	CTTN	11	70398404	70436584	38181	+	protein_coding	3780.11	3843.26	3702.93	-0.0536619	0.615015	0.748938
ENSG00000085741	WNT11	11	76186325	76210736	24412	-	protein_coding	242.655	122.071	390.036	1.58915	1.33568e-05	0.000298738
ENSG00000085760	MTIF2	2	55236595	55269347	32753	-	protein_coding	623.652	552.041	711.176	0.362813	0.0140874	0.0554681
ENSG00000085788	DDHD2	8	38225218	38275558	50341	+	protein_coding	540.07	674.389	375.903	-0.824445	0.000533548	0.0049218
ENSG00000085831	TTC39A	1	51287258	51345116	57859	-	protein_coding	439.041	368.437	525.335	0.492594	0.112448	0.245168
ENSG00000085832	EPS15	1	51354263	51519266	165004	-	protein_coding	765.043	845.247	667.017	-0.338832	0.000330379	0.00340895
ENSG00000085840	ORC1	1	52372829	52404423	31595	-	protein_coding	272.964	287.722	254.926	-0.171959	0.411937	0.58097
ENSG00000085871	MGST2	4	139665768	139740745	74978	+	protein_coding	236.399	246.14	224.495	-0.130095	0.548297	0.697967
ENSG00000085872	CHERP	19	16517894	16542437	24544	-	protein_coding	1178.23	1221.39	1125.47	-0.118331	0.286596	0.458254
ENSG00000085978	ATG16L1	2	233210051	233295674	85624	+	protein_coding	723.943	739.902	704.436	-0.070558	0.481469	0.641416
ENSG00000085982	USP40	2	233475520	233566782	91263	-	protein_coding	751.638	822.854	664.596	-0.307436	0.00473807	0.0252022
ENSG00000085998	POMGNT1	1	46188683	46220305	31623	-	protein_coding	1195.77	1319.48	1044.58	-0.335159	0.00336061	0.0195177
ENSG00000085999	RAD54L	1	46246461	46278480	32020	+	protein_coding	313.814	380.487	232.325	-0.699916	0.000629542	0.00558217
ENSG00000086015	MAST2	1	45786987	46036122	249136	+	protein_coding	1850.54	1944.17	1736.1	-0.161521	0.266709	0.436953
ENSG00000086061	DNAJA1	9	33025273	33039907	14635	+	protein_coding	2477.68	2472.03	2484.58	0.00698402	0.96269	0.979024
ENSG00000086062	B4GALT1	9	33104082	33167356	63275	-	protein_coding	3299.49	3153.51	3477.91	0.139629	0.405469	0.575364
ENSG00000086065	CHMP5	9	33264879	33282070	17192	+	protein_coding	613.956	552.331	689.276	0.314706	0.0309468	0.0989976
ENSG00000086102	NFX1	9	33290512	33371157	80646	+	protein_coding	883.241	756.164	1038.56	0.452783	0.00264877	0.0163353
ENSG00000086159	AQP6	12	49967194	49977139	9946	+	protein_coding	5.17694	4.91952	5.49155	0.172086	0.645149	0.771231
ENSG00000086189	DIMT1	5	62347284	62403943	56660	-	protein_coding	187.879	197.287	176.38	-0.153756	0.291622	0.463389
ENSG00000086200	IPO11	5	62403972	62628582	224611	+	protein_coding	334.233	331.522	337.547	0.027712	0.845685	0.908262
ENSG00000086232	EIF2AK1	7	6022247	6059175	36929	-	protein_coding	4228.02	4128.55	4349.59	0.0752833	0.334546	0.508141
ENSG00000086289	EPDR1	7	37920640	37951936	31297	+	protein_coding	1145.47	1354.74	889.704	-0.435344	0.559467	0.706162
ENSG00000086300	SNX10	7	26291862	26374383	82522	+	protein_coding	147.119	232.304	43.0039	-2.24402	4.17051e-07	2.06556e-05
ENSG00000086475	SEPHS1	10	13317428	13348298	30871	-	protein_coding	895.772	902.485	887.567	-0.0247461	0.822548	0.892869
ENSG00000086504	MRPL28	16	366969	371289	4321	-	protein_coding	796.642	789.795	805.01	0.0266821	0.861678	0.918376
ENSG00000086506	HBQ1	16	180459	181179	721	+	protein_coding	8.28148	5.69108	11.4475	0.880894	0.101562	0.229373
ENSG00000086544	ITPKC	19	40717112	40740860	23749	+	protein_coding	686.881	691.758	680.92	-0.0219621	0.880254	0.930291
ENSG00000086548	CEACAM6	19	41750977	41772211	21235	+	protein_coding	13310.1	9160.38	18382	0.899431	0.0773057	0.18997
ENSG00000086570	FAT2	5	151504092	151591331	87240	-	protein_coding	24.6685	34.6126	12.5147	-1.30546	0.0135642	0.054003
ENSG00000086589	RBM22	5	150690792	150701077	10286	-	protein_coding	964.449	900.032	1043.18	0.211456	0.0103952	0.0447497
ENSG00000086598	TMED2	12	123584533	123598582	14050	+	protein_coding	5856.18	5619.39	6145.58	0.128428	0.217576	0.382831
ENSG00000086619	ERO1B	1	236214681	236282019	67339	-	protein_coding	81.092	90.3205	69.8127	-0.355257	0.293808	0.465532
ENSG00000086666	ZFAND6	15	80059568	80138393	78826	+	protein_coding	727.741	634.602	841.579	0.403206	0.00319087	0.0187816
ENSG00000086696	HSD17B2	16	82035004	82098534	63531	+	protein_coding	96.6882	97.2891	95.9537	-0.0173141	0.975311	0.986126
ENSG00000086712	TXLNG	X	16786432	16844519	58088	+	protein_coding	1022.87	1109.06	917.526	-0.269485	0.104267	0.233095
ENSG00000086730	LAT2	7	74199652	74229834	30183	+	protein_coding	56.5034	74.4743	34.5389	-1.07721	0.000362813	0.00367263
ENSG00000086758	HUWE1	X	53532096	53686728	154633	-	protein_coding	4933.34	6171.67	3419.83	-0.845309	3.49052e-09	5.20782e-07
ENSG00000086827	ZW10	11	113733187	113773735	40549	-	protein_coding	336.191	385.498	275.927	-0.478086	0.000487469	0.0045952
ENSG00000086848	ALG9	11	111782195	111871581	89387	-	protein_coding	202.634	243.303	152.927	-0.663719	3.06003e-05	0.000559083
ENSG00000087008	ACOX3	4	8366282	8440723	74442	-	protein_coding	92.7991	107.773	74.498	-0.522669	0.000924106	0.00751963
ENSG00000087053	MTMR2	11	95821766	95925315	103550	-	protein_coding	682.931	710.439	649.309	-0.128883	0.405619	0.575476
ENSG00000087074	PPP1R15A	19	48872421	48876058	3638	+	protein_coding	3424.33	4192.12	2485.91	-0.73227	0.00835508	0.0382553
ENSG00000087076	HSD17B14	19	48813018	48836510	23493	-	protein_coding	10.7916	15.4877	5.052	-1.37228	0.020599	0.0734136
ENSG00000087077	TRIP6	7	100867387	100873454	6068	+	protein_coding	1188.9	1041.72	1368.8	0.364792	0.400413	0.571015
ENSG00000087085	ACHE	7	100889994	100896974	6981	-	protein_coding	106.04	104.743	107.625	0.0360046	0.938976	0.965473
ENSG00000087086	FTL	19	48965309	48966879	1571	+	protein_coding	35141	28280.6	43526.1	0.61022	0.00714048	0.0341949
ENSG00000087087	SRRT	7	100875103	100888664	13562	+	protein_coding	3221.25	3333.05	3084.6	-0.111793	0.160099	0.311094
ENSG00000087088	BAX	19	48954815	48961798	6984	+	protein_coding	957.968	966.658	947.348	-0.02901	0.876704	0.928581
ENSG00000087095	NLK	17	28041737	28196381	154645	+	protein_coding	372.702	382.429	360.814	-0.0856499	0.622817	0.754819
ENSG00000087111	PIGS	17	28553383	28571794	18412	-	protein_coding	949.718	1022.63	860.598	-0.247305	0.107081	0.237437
ENSG00000087128	TMPRSS11E	4	68447463	68497604	50142	+	protein_coding	24.7015	42.0861	3.45373	-1.68294	0.0303427	0.097565
ENSG00000087152	ATXN7L3	17	44191805	44200113	8309	-	protein_coding	1886.11	1910.62	1856.15	-0.0424512	0.691861	0.804492
ENSG00000087157	PGS1	17	78378649	78425114	46466	+	protein_coding	287.346	299.549	272.431	-0.137851	0.378594	0.550853
ENSG00000087191	PSMC5	17	63827152	63832026	4875	+	protein_coding	2086.52	1942.14	2262.98	0.218502	0.102288	0.23043
ENSG00000087206	UIMC1	5	176905005	177022633	117629	-	protein_coding	302.273	306.505	297.1	-0.0397587	0.685377	0.800042
ENSG00000087237	CETP	16	56961923	56983845	21923	+	protein_coding	2.98263	3.5226	2.32268	-0.509506	0.396796	0.567686
ENSG00000087245	MMP2	16	55389700	55506691	116992	+	protein_coding	18.6112	32.7482	1.33253	-2.88651	7.51383e-05	0.00112147
ENSG00000087250	MT3	16	56589074	56591088	2015	+	protein_coding	17.6948	3.51344	35.0275	2.63504	7.69736e-05	0.00114205
ENSG00000087253	LPCAT2	16	55509072	55586666	77595	+	protein_coding	1426.4	1667.29	1131.98	-0.540707	0.0645492	0.167192
ENSG00000087258	GNAO1	16	56191390	56357444	166055	+	protein_coding	5.88632	7.36838	4.07491	-0.655604	0.353669	0.527276
ENSG00000087263	OGFOD1	16	56451521	56479104	27584	+	protein_coding	670.685	634.242	715.226	0.172768	0.0940245	0.217007
ENSG00000087266	SH3BP2	4	2793071	2841098	48028	+	protein_coding	1318.91	1225.34	1433.26	0.22309	0.217756	0.382978
ENSG00000087269	NOP14	4	2937933	2963406	25474	-	protein_coding	819.537	799.467	844.069	0.0776235	0.649487	0.774223
ENSG00000087274	ADD1	4	2843844	2930076	86233	+	protein_coding	2547.51	2714.95	2342.86	-0.211567	0.0252199	0.0850374
ENSG00000087299	L2HGDH	14	50237563	50312229	74667	-	protein_coding	580.977	486.752	696.141	0.512929	0.000706402	0.00609938
ENSG00000087301	TXNDC16	14	52430596	52552522	121927	-	protein_coding	187.23	191.049	182.563	-0.0601404	0.704219	0.812724
ENSG00000087302	RTRAF	14	51989514	52010694	21181	+	protein_coding	1324.55	1081.92	1621.11	0.579977	3.06266e-05	0.000559083
ENSG00000087303	NID2	14	52004809	52069059	64251	-	protein_coding	91.0609	9.47634	190.775	3.81231	1.87617e-12	1.02426e-09
ENSG00000087338	GMCL1	2	69829660	69881384	51725	+	protein_coding	521.381	509.759	535.587	0.0698559	0.557729	0.704671
ENSG00000087365	SF3B2	11	66050729	66069308	18580	+	protein_coding	4651.57	5075.87	4132.98	-0.295587	7.19941e-06	0.00018378
ENSG00000087448	KLHL42	12	27780048	27803040	22993	+	protein_coding	924.422	989.949	844.332	-0.227451	0.147683	0.294935
ENSG00000087460	GNAS	20	58839718	58911192	71475	+	protein_coding	12206.4	12969.4	11273.7	-0.199962	0.243698	0.412215
ENSG00000087470	DNM1L	12	32679200	32745650	66451	+	protein_coding	1128.66	1213.89	1024.5	-0.242696	0.045917	0.131353
ENSG00000087494	PTHLH	12	27958084	27972733	14650	-	protein_coding	22.5246	36.3603	5.61436	-0.995662	0.109907	0.241434
ENSG00000087495	PHACTR3	20	59577509	59847711	270203	+	protein_coding	108.096	161.315	43.0503	-1.63812	0.00444939	0.0240015
ENSG00000087502	ERGIC2	12	29337352	29381189	43838	-	protein_coding	352.386	355.137	349.023	-0.0259454	0.904009	0.945295
ENSG00000087510	TFAP2C	20	56629306	56639283	9978	+	protein_coding	308.565	441.55	146.029	-1.35462	0.0220715	0.0771281
ENSG00000087586	AURKA	20	56369389	56392337	22949	-	protein_coding	1921.94	2249.32	1521.81	-0.556176	0.00358505	0.0204164
ENSG00000087589	CASS4	20	56412112	56460387	48276	+	protein_coding	6.57029	8.4033	4.32994	-0.833705	0.131527	0.272339
ENSG00000087842	PIR	X	15384799	15493564	108766	-	protein_coding	88.7879	69.0817	112.873	0.703661	0.000251421	0.00279085
ENSG00000087884	AAMDC	11	77821109	77918432	97324	+	protein_coding	23.2699	31.3647	13.3762	-1.20974	2.08987e-05	0.000421359
ENSG00000087903	RFX2	19	5993164	6199572	206409	-	protein_coding	171.944	153.283	194.754	0.344136	0.0380561	0.114886
ENSG00000087995	METTL2A	17	62423875	62453385	29511	+	protein_coding	439.322	412.446	472.171	0.191353	0.0678804	0.173058
ENSG00000088002	SULT2B1	19	48552172	48599425	47254	+	protein_coding	194.048	167.834	226.087	0.421569	0.108799	0.239854
ENSG00000088035	ALG6	1	63367575	63438553	70979	+	protein_coding	107.934	106.081	110.198	0.0553058	0.661324	0.783008
ENSG00000088038	CNOT3	19	54137749	54155681	17933	+	protein_coding	1000.12	1041.28	949.815	-0.132291	0.236621	0.403999
ENSG00000088053	GP6	19	55013705	55038264	24560	-	protein_coding	2.22747	2.8372	1.48224	-0.829089	0.139227	0.283134
ENSG00000088179	PTPN4	2	119759922	119984899	224978	+	protein_coding	278.865	253.538	309.821	0.2841	0.0203596	0.072809
ENSG00000088205	DDX18	2	117814691	117832377	17687	+	protein_coding	2372.28	2351.63	2397.53	0.0272424	0.782326	0.866521
ENSG00000088247	KHSRP	19	6413102	6424811	11710	-	protein_coding	7946.29	7551.38	8428.96	0.157567	0.210446	0.374426
ENSG00000088256	GNA11	19	3094362	3123999	29638	+	protein_coding	2610.69	2694.62	2508.09	-0.103311	0.429108	0.595757
ENSG00000088280	ASAP3	1	23428563	23484568	56006	-	protein_coding	184.435	135.555	244.178	0.798535	0.0400583	0.119207
ENSG00000088298	EDEM2	20	35115364	35147336	31973	-	protein_coding	495.316	463.628	534.047	0.20385	0.175493	0.330908
ENSG00000088305	DNMT3B	20	32762385	32809359	46975	+	protein_coding	154.55	222.727	71.2213	-1.58292	5.79803e-07	2.6887e-05
ENSG00000088325	TPX2	20	31739271	31801805	62535	+	protein_coding	3099.99	3874.13	2153.82	-0.835518	1.15891e-05	0.000268709
ENSG00000088340	FER1L4	20	35558737	35607562	48826	-	transcribed_unitary_pseudogene	516.307	602.684	410.735	-0.539603	0.03932	0.11757
ENSG00000088356	PDRG1	20	31944337	31952046	7710	-	protein_coding	488.704	486.86	490.957	0.0138523	0.933689	0.962693
ENSG00000088367	EPB41L1	20	36091504	36232799	141296	+	protein_coding	2850.72	2674.05	3066.66	0.1939	0.386765	0.558424
ENSG00000088386	SLC15A1	13	98683801	98752672	68872	-	protein_coding	132.129	118.946	148.241	0.277649	0.610772	0.74614
ENSG00000088387	DOCK9	13	98793429	99086625	293197	-	protein_coding	990.453	1213.48	717.859	-0.736163	0.00650499	0.0319347
ENSG00000088448	ANKRD10	13	110878540	110915069	36530	-	protein_coding	1269.72	1319.34	1209.08	-0.125167	0.426517	0.593427
ENSG00000088451	TGDS	13	94574054	94596242	22189	-	protein_coding	171.835	151.32	196.91	0.374484	0.0301562	0.0971672
ENSG00000088538	DOCK3	3	50674927	51384198	709272	+	protein_coding	21.8488	35.052	5.7115	-2.32702	4.00596e-06	0.000117207
ENSG00000088543	C3orf18	3	50558025	50571027	13003	-	protein_coding	57.2867	81.3695	27.8523	-1.4535	0.000188763	0.00225137
ENSG00000088682	COQ9	16	57447425	57461270	13846	+	protein_coding	729.003	630.802	849.027	0.42387	0.0106045	0.0453342
ENSG00000088726	TMEM40	3	12733528	12769457	35930	-	protein_coding	22.8202	37.3169	5.10197	-2.24376	0.000955077	0.00769588
ENSG00000088727	KIF9	3	47227998	47283451	55454	-	protein_coding	88.4078	98.3815	76.2178	-0.359054	0.0567217	0.15256
ENSG00000088756	ARHGAP28	18	6729716	6915716	186001	+	protein_coding	24.8491	42.715	3.01297	-0.151429	0.8239	0.893858
ENSG00000088766	CRLS1	20	6006093	6040053	33961	+	protein_coding	149.894	125.673	179.497	0.504686	0.0337175	0.105104
ENSG00000088808	PPP1R13B	14	103733195	103847575	114381	-	protein_coding	710.121	649.851	783.784	0.267873	0.0208544	0.0740712
ENSG00000088812	ATRN	20	3471018	3651118	180101	+	protein_coding	607.075	719.998	469.058	-0.586786	0.107042	0.237377
ENSG00000088826	SMOX	20	4120980	4187747	66768	+	protein_coding	350.79	384.034	310.158	-0.295079	0.374798	0.547197
ENSG00000088832	FKBP1A	20	1368977	1393164	24188	-	protein_coding	3942.05	3891.55	4003.78	0.0403383	0.856783	0.915401
ENSG00000088833	NSFL1C	20	1442162	1473842	31681	-	protein_coding	921.005	943.847	893.088	-0.0784005	0.726753	0.828843
ENSG00000088836	SLC4A11	20	3227417	3239559	12143	-	protein_coding	298.067	391.944	183.328	-1.00077	0.0316861	0.100572
ENSG00000088854	DNAAF9	20	3249306	3407669	158364	-	protein_coding	32.2654	49.7564	10.8874	-1.75756	0.00736542	0.0349239
ENSG00000088876	ZNF343	20	2481817	2524702	42886	-	protein_coding	215.006	203.033	229.641	0.174412	0.4373	0.603322
ENSG00000088881	EBF4	20	2692780	2760108	67329	+	protein_coding	30.1722	42.3373	15.3038	-1.32966	0.00524363	0.0271779
ENSG00000088882	CPXM1	20	2794074	2800627	6554	-	protein_coding	1.61765	2.07738	1.05575	-0.761782	0.293614	0.465466
ENSG00000088888	MAVS	20	3846799	3876123	29325	+	protein_coding	4146.53	3729.59	4656.11	0.315032	0.127411	0.26655
ENSG00000088899	LZTS3	20	3162617	3173549	10933	-	protein_coding	1544.11	1312.36	1827.37	0.452551	0.221784	0.387678
ENSG00000088930	XRN2	20	21303331	21389825	86495	+	protein_coding	913.462	855.953	983.75	0.199104	0.287829	0.459368
ENSG00000088970	KIZ	20	21125983	21246622	120640	+	protein_coding	189.977	103.886	295.2	1.43785	3.01364e-05	0.000554717
ENSG00000088986	DYNLL1	12	120469850	120498493	28644	+	protein_coding	3368.68	3438.45	3283.41	-0.0658857	0.324005	0.496997
ENSG00000088992	TESC	12	117038923	117099479	60557	-	protein_coding	179.679	177.625	182.19	0.0332531	0.937374	0.964518
ENSG00000089006	SNX5	20	17941597	17968980	27384	-	protein_coding	1444.67	1175.28	1773.93	0.583017	0.00927419	0.0414003
ENSG00000089009	RPL6	12	112405189	112418838	13650	-	protein_coding	8809.4	7382.47	10553.4	0.510931	0.0011752	0.0089249
ENSG00000089022	MAPKAPK5	12	111842228	111902222	59995	+	protein_coding	458.944	455.32	463.373	0.0236242	0.874681	0.927094
ENSG00000089041	P2RX7	12	121132819	121188032	55214	+	protein_coding	6.86184	12.1705	0.373457	-3.75026	8.55301e-08	6.3022e-06
ENSG00000089048	ESF1	20	13714322	13784919	70598	-	protein_coding	357.089	318.394	404.382	0.337865	0.156926	0.307157
ENSG00000089050	RBBP9	20	18486540	18497225	10686	-	protein_coding	593.144	528.737	671.865	0.335111	0.244762	0.413113
ENSG00000089053	ANAPC5	12	121308245	121399896	91652	-	protein_coding	910.487	890.776	934.579	0.0684574	0.622514	0.75466
ENSG00000089057	SLC23A2	20	4852356	5010293	157938	-	protein_coding	489.259	628.161	319.49	-0.924393	0.0122434	0.0502217
ENSG00000089060	SLC8B1	12	113298759	113359493	60735	-	protein_coding	611.735	729.218	468.146	-0.634188	1.92448e-05	0.000395788
ENSG00000089063	TMEM230	20	5068232	5113103	44872	-	protein_coding	1703.23	1447.55	2015.73	0.471783	0.0110892	0.0467813
ENSG00000089091	DZANK1	20	18383367	18467281	83915	-	protein_coding	29.9158	31.7727	27.6463	-0.187257	0.554727	0.702393
ENSG00000089094	KDM2B	12	121429096	121581023	151928	-	protein_coding	750.851	850.085	629.565	-0.431643	2.69979e-05	0.00050904
ENSG00000089101	CFAP61	20	20052514	20360703	308190	+	protein_coding	0.548022	0.996404	0	-1.41319	0.0874544	0.206618
ENSG00000089116	LHX5	12	113462033	113472280	10248	-	protein_coding	17.8495	26.857	6.84027	-1.49058	0.0357282	0.109731
ENSG00000089123	TASP1	20	13389392	13638932	249541	-	protein_coding	121.6	101.417	146.27	0.520525	0.0099411	0.0434645
ENSG00000089127	OAS1	12	112905856	112933219	27364	+	protein_coding	1927.8	2198.39	1597.07	-0.43871	0.219398	0.384937
ENSG00000089154	GCN1	12	120127202	120194715	67514	-	protein_coding	3254.89	3403.07	3073.79	-0.146254	0.170805	0.324677
ENSG00000089157	RPLP0	12	120196699	120201235	4537	-	protein_coding	34040.1	23979.1	46336.9	0.934725	9.72133e-06	0.000232818
ENSG00000089159	PXN	12	120210439	120265771	55333	-	protein_coding	2434.04	2895.95	1869.48	-0.622375	0.00164316	0.0113912
ENSG00000089163	SIRT4	12	120302316	120313249	10934	+	protein_coding	8.69358	12.9878	3.44504	-1.8524	4.35303e-08	3.70215e-06
ENSG00000089169	RPH3A	12	112570380	112898881	328502	+	protein_coding	77.1799	139.722	0.739856	-0.485238	0.513521	0.669704
ENSG00000089177	KIF16B	20	16272104	16573448	301345	-	protein_coding	760.443	511.925	1064.19	1.02797	9.58006e-05	0.00135526
ENSG00000089195	TRMT6	20	5937228	5950558	13331	-	protein_coding	557.244	509.23	615.927	0.269489	0.219069	0.384657
ENSG00000089199	CHGB	20	5911510	5925353	13844	+	protein_coding	3.90698	3.57173	4.31673	0.215889	0.712675	0.81847
ENSG00000089220	PEBP1	12	118136124	118145584	9461	+	protein_coding	4667.72	4645.49	4694.89	0.0149806	0.934866	0.963422
ENSG00000089225	TBX5	12	114353911	114408442	54532	-	protein_coding	1.85088	3.36523	0	-2.06682	0.0126091	0.0512841
ENSG00000089234	BRAP	12	111642146	111685956	43811	-	protein_coding	436.894	445.296	426.626	-0.0628231	0.429549	0.596012
ENSG00000089248	ERP29	12	112013348	112023449	10102	+	protein_coding	3057.77	2908.3	3240.44	0.154863	0.24054	0.408774
ENSG00000089280	FUS	16	31180138	31191605	11468	+	protein_coding	5126.05	5064.13	5201.73	0.0386702	0.728577	0.829931
ENSG00000089289	IGBP1	X	70133447	70166324	32878	+	protein_coding	1036.24	910.739	1189.63	0.378811	0.0747286	0.18542
ENSG00000089327	FXYD5	19	35154730	35169881	15152	+	protein_coding	896.682	1021.1	744.616	-0.437458	0.174118	0.328967
ENSG00000089335	ZNF302	19	34677639	34686397	8759	+	protein_coding	340.798	344.512	336.259	-0.0362142	0.724299	0.827234
ENSG00000089351	GRAMD1A	19	34994784	35026471	31688	+	protein_coding	667.015	724.761	596.436	-0.278627	0.0526525	0.145103
ENSG00000089356	FXYD3	19	35115823	35124324	8502	+	protein_coding	107.905	50.544	178.012	1.65948	0.000345798	0.00353314
ENSG00000089472	HEPH	X	66162671	66268867	106197	+	protein_coding	1528.85	1295.89	1813.59	0.387729	0.55977	0.706358
ENSG00000089486	CDIP1	16	4510669	4538828	28160	-	protein_coding	371.148	367.132	376.057	0.0315504	0.94613	0.969691
ENSG00000089505	CMTM1	16	66566393	66579137	12745	+	protein_coding	54.3631	55.9384	52.4378	-0.0826913	0.73039	0.831187
ENSG00000089558	KCNH4	17	42156891	42181142	24252	-	protein_coding	5.36995	4.45003	6.49429	0.475088	0.372442	0.545455
ENSG00000089597	GANAB	11	62624826	62646726	21901	-	protein_coding	10319	11362.9	9043.08	-0.32859	7.39598e-06	0.000187217
ENSG00000089639	GMIP	19	19629476	19643657	14182	-	protein_coding	613.579	576.979	658.312	0.187237	0.17215	0.32643
ENSG00000089682	RBM41	X	107061885	107118823	56939	-	protein_coding	554.432	615.728	479.514	-0.359692	0.00409571	0.0225546
ENSG00000089685	BIRC5	17	78214186	78225636	11451	+	protein_coding	1994.52	2099.92	1865.7	-0.168194	0.394774	0.565601
ENSG00000089692	LAG3	12	6772512	6778455	5944	+	protein_coding	12.2266	19.243	3.65089	-2.05714	0.000312081	0.00327073
ENSG00000089693	MLF2	12	6747996	6767475	19480	-	protein_coding	3500.39	3495.32	3506.58	0.00476015	0.971758	0.983892
ENSG00000089723	OTUB2	14	94026340	94048930	22591	+	protein_coding	256.022	212.605	309.087	0.521747	0.0916271	0.213418
ENSG00000089737	DDX24	14	94048287	94081202	32916	-	protein_coding	2380.93	2482.03	2257.37	-0.136207	0.154603	0.304179
ENSG00000089775	ZBTB25	14	64449106	64505213	56108	-	protein_coding	292.55	286.83	299.542	0.0610051	0.744348	0.839751
ENSG00000089818	NECAP1	12	8076939	8097881	20943	+	protein_coding	642.548	604.506	689.044	0.188104	0.106051	0.235875
ENSG00000089820	ARHGAP4	X	153907367	153934999	27633	-	protein_coding	882.12	757.799	1034.07	0.368855	0.560842	0.707116
ENSG00000089847	ANKRD24	19	4182689	4224814	42126	+	protein_coding	53.7653	32.7115	79.4977	1.19693	0.00317345	0.0186928
ENSG00000089876	DHX32	10	125836337	125896436	60100	-	protein_coding	724.693	742.005	703.535	-0.0751129	0.587975	0.728366
ENSG00000089902	RCOR1	14	102592649	102730561	137913	+	protein_coding	1829.23	1787.5	1880.24	0.072861	0.658255	0.781145
ENSG00000089916	GPATCH2L	14	76151916	76254342	102427	+	protein_coding	888.84	830.348	960.331	0.209156	0.13026	0.270344
ENSG00000090006	LTBP4	19	40592883	40629818	36936	+	protein_coding	536.304	526.419	548.386	0.0573068	0.804073	0.881298
ENSG00000090013	BLVRB	19	40447765	40465764	18000	-	protein_coding	448.871	426.444	476.282	0.155206	0.492451	0.651249
ENSG00000090020	SLC9A1	1	27098809	27166981	68173	-	protein_coding	1327.89	1244.5	1429.81	0.197272	0.28668	0.458265
ENSG00000090054	SPTLC1	9	92000087	92115413	115327	-	protein_coding	1268.62	1214.82	1334.37	0.134964	0.187674	0.346272
ENSG00000090060	PAPOLA	14	96501433	96567116	65684	+	protein_coding	4128.38	3832.79	4489.65	0.227709	0.00981746	0.0430967
ENSG00000090061	CCNK	14	99481169	99535044	53876	+	protein_coding	175.751	169.584	183.288	0.115135	0.399925	0.570497
ENSG00000090097	PCBP4	3	51957454	51974016	16563	-	protein_coding	724.224	751.485	690.904	-0.120282	0.433634	0.599777
ENSG00000090238	YPEL3	16	30092314	30096915	4602	-	protein_coding	373.25	416.787	320.038	-0.367774	0.202353	0.364609
ENSG00000090263	MRPS33	7	141002610	141015228	12619	-	protein_coding	478.705	449.459	514.45	0.192149	0.266278	0.436568
ENSG00000090266	NDUFB2	7	140690777	140722790	32014	+	protein_coding	68.874	69.8484	67.683	-0.0533862	0.661265	0.782976
ENSG00000090273	NUDC	1	26900238	26946871	46634	+	protein_coding	1998.33	2050.72	1934.3	-0.0834825	0.571751	0.715755
ENSG00000090316	MAEA	4	1289887	1340147	50261	+	protein_coding	1120.64	1049.74	1207.29	0.201126	0.0948656	0.218419
ENSG00000090339	ICAM1	19	10271093	10286615	15523	+	protein_coding	700.803	1127.19	179.659	-2.46637	4.21746e-09	5.82227e-07
ENSG00000090372	STRN4	19	46719511	46746994	27484	-	protein_coding	1650.98	1752.81	1526.52	-0.198724	0.0516064	0.142914
ENSG00000090376	IRAK3	12	66189195	66254622	65428	+	protein_coding	61.9983	3.40459	133.613	3.73134	6.24451e-07	2.84855e-05
ENSG00000090382	LYZ	12	69348381	69354234	5854	+	protein_coding	640.799	248.714	1120.01	1.90476	0.000479445	0.00454675
ENSG00000090402	SI	3	164978898	165078496	99599	-	protein_coding	50.6675	5.68573	105.645	1.54468	0.0175515	0.0654678
ENSG00000090432	MUL1	1	20499448	20508151	8704	-	protein_coding	702.255	701.335	703.379	0.00524158	0.967546	0.981629
ENSG00000090447	TFAP4	16	4257186	4273075	15890	-	protein_coding	524.202	487.11	569.535	0.222174	0.180433	0.336971
ENSG00000090470	PDCD7	15	65117379	65133808	16430	-	protein_coding	682.318	663.372	705.475	0.0898656	0.493708	0.652387
ENSG00000090487	SPG21	15	64963022	64990310	27289	-	protein_coding	979.035	915.717	1056.42	0.206289	0.0578327	0.154786
ENSG00000090520	DNAJB11	3	186567403	186585800	18398	+	protein_coding	654.446	679.807	623.449	-0.124803	0.372802	0.545675
ENSG00000090530	P3H2	3	189956728	190122437	165710	-	protein_coding	81.1963	90.5089	69.8142	-0.330743	0.532935	0.685369
ENSG00000090534	THPO	3	184371935	184381968	10034	-	protein_coding	0.552032	0.913906	0.109742	-0.256058	0.746494	0.841244
ENSG00000090539	CHRD	3	184380054	184390736	10683	+	protein_coding	1.31277	1.51327	1.0677	-0.302129	0.668223	0.788068
ENSG00000090554	FLT3LG	19	49474207	49486231	12025	+	protein_coding	1.0286	1.40845	0.564339	-1.12068	0.0800288	0.194602
ENSG00000090565	RAB11FIP3	16	425649	523011	97363	+	protein_coding	829.847	661.073	1036.13	0.643407	1.17339e-05	0.000271498
ENSG00000090581	GNPTG	16	1351931	1365737	13807	+	protein_coding	715.185	645.903	799.864	0.304576	0.0656765	0.169246
ENSG00000090612	ZNF268	12	133181409	133214832	33424	+	protein_coding	401.397	494.291	287.86	-0.768895	0.000162489	0.00200385
ENSG00000090615	GOLGA3	12	132768902	132829143	60242	-	protein_coding	2125.53	2153.8	2090.98	-0.0428252	0.684557	0.799482
ENSG00000090621	PABPC4	1	39560709	39576790	16082	-	protein_coding	2000.4	2242.74	1704.2	-0.391568	0.0258921	0.0866667
ENSG00000090661	CERS4	19	8206736	8262421	55686	+	protein_coding	37.733	63.1868	6.62281	-2.78249	1.67656e-06	6.07431e-05
ENSG00000090674	MCOLN1	19	7522624	7534009	11386	+	protein_coding	139.065	155.982	118.388	-0.392631	0.0224378	0.0780451
ENSG00000090686	USP48	1	21678298	21783606	105309	-	protein_coding	519.852	586.421	438.491	-0.414299	0.00529658	0.0273788
ENSG00000090776	EFNB1	X	68829021	68842160	13140	+	protein_coding	3968.02	3583.86	4437.55	0.30141	0.216527	0.381656
ENSG00000090857	PDPR	16	70114332	70162537	48206	+	protein_coding	951.106	912.097	998.784	0.128803	0.539993	0.690911
ENSG00000090861	AARS1	16	70251983	70289707	37725	-	protein_coding	3769.37	3262.05	4389.42	0.422327	0.0310817	0.0992706
ENSG00000090863	GLG1	16	74447427	74607144	159718	-	protein_coding	2783.51	2572.57	3041.34	0.24035	0.0645182	0.167129
ENSG00000090889	KIF4A	X	70290104	70420886	130783	+	protein_coding	526.863	676.918	343.463	-0.971846	1.93543e-10	5.60131e-08
ENSG00000090905	TNRC6A	16	24610209	24827632	217424	+	protein_coding	874.234	884.308	861.921	-0.0375846	0.79639	0.875933
ENSG00000090924	PLEKHG2	19	39412669	39428415	15747	+	protein_coding	554.187	533.826	579.071	0.11247	0.725603	0.828133
ENSG00000090932	DLL3	19	39498895	39508481	9587	+	protein_coding	47.4156	78.039	9.98716	-2.62576	5.6028e-07	2.62349e-05
ENSG00000090971	NAT14	19	55485188	55487568	2381	+	protein_coding	229.971	259.195	194.253	-0.400433	0.202082	0.364293
ENSG00000090975	PITPNM2	12	122983480	123151090	167611	-	protein_coding	392.654	415.744	364.432	-0.187147	0.383145	0.554964
ENSG00000090989	EXOC1	4	55853648	55905086	51439	+	protein_coding	487.904	441.16	545.035	0.305976	0.00195252	0.0129762
ENSG00000091009	RBM27	5	146203605	146289223	85619	+	protein_coding	560.41	533.835	592.892	0.150752	0.0658806	0.169634
ENSG00000091010	POU4F3	5	146338839	146341728	2890	+	protein_coding	1.64037	1.97072	1.23661	-0.653516	0.244504	0.412985
ENSG00000091039	OSBPL8	12	76351797	76559809	208013	-	protein_coding	1137.27	1305.88	931.186	-0.48184	0.00998846	0.0435925
ENSG00000091073	DTX2	7	76461676	76505995	44320	+	protein_coding	1001.26	998.383	1004.78	0.00878067	0.944679	0.968839
ENSG00000091106	NLRC4	2	32224453	32265732	41280	-	protein_coding	4.13275	3.61209	4.76913	0.364589	0.271249	0.441813
ENSG00000091127	PUS7	7	105439661	105522271	82611	-	protein_coding	538.002	471.1	619.77	0.392336	0.002786	0.0169811
ENSG00000091129	NRCAM	7	108147623	108456717	309095	-	protein_coding	125.581	39.3336	230.995	2.01062	0.0031168	0.0184679
ENSG00000091136	LAMB1	7	107923799	108003213	79415	-	protein_coding	1140.68	1038.74	1265.28	0.270632	0.445972	0.610757
ENSG00000091137	SLC26A4	7	107660828	107717809	56982	+	protein_coding	3.38477	4.23839	2.34145	-0.741847	0.233155	0.400101
ENSG00000091138	SLC26A3	7	107765467	107803225	37759	-	protein_coding	1043.22	683.208	1483.24	1.71855	0.0112062	0.0471015
ENSG00000091140	DLD	7	107891162	107931730	40569	+	protein_coding	1687.03	1510.67	1902.58	0.329667	0.0249617	0.0844277
ENSG00000091157	WDR7	18	56651343	57029811	378469	+	protein_coding	134.779	169.236	92.6654	-0.860315	1.56741e-06	5.76563e-05
ENSG00000091164	TXNL1	18	56597209	56651600	54392	-	protein_coding	354.963	394.47	306.676	-0.358285	0.0396465	0.11826
ENSG00000091262	ABCC6	16	16149565	16223522	73958	-	protein_coding	111.592	95.8736	130.803	0.427364	0.195848	0.356011
ENSG00000091317	CMTM6	3	32481312	32502852	21541	-	protein_coding	4168.81	4606.43	3633.95	-0.337448	0.0718874	0.180112
ENSG00000091409	ITGA6	2	172427354	172506459	79106	+	protein_coding	7950.13	7902.28	8008.62	0.018956	0.925256	0.957669
ENSG00000091428	RAPGEF4	2	172735274	173052893	317620	+	protein_coding	39.5405	50.921	25.631	-0.792058	0.232154	0.399067
ENSG00000091436	MAP3K20	2	173075435	173268015	192581	+	protein_coding	1591.46	1758.2	1387.68	-0.339323	0.0155471	0.0597532
ENSG00000091482	SMPX	X	21705978	21758116	52139	-	protein_coding	5.15903	9.27619	0.126959	-1.84925	0.0251141	0.0847659
ENSG00000091483	FH	1	241497511	241519799	22289	-	protein_coding	497.058	477.911	520.461	0.123884	0.416258	0.584631
ENSG00000091490	SEL1L3	4	25747433	25863760	116328	-	protein_coding	1582.47	1488.73	1697.04	0.186738	0.285216	0.456858
ENSG00000091513	TF	3	133746040	133796641	50602	+	protein_coding	0.709874	0.970954	0.390775	-1.02226	0.158428	0.308971
ENSG00000091527	CDV3	3	133573686	133590261	16576	+	protein_coding	6453.58	6675.42	6182.43	-0.110079	0.368226	0.541585
ENSG00000091536	MYO15A	17	18108756	18179802	71047	+	protein_coding	5.56953	6.95603	3.87493	-0.850275	0.0131161	0.0527301
ENSG00000091542	ALKBH5	17	18183078	18209954	26877	+	protein_coding	1503.33	1591.23	1395.89	-0.188463	0.0515154	0.142711
ENSG00000091583	APOH	17	66212033	66256525	44493	-	protein_coding	0.351361	0.638839	0	-0.60092	0.42376	0.591025
ENSG00000091592	NLRP1	17	5499415	5619424	120010	-	protein_coding	239.838	280.896	189.655	-0.51465	0.285059	0.456725
ENSG00000091622	PITPNM3	17	6451263	6556555	105293	-	protein_coding	344.231	291.203	409.044	0.479161	0.0517913	0.14336
ENSG00000091640	SPAG7	17	4959226	4967817	8592	-	protein_coding	626.57	575.903	688.496	0.255675	0.0670879	0.171594
ENSG00000091651	ORC6	16	46689643	46698394	8752	+	protein_coding	415.308	475.68	341.521	-0.47047	0.0176837	0.0658585
ENSG00000091656	ZFHX4	8	76681239	76867281	186043	+	protein_coding	36.9859	65.4181	2.23548	-3.39465	4.75771e-06	0.000134611
ENSG00000091732	ZC3HC1	7	130018287	130051451	33165	-	protein_coding	152.515	164.551	137.806	-0.252737	0.0233756	0.0804525
ENSG00000091831	ESR1	6	151656691	152129619	472929	+	protein_coding	1.55336	1.69215	1.38374	-0.258683	0.709836	0.81654
ENSG00000091844	RGS17	6	153004459	153131282	126824	-	protein_coding	23.5939	17.6563	30.851	-0.0010213	0.998077	0.998743
ENSG00000091879	ANGPT2	8	6499632	6563409	63778	-	protein_coding	2.6373	3.49117	1.59367	-0.92264	0.142085	0.287195
ENSG00000091947	TMEM101	17	44011188	44023946	12759	-	protein_coding	537.097	469.831	619.311	0.393494	0.0132932	0.0532194
ENSG00000091972	CD200	3	112332347	112362812	30466	+	protein_coding	99.525	116.149	79.2068	-0.473591	0.404966	0.575089
ENSG00000091986	CCDC80	3	112596797	112649530	52734	-	protein_coding	394.625	648.439	84.4073	-2.43758	8.36556e-05	0.00121935
ENSG00000092010	PSME1	14	24136163	24138967	2805	+	protein_coding	2708.39	2723.36	2690.09	-0.0173581	0.916741	0.95342
ENSG00000092020	PPP2R3C	14	35085467	35122517	37051	-	protein_coding	105.07	106.908	102.822	-0.0506054	0.705412	0.813632
ENSG00000092036	HAUS4	14	22946228	22957161	10934	-	protein_coding	123.757	108.755	142.092	0.387786	0.0226685	0.0786196
ENSG00000092054	MYH7	14	23412740	23435660	22921	-	protein_coding	1.2997	1.41713	1.15618	-0.24484	0.738813	0.836099
ENSG00000092068	SLC7A8	14	23125295	23183674	58380	-	protein_coding	1586.91	1007.02	2295.66	1.11621	0.00499051	0.0262715
ENSG00000092094	OSGEP	14	20446401	20455089	8689	-	protein_coding	391.647	357.892	432.903	0.27396	0.0366929	0.11191
ENSG00000092096	SLC22A17	14	23346314	23352912	6599	-	protein_coding	17.3353	26.6212	5.9858	-1.00141	0.150079	0.298208
ENSG00000092098	RNF31	14	24146683	24160660	13978	+	protein_coding	33.9561	40.731	25.6758	-0.666549	0.0068611	0.0332615
ENSG00000092108	SCFD1	14	30622291	30737694	115404	+	protein_coding	95.4995	90.6945	101.372	0.149536	0.304037	0.476249
ENSG00000092140	G2E3	14	30559158	30620064	60907	+	protein_coding	412.465	477.531	332.939	-0.513553	0.00624504	0.0309304
ENSG00000092148	HECTD1	14	31100117	31207804	107688	-	protein_coding	2168.21	2264.02	2051.12	-0.140484	0.328076	0.501063
ENSG00000092199	HNRNPC	14	21209136	21269494	60359	-	protein_coding	6575.53	6236.2	6990.26	0.164278	0.08363	0.200827
ENSG00000092200	RPGRIP1	14	21280083	21351301	71219	+	protein_coding	7.66231	6.91749	8.57265	0.301701	0.384723	0.556484
ENSG00000092201	SUPT16H	14	21351476	21384019	32544	-	protein_coding	3477.99	3591.69	3339.01	-0.104154	0.453787	0.617797
ENSG00000092203	TOX4	14	21476597	21499175	22579	+	protein_coding	1508.1	1501.23	1516.49	0.0138276	0.874142	0.926808
ENSG00000092208	GEMIN2	14	39114285	39136973	22689	+	protein_coding	82.621	77.6795	88.6605	0.205009	0.221544	0.387456
ENSG00000092295	TGM1	14	24249114	24264432	15319	-	protein_coding	25.7271	33.3494	16.411	-0.985101	0.00105528	0.00825699
ENSG00000092330	TINF2	14	24238286	24242663	4378	-	protein_coding	859.376	866.846	850.246	-0.0272991	0.827472	0.896114
ENSG00000092421	SEMA6A	5	116443555	116574823	131269	-	protein_coding	569.72	125.87	1112.2	2.75728	4.3473e-07	2.12681e-05
ENSG00000092439	TRPM7	15	50552473	50686797	134325	-	protein_coding	1050.39	915.01	1215.86	0.407449	0.00125004	0.00933102
ENSG00000092445	TYRO3	15	41557675	41583589	25915	+	protein_coding	607.062	537.314	692.308	0.3556	0.179592	0.336033
ENSG00000092470	WDR76	15	43826980	43868412	41433	+	protein_coding	278.873	296.934	256.799	-0.207171	0.251747	0.421145
ENSG00000092529	CAPN3	15	42359498	42412949	53452	+	protein_coding	20.1649	12.2029	29.8961	1.17504	0.0101619	0.0440786
ENSG00000092531	SNAP23	15	42491233	42545356	54124	+	protein_coding	102.275	103.363	100.944	-0.0364213	0.904722	0.945829
ENSG00000092607	TBX15	1	118883046	118989556	106511	-	protein_coding	4.74072	4.43699	5.11194	0.182542	0.732471	0.832214
ENSG00000092621	PHGDH	1	119648411	119744218	95808	+	protein_coding	1429.93	1441.5	1415.79	-0.025082	0.925474	0.957729
ENSG00000092758	COL9A3	20	62816244	62841159	24916	+	protein_coding	267.692	403.742	101.409	-1.80895	0.000160226	0.00198391
ENSG00000092820	EZR	6	158765741	158819368	53628	-	protein_coding	14885.9	17317.9	11913.5	-0.525711	0.0459884	0.131495
ENSG00000092841	MYL6	12	56158346	56163496	5151	+	protein_coding	5386.39	5645.09	5070.2	-0.154009	0.245783	0.414313
ENSG00000092847	AGO1	1	35869808	35930532	60725	+	protein_coding	1178.82	1233.22	1112.34	-0.146629	0.455304	0.618916
ENSG00000092850	TEKT2	1	36084094	36088275	4182	+	protein_coding	1.92327	3.10558	0.478222	-2.24274	0.000317118	0.00331182
ENSG00000092853	CLSPN	1	35720218	35769978	49761	-	protein_coding	478.493	606.324	322.254	-0.8885	0.000715364	0.00614803
ENSG00000092871	RFFL	17	35005990	35089319	83330	-	protein_coding	668.435	545.143	819.125	0.578796	0.00184326	0.0123908
ENSG00000092929	UNC13D	17	75827225	75844785	17561	-	protein_coding	1497.42	2423.59	365.432	-2.42469	3.10822e-06	9.69643e-05
ENSG00000092931	MFSD11	17	76735865	76781449	45585	+	protein_coding	289.123	307.197	267.034	-0.198576	0.311737	0.484331
ENSG00000092964	DPYSL2	8	26514031	26658178	144148	+	protein_coding	1165.99	1345.31	946.826	-0.484303	0.156006	0.306065
ENSG00000092969	TGFB2	1	218345336	218444619	99284	+	protein_coding	307.668	520.017	48.1296	-3.46087	9.95603e-07	4.08112e-05
ENSG00000092978	GPATCH2	1	217426992	217631090	204099	-	protein_coding	271.965	253.193	294.909	0.220023	0.0402979	0.119698
ENSG00000093000	NUP50	22	45163925	45188017	24093	+	protein_coding	2003.54	2005.85	2000.72	-0.0038729	0.977927	0.987449
ENSG00000093009	CDC45	22	19479457	19520612	41156	+	protein_coding	128.909	142.683	112.073	-0.340245	0.153715	0.303076
ENSG00000093010	COMT	22	19941371	19969975	28605	+	protein_coding	1510.51	1377.36	1673.26	0.276098	0.174998	0.330188
ENSG00000093072	ADA2	22	17178790	17258235	79446	-	protein_coding	104.349	97.8695	112.269	0.0662216	0.920895	0.955611
ENSG00000093144	ECHDC1	6	127288712	127343609	54898	-	protein_coding	1104.73	1102.7	1107.22	0.00543143	0.979219	0.987889
ENSG00000093167	LRRFIP2	3	37052626	37183689	131064	-	protein_coding	724.405	746.545	697.344	-0.0962667	0.649457	0.774223
ENSG00000093183	SEC22C	3	42547969	42601080	53112	-	protein_coding	549.637	650.119	426.825	-0.602327	1.79401e-05	0.000372622
ENSG00000093217	XYLB	3	38346760	38421348	74589	+	protein_coding	175.89	172.55	179.973	0.0618821	0.721462	0.825368
ENSG00000094631	HDAC6	X	48801377	48824982	23606	+	protein_coding	1030	1232.3	782.754	-0.649457	2.79014e-05	0.000522792
ENSG00000094755	GABRP	5	170763350	170814047	50698	+	protein_coding	16.9032	26.311	5.40471	-1.95739	0.0006409	0.00564956
ENSG00000094796	KRT31	17	41393721	41397608	3888	-	protein_coding	9.14309	9.66034	8.5109	-0.145021	0.836222	0.901809
ENSG00000094804	CDC6	17	40287879	40304657	16779	+	protein_coding	1055.23	1130.35	963.415	-0.228811	0.111976	0.244436
ENSG00000094841	UPRT	X	75156388	75304885	148498	+	protein_coding	160.124	191.839	121.361	-0.655762	0.000784136	0.00659777
ENSG00000094880	CDC23	5	138187650	138213343	25694	-	protein_coding	811.022	834.093	782.825	-0.0904404	0.493959	0.652625
ENSG00000094914	AAAS	12	53307456	53324864	17409	-	protein_coding	910.845	872.295	957.96	0.133472	0.341325	0.514719
ENSG00000094916	CBX5	12	54230942	54280133	49192	-	protein_coding	3712.08	4017.4	3338.9	-0.264658	0.0715709	0.17957
ENSG00000094975	SUCO	1	172532349	172611833	79485	+	protein_coding	1335.79	1332.63	1339.65	0.00752679	0.963935	0.979803
ENSG00000095002	MSH2	2	47403067	47663146	260080	+	protein_coding	681.162	796.878	539.732	-0.556676	0.000720955	0.00618502
ENSG00000095015	MAP3K1	5	56815549	56896152	80604	+	protein_coding	724.663	916.539	490.149	-0.875547	0.00207551	0.0135958
ENSG00000095059	DHPS	19	12675717	12681880	6164	-	protein_coding	46.2258	47.5671	44.5865	-0.0995992	0.679024	0.795827
ENSG00000095066	HOOK2	19	12763003	12872740	109738	-	protein_coding	860.712	802.45	931.923	0.2139	0.105371	0.234994
ENSG00000095110	NXPE1	11	114518934	114559881	40948	-	protein_coding	170.39	14.3204	361.143	3.65156	8.05111e-08	6.02817e-06
ENSG00000095139	ARCN1	11	118572390	118603033	30644	+	protein_coding	4030.97	4377.11	3607.92	-0.277068	0.0301239	0.0971022
ENSG00000095203	EPB41L4B	9	109171974	109321059	149086	-	protein_coding	2234.65	1669.12	2925.85	0.782844	0.00832379	0.0381649
ENSG00000095209	TMEM38B	9	105694541	105776629	82089	+	protein_coding	464.725	400.811	542.841	0.430151	0.0197375	0.0712203
ENSG00000095261	PSMD5	9	120815496	120842951	27456	-	protein_coding	1037.34	1138.77	913.376	-0.31566	0.0509333	0.141572
ENSG00000095303	PTGS1	9	122370530	122395703	25174	+	protein_coding	24.118	29.4875	17.5552	-0.662792	0.222641	0.38874
ENSG00000095319	NUP188	9	128947699	129007096	59398	+	protein_coding	1489.12	1574.55	1384.7	-0.183588	0.217055	0.382165
ENSG00000095321	CRAT	9	129094142	129111189	17048	-	protein_coding	842.612	958.591	700.859	-0.443427	0.047384	0.134413
ENSG00000095370	SH2D3C	9	127738317	127778710	40394	-	protein_coding	4.21935	7.24532	0.520944	-2.99058	5.78035e-06	0.000155487
ENSG00000095380	NANS	9	98056732	98083077	26346	+	protein_coding	707.742	632.4	799.828	0.33751	0.0106252	0.0453902
ENSG00000095383	TBC1D2	9	98199011	98255649	56639	-	protein_coding	738.098	726.545	752.218	0.0487649	0.865967	0.921728
ENSG00000095397	WHRN	9	114402080	114505473	103394	-	protein_coding	165.246	175.431	152.799	-0.191455	0.56369	0.709293
ENSG00000095464	PDE6C	10	93612537	93666010	53474	+	protein_coding	3.52134	3.35156	3.72886	0.10098	0.79214	0.873324
ENSG00000095485	CWF19L1	10	100232298	100267680	35383	-	protein_coding	283.858	283.262	284.586	0.00820639	0.935356	0.963844
ENSG00000095539	SEMA4G	10	100969504	100985871	16368	+	protein_coding	1388.26	899.179	1986.03	1.07702	0.00539977	0.0277272
ENSG00000095564	BTAF1	10	91923770	92031437	107668	+	protein_coding	644.4	665.666	618.409	-0.106369	0.349474	0.523165
ENSG00000095574	IKZF5	10	122990807	123008812	18006	-	protein_coding	384.962	370.92	402.125	0.115345	0.354365	0.527889
ENSG00000095585	BLNK	10	96189171	96271587	82417	-	protein_coding	28.5679	32.569	23.6776	-0.411827	0.425474	0.592551
ENSG00000095587	TLL2	10	96364608	96513926	149319	-	protein_coding	5.92628	8.12865	3.23448	-1.12346	0.0634929	0.165222
ENSG00000095596	CYP26A1	10	93073475	93077885	4411	+	protein_coding	24.1039	39.6688	5.08018	-2.5612	4.42299e-06	0.000126665
ENSG00000095627	TDRD1	10	114179270	114232666	53397	+	protein_coding	2.03021	2.3694	1.61566	-0.389311	0.597757	0.735753
ENSG00000095637	SORBS1	10	95311771	95561414	249644	-	protein_coding	876.786	1138.95	556.36	-0.995061	0.00157626	0.0110874
ENSG00000095739	BAMBI	10	28677510	28682932	5423	+	protein_coding	756.128	577.836	974.041	0.679437	0.169524	0.32298
ENSG00000095752	IL11	19	55364382	55370463	6082	-	protein_coding	119.091	193.076	28.6658	-1.0737	0.0209404	0.0743073
ENSG00000095787	WAC	10	28532493	28623112	90620	+	protein_coding	2322.51	2214.99	2453.92	0.14654	0.222845	0.388825
ENSG00000095794	CREM	10	35126791	35212958	86168	+	protein_coding	111.715	129.264	90.2666	-0.524249	0.000278625	0.00299796
ENSG00000095906	NUBP2	16	1782932	1789186	6255	+	protein_coding	933.277	812.329	1081.1	0.40929	0.000132518	0.00173378
ENSG00000095932	SMIM24	19	3473986	3480525	6540	-	protein_coding	166.041	111.419	232.801	0.976616	0.0303202	0.0975255
ENSG00000095951	HIVEP1	6	12008762	12164999	156238	+	protein_coding	558.034	634.967	464.006	-0.450334	8.77811e-05	0.00126567
ENSG00000096060	FKBP5	6	35573585	35728583	154999	-	protein_coding	558.811	546.111	574.332	0.0711707	0.772619	0.859097
ENSG00000096063	SRPK1	6	35832966	35921342	88377	-	protein_coding	1451.54	1531.62	1353.67	-0.176365	0.295945	0.467844
ENSG00000096070	BRPF3	6	36196744	36232790	36047	+	protein_coding	1481.89	1545.56	1404.07	-0.138326	0.287758	0.459352
ENSG00000096080	MRPS18A	6	43671202	43687791	16590	-	protein_coding	102.44	112.753	89.8355	-0.328985	0.102411	0.230619
ENSG00000096088	PGC	6	41736711	41754109	17399	-	protein_coding	4.40535	4.26525	4.57659	0.0998064	0.820985	0.891782
ENSG00000096092	TMEM14A	6	52671113	52686588	15476	+	protein_coding	107.084	122.828	87.8408	-0.484715	0.00047777	0.00453817
ENSG00000096093	EFHC1	6	52362123	52529886	167764	+	protein_coding	93.1504	127.022	51.7523	-1.27558	9.94449e-11	3.17795e-08
ENSG00000096384	HSP90AB1	6	44246166	44253888	7723	+	protein_coding	29880.4	29953.6	29790.9	-0.0078221	0.936446	0.964249
ENSG00000096401	CDC5L	6	44387706	44450425	62720	+	protein_coding	621.385	685.39	543.158	-0.335167	0.00259671	0.0161052
ENSG00000096433	ITPR3	6	33620365	33696574	76210	+	protein_coding	5737.01	5968.51	5454.07	-0.128913	0.390375	0.561542
ENSG00000096654	ZNF184	6	27450743	27473118	22376	-	protein_coding	220.589	233.458	204.86	-0.184808	0.0703347	0.177432
ENSG00000096696	DSP	6	7541617	7586714	45098	+	protein_coding	10195.7	10203.4	10186.2	-0.00249591	0.985119	0.991148
ENSG00000096717	SIRT1	10	67884656	67918390	33735	+	protein_coding	482.712	462.884	506.945	0.131855	0.362689	0.536351
ENSG00000096746	HNRNPH3	10	68331174	68343193	12020	+	protein_coding	2184.47	2167.07	2205.74	0.0255784	0.838509	0.903352
ENSG00000096872	IFT74	9	26947039	27066134	119096	+	protein_coding	95.9637	97.5244	94.0561	-0.0545734	0.835476	0.901449
ENSG00000096968	JAK2	9	4984390	5129948	145559	+	protein_coding	152.706	133.479	176.205	0.393877	0.0135847	0.0540484
ENSG00000096996	IL12RB1	19	18058995	18098944	39950	-	protein_coding	4.9337	8.06918	1.10144	-2.24338	0.00100851	0.00801104
ENSG00000097007	ABL1	9	130713016	130887675	174660	+	protein_coding	2464.7	2757.44	2106.91	-0.384252	0.0231454	0.0798357
ENSG00000097021	ACOT7	1	6264269	6393767	129499	-	protein_coding	629.59	683.703	563.452	-0.275375	0.117325	0.252509
ENSG00000097033	SH3GLB1	1	86704570	86748184	43615	+	protein_coding	1515.68	1423.97	1627.78	0.190803	0.282638	0.453947
ENSG00000097046	CDC7	1	91500851	91525764	24914	+	protein_coding	316.246	324.254	306.459	-0.0784267	0.707992	0.815355
ENSG00000097096	SYDE2	1	85156889	85201724	44836	-	protein_coding	191.279	210.378	167.935	-0.321157	0.0757462	0.187191
ENSG00000099139	PCSK5	9	75890644	76362975	472332	+	protein_coding	282.427	375.725	168.395	-1.02285	0.054381	0.14829
ENSG00000099194	SCD	10	100347233	100364826	17594	+	protein_coding	43466.3	32460.1	56918.3	0.798611	5.17753e-05	0.000844328
ENSG00000099203	TMED1	19	10832067	10836318	4252	-	protein_coding	104.479	100.889	108.867	0.115399	0.311459	0.483961
ENSG00000099204	ABLIM1	10	114431112	114768061	336950	-	protein_coding	4580.7	4221.35	5019.91	0.24454	0.318769	0.491789
ENSG00000099219	ERMP1	9	5749832	5879537	129706	-	protein_coding	2039.71	1664.85	2497.89	0.574934	0.00782023	0.0364191
ENSG00000099246	RAB18	10	27504174	27543207	39034	+	protein_coding	965.432	952.998	980.629	0.0402923	0.732332	0.832181
ENSG00000099250	NRP1	10	33177492	33336262	158771	-	protein_coding	403.467	453.99	341.717	-0.331934	0.610293	0.745744
ENSG00000099251	HSD17B7P2	10	38356380	38378505	22126	+	transcribed_unprocessed_pseudogene	28.9374	22.6994	36.5616	0.668985	0.00496172	0.0261889
ENSG00000099256	PRTFDC1	10	24848614	24952606	103993	-	protein_coding	256.209	264.405	246.191	-0.100907	0.600106	0.737574
ENSG00000099260	PALMD	1	99646113	99694541	48429	+	protein_coding	5.43445	9.21976	0.807965	-1.16944	0.15572	0.305701
ENSG00000099282	TSPAN15	10	69451465	69507666	56202	+	protein_coding	1262.1	992.238	1591.93	0.675761	1.46155e-05	0.000318872
ENSG00000099284	MACROH2A2	10	70052544	70112282	59739	+	protein_coding	117.937	200.419	17.1261	-3.28925	1.19288e-14	1.30246e-11
ENSG00000099290	WASHC2A	10	50067888	50133509	65622	+	protein_coding	385.148	331.17	451.121	0.441694	0.0116999	0.0486069
ENSG00000099308	MAST3	19	18097778	18151692	53915	+	protein_coding	399.561	311.289	507.45	0.698576	4.4748e-07	2.16276e-05
ENSG00000099326	MZF1	19	58561931	58573575	11645	-	protein_coding	345.643	310.316	388.821	0.319636	0.0797392	0.19422
ENSG00000099330	OCEL1	19	17226213	17229219	3007	+	protein_coding	269.87	236.599	310.533	0.388087	0.0117464	0.0487743
ENSG00000099331	MYO9B	19	17075777	17214537	138761	+	protein_coding	1428.74	1560.39	1267.83	-0.297485	0.0367581	0.112009
ENSG00000099337	KCNK6	19	38319845	38332076	12232	+	protein_coding	838.219	764.503	928.317	0.277783	0.0252739	0.0851599
ENSG00000099338	CATSPERG	19	38335775	38370943	35169	+	protein_coding	11.4613	15.2676	6.80913	-1.12013	0.00164526	0.0113948
ENSG00000099341	PSMD8	19	38374563	38383850	9288	+	protein_coding	1098.31	1145.07	1041.15	-0.136772	0.249476	0.41854
ENSG00000099364	FBXL19	16	30923055	30948783	25729	+	protein_coding	1089.22	1086.98	1091.96	0.00621796	0.96663	0.981171
ENSG00000099365	STX1B	16	30989256	31010638	21383	-	protein_coding	23.8557	25.7313	21.5633	-0.223589	0.443431	0.608819
ENSG00000099377	HSD3B7	16	30985207	30989147	3941	+	protein_coding	179.609	126.455	244.575	0.921968	0.00134526	0.00985197
ENSG00000099381	SETD1A	16	30957754	30984664	26911	+	protein_coding	1377.29	1399.27	1350.42	-0.0511952	0.683212	0.798571
ENSG00000099385	BCL7C	16	30833626	30894302	60677	-	protein_coding	296.444	285.015	310.413	0.123583	0.413823	0.582504
ENSG00000099399	MAGEB2	X	30215563	30220089	4527	+	protein_coding	68.8058	0.336513	152.49	2.20512	0.00741982	0.0351395
ENSG00000099617	EFNA2	19	1285873	1301431	15559	+	protein_coding	560.651	326.528	846.801	1.21464	0.0226348	0.0785596
ENSG00000099622	CIRBP	19	1259384	1274880	15497	+	protein_coding	1953.77	1637.33	2340.52	0.50902	0.0049781	0.0262535
ENSG00000099624	ATP5F1D	19	1241746	1244825	3080	+	protein_coding	1799.52	1354.65	2343.24	0.776326	0.00040038	0.00395784
ENSG00000099625	CBARP	19	1228287	1238027	9741	-	protein_coding	136.008	139.111	132.215	-0.0712271	0.741374	0.837892
ENSG00000099725	PRKY	Y	7273972	7381548	107577	+	transcribed_unitary_pseudogene	49.2834	24.216	79.9214	1.0949	0.170821	0.324678
ENSG00000099769	IGFALS	16	1790413	1794971	4559	-	protein_coding	3.76319	4.81714	2.47504	-0.86096	0.0637519	0.165698
ENSG00000099783	HNRNPM	19	8444767	8489114	44348	+	protein_coding	2584.11	2404.29	2803.9	0.220768	0.0391468	0.117148
ENSG00000099785	MARCHF2	19	8413270	8439017	25748	+	protein_coding	131.849	137.898	124.455	-0.145295	0.271695	0.442256
ENSG00000099795	NDUFB7	19	14566078	14572066	5989	-	protein_coding	527.103	564.744	481.098	-0.228691	0.256817	0.426693
ENSG00000099797	TECR	19	14517085	14565980	48896	+	protein_coding	2173.17	2235	2097.6	-0.09081	0.540582	0.691407
ENSG00000099800	TIMM13	19	2425625	2427586	1962	-	protein_coding	1625.05	1373.05	1933.06	0.483744	0.034083	0.105913
ENSG00000099804	CDC34	19	531760	542092	10333	+	protein_coding	1100.71	1002.43	1220.83	0.281367	0.0521605	0.144083
ENSG00000099810	MTAP	9	21802636	21937651	135016	+	protein_coding	1080.48	993.554	1186.71	0.237743	0.577935	0.720543
ENSG00000099812	MISP	19	751112	764318	13207	+	protein_coding	7271.74	5684.5	9211.69	0.680038	0.00674842	0.0328421
ENSG00000099814	CEP170B	14	104865268	104896747	31480	+	protein_coding	5061.92	4705.5	5497.54	0.223443	0.0549155	0.149206
ENSG00000099817	POLR2E	19	1086574	1095380	8807	-	protein_coding	1502.82	1505.35	1499.72	-0.00566269	0.968418	0.982115
ENSG00000099821	POLRMT	19	617221	633537	16317	-	protein_coding	1369.86	1182.09	1599.36	0.43284	0.00148241	0.0105759
ENSG00000099822	HCN2	19	589881	617159	27279	+	protein_coding	23.9713	26.7364	20.5918	-0.347062	0.346564	0.519943
ENSG00000099834	CDHR5	11	616577	626078	9502	-	protein_coding	1290.01	784.404	1907.98	1.16891	0.0131725	0.0528683
ENSG00000099840	IZUMO4	19	2096429	2099593	3165	+	protein_coding	15.4972	16.8105	13.8921	-0.271609	0.441531	0.607342
ENSG00000099849	RASSF7	11	560404	564025	3622	+	protein_coding	1584.1	1483.5	1707.06	0.199894	0.259292	0.428958
ENSG00000099860	GADD45B	19	2476122	2478259	2138	+	protein_coding	947.921	1186.79	655.965	-0.827371	0.00505946	0.0265125
ENSG00000099864	PALM	19	708935	748329	39395	+	protein_coding	137.126	131.578	143.909	0.108579	0.858351	0.916376
ENSG00000099866	MADCAM1	19	489176	505343	16168	+	protein_coding	7.95057	9.68438	5.83147	-0.682228	0.0450234	0.129466
ENSG00000099869	IGF2-AS	11	2140501	2148666	8166	+	lncRNA	5.27222	6.56613	3.69078	-0.0850802	0.915247	0.952397
ENSG00000099875	MKNK2	19	2037465	2051244	13780	-	protein_coding	4014.17	3700.07	4398.07	0.245418	0.233952	0.400981
ENSG00000099889	ARVCF	22	19969896	20016823	46928	-	protein_coding	310.33	293.658	330.705	0.168738	0.377254	0.54948
ENSG00000099899	TRMT2A	22	20111875	20117392	5518	-	protein_coding	770.136	740.206	806.717	0.122529	0.369946	0.543084
ENSG00000099901	RANBP1	22	20115938	20127355	11418	+	protein_coding	835.17	871.344	790.958	-0.138423	0.444314	0.60953
ENSG00000099904	ZDHHC8	22	20129456	20148007	18552	+	protein_coding	1124.52	1059.69	1203.75	0.182358	0.162464	0.314063
ENSG00000099910	KLHL22	22	20441519	20495844	54326	-	protein_coding	169.223	204.816	125.72	-0.689963	0.00254077	0.0158319
ENSG00000099917	MED15	22	20495913	20587632	91720	+	protein_coding	1590.31	1644.87	1523.64	-0.109645	0.461548	0.623838
ENSG00000099937	SERPIND1	22	20774113	20787720	13608	+	protein_coding	9.94721	1.42493	20.3633	3.30239	4.90558e-09	6.30144e-07
ENSG00000099940	SNAP29	22	20859007	20891214	32208	+	protein_coding	462.898	451.649	476.646	0.0756448	0.675682	0.793204
ENSG00000099942	CRKL	22	20917407	20953747	36341	+	protein_coding	2323.17	2156.24	2527.2	0.227608	0.0132468	0.0530867
ENSG00000099949	LZTR1	22	20982269	20999032	16764	+	protein_coding	284.252	239.529	338.914	0.492757	0.00283747	0.0172246
ENSG00000099953	MMP11	22	23768226	23784316	16091	+	protein_coding	146.191	168.84	118.509	-0.486571	0.175715	0.331046
ENSG00000099954	CECR2	22	17359949	17558151	198203	+	protein_coding	185.064	99.298	289.888	1.3256	0.0229587	0.0793739
ENSG00000099956	SMARCB1	22	23786931	23838009	51079	+	protein_coding	846.212	843.561	849.453	0.00886878	0.954396	0.974477
ENSG00000099957	P2RX6	22	21009808	21028013	18206	+	protein_coding	6.61933	5.87803	7.52537	0.291348	0.636201	0.764415
ENSG00000099958	DERL3	22	23834503	23839128	4626	-	protein_coding	29.0232	21.8089	37.8407	0.75642	0.0291592	0.0946922
ENSG00000099960	SLC7A4	22	21028718	21032840	4123	-	protein_coding	30.1291	24.1336	37.457	0.55923	0.287878	0.459368
ENSG00000099968	BCL2L13	22	17628855	17730855	102001	+	protein_coding	1372.7	1123.62	1677.13	0.576307	4.27401e-07	2.09523e-05
ENSG00000099974	DDTL	22	23966888	23972556	5669	+	protein_coding	81.8245	45.3716	126.378	1.40378	7.06531e-05	0.00107279
ENSG00000099977	DDT	22	23971365	23979828	8464	-	protein_coding	1.64484	1.18296	2.20936	0.680907	0.301045	0.473109
ENSG00000099991	CABIN1	22	24011192	24178628	167437	+	protein_coding	998.215	1003.41	991.864	-0.0171432	0.876275	0.928189
ENSG00000099992	TBC1D10A	22	30291990	30326947	34958	-	protein_coding	216.845	219.538	213.554	-0.0416872	0.820406	0.891476
ENSG00000099994	SUSD2	22	24181487	24189106	7620	+	protein_coding	891.271	1593.12	33.4541	-4.6644	7.75081e-15	8.86582e-12
ENSG00000099995	SF3A1	22	30331988	30356919	24932	-	protein_coding	2074.62	2120.59	2018.42	-0.071765	0.42292	0.590269
ENSG00000099998	GGT5	22	24219654	24245108	25455	-	protein_coding	60.6844	108.469	2.28054	-3.59956	1.26498e-06	4.90891e-05
ENSG00000099999	RNF215	22	30368811	30421771	52961	-	protein_coding	147.821	163.218	129.002	-0.335061	0.0852035	0.203325
ENSG00000100003	SEC14L2	22	30396941	30425303	28363	+	protein_coding	208.175	275.125	126.348	-1.075	0.00125394	0.00934849
ENSG00000100014	SPECC1L	22	24270817	24417739	146923	+	protein_coding	601.15	612.709	587.022	-0.0633207	0.573811	0.717368
ENSG00000100023	PPIL2	22	21666000	21700015	34016	+	protein_coding	713.733	683.212	751.037	0.133085	0.171351	0.325402
ENSG00000100024	UPB1	22	24494107	24528390	34284	+	protein_coding	0.83985	0.903259	0.76235	-0.212396	0.77792	0.863237
ENSG00000100027	YPEL1	22	21697536	21735794	38259	-	protein_coding	21.515	29.3021	11.9974	-1.23711	6.50192e-05	0.00101292
ENSG00000100028	SNRPD3	22	24555958	24582052	26095	+	protein_coding	1354.15	1310.19	1407.87	0.101689	0.628532	0.758738
ENSG00000100029	PES1	22	30576625	30607083	30459	-	protein_coding	1343.25	1225.29	1487.42	0.276501	0.0935188	0.216293
ENSG00000100030	MAPK1	22	21759657	21867680	108024	-	protein_coding	3043.8	3079.25	3000.48	-0.0372478	0.640492	0.767651
ENSG00000100031	GGT1	22	24594811	24629005	34195	+	protein_coding	11.5223	12.4065	10.4416	-0.238581	0.590907	0.730828
ENSG00000100034	PPM1F	22	21919425	21952848	33424	-	protein_coding	477.831	513.9	433.747	-0.244002	0.0711945	0.178962
ENSG00000100036	SLC35E4	22	30635781	30669016	33236	+	protein_coding	646.568	497.742	828.466	0.714542	0.00769422	0.0360701
[truncated: 22,024 more rows]
