# Supplementary material for: Targeting metabolic dependencies to reverse chemoradiotherapy resistance in colorectal cancer
Source: J Exp Clin Cancer Res. 2026 Jun 23;45:143. doi: 10.1186/s13046-026-03755-x (PMC13292332; doi:10.1186/s13046-026-03755-x)
Supplement: Supplementary file 9 — Supplementary Material 9. [file 13046_2026_3755_MOESM9_ESM.xlsx]

## Sheet: SW1463_rLog_normalized_counts_c
NAME	SW1463_PAR_n3	SW1463_PAR_n2	SW1463_PAR_n1	SW1463_RES_n3	SW1463_RES_n2	SW1463_RES_n1	DESCRIPTION
SNORD121B	0	0	0	0	0	0	small nucleolar RNA, C/D box 121B [Source:HGNC Symbol;Acc:HGNC:33569]
HTR4	-0.673155	-0.838909	-0.859908	-0.546955	-0.822359	-0.855868	5-hydroxytryptamine receptor 4 [Source:HGNC Symbol;Acc:HGNC:5299]
SNORD121A	0	0	0	0	0	0	small nucleolar RNA, C/D box 121A [Source:HGNC Symbol;Acc:HGNC:33560]
HTR6	-0.907347	-0.920376	-0.855826	-0.837548	-0.906517	-0.754789	5-hydroxytryptamine receptor 6 [Source:HGNC Symbol;Acc:HGNC:5301]
HTR7	-1.97609	-1.97994	-1.95558	-1.98857	-1.97585	-1.98927	5-hydroxytryptamine receptor 7 [Source:HGNC Symbol;Acc:HGNC:5302]
BBX	7.99491	7.7269	8.60226	9.20554	9.20801	9.09632	BBX high mobility group box domain containing [Source:HGNC Symbol;Acc:HGNC:14422]
RNU6-654P	0	0	0	0	0	0	RNA, U6 small nuclear 654, pseudogene [Source:HGNC Symbol;Acc:HGNC:47617]
RN7SL563P	0	0	0	0	0	0	RNA, 7SL, cytoplasmic 563, pseudogene [Source:HGNC Symbol;Acc:HGNC:46579]
ARL14EPP1	-1.97578	-1.98046	-1.99598	-1.94579	-1.97548	-1.99182	ARL14EP pseudogene 1 [Source:HGNC Symbol;Acc:HGNC:54676]
EXOC3-AS1	7.04044	7.02774	6.40715	6.15267	6.46656	6.37965	EXOC3 antisense RNA 1 [Source:HGNC Symbol;Acc:HGNC:25175]
WDR83OS	11.0582	10.3692	9.77142	9.31587	9.36862	9.26924	WD repeat domain 83 opposite strand [Source:HGNC Symbol;Acc:HGNC:30203]
DHDH	6.36225	6.28282	5.32536	5.07801	5.27149	5.05232	dihydrodiol dehydrogenase [Source:HGNC Symbol;Acc:HGNC:17887]
BCR	10.0509	9.90603	9.76507	10.0057	10.0937	9.96211	BCR activator of RhoGEF and GTPase [Source:HGNC Symbol;Acc:HGNC:1014]
VOPP1	9.97416	10.032	9.34545	9.16344	9.21877	9.22699	VOPP1 WW domain binding protein [Source:HGNC Symbol;Acc:HGNC:34518]
RNU6-653P	0	0	0	0	0	0	RNA, U6 small nuclear 653, pseudogene [Source:HGNC Symbol;Acc:HGNC:47616]
CLEC20A	0	0	0	0	0	0	C-type lectin domain containing 20A [Source:HGNC Symbol;Acc:HGNC:34521]
ORMDL1P1	0	0	0	0	0	0	ORMDL1 pseudogene 1 [Source:HGNC Symbol;Acc:HGNC:56506]
COL13A1	0.135247	0.640505	0.434863	0.21464	0.136	0.09815	collagen type XIII alpha 1 chain [Source:HGNC Symbol;Acc:HGNC:2190]
FOXP1-IT1	-0.153301	-0.161909	-0.0939175	0.115116	0.0136682	0.0200802	FOXP1 intronic transcript 1 [Source:HGNC Symbol;Acc:HGNC:41335]
FAM187B2P	-1.09266	-1.10627	-1.12992	-0.919009	-0.960446	-1.12687	family with sequence similarity 187 member B2, pseudogene [Source:HGNC Symbol;Acc:HGNC:49213]
BNC2-AS1	0	0	0	0	0	0	BNC2 antisense RNA 1 [Source:HGNC Symbol;Acc:HGNC:53727]
IDH1P1	-0.709146	-0.723953	-0.574071	-0.541649	-0.708202	-0.636601	IDH1 pseudogene 1 [Source:HGNC Symbol;Acc:HGNC:56900]
ENSG00000227218	2.89037	2.89149	3.12197	2.8844	3.22739	3.10729	novel transcript
SNORA63B	0	0	0	0	0	0	small nucleolar RNA, H/ACA box 63B [Source:HGNC Symbol;Acc:HGNC:52209]
SNORA63C	0	0	0	0	0	0	small nucleolar RNA, H/ACA box 63C [Source:HGNC Symbol;Acc:HGNC:52210]
RNU6-656P	0	0	0	0	0	0	RNA, U6 small nuclear 656, pseudogene [Source:HGNC Symbol;Acc:HGNC:47619]
SNORA63D	0	0	0	0	0	0	small nucleolar RNA, H/ACA box 63D [Source:HGNC Symbol;Acc:HGNC:52211]
RN7SL561P	0	0	0	0	0	0	RNA, 7SL, cytoplasmic 561, pseudogene [Source:HGNC Symbol;Acc:HGNC:46577]
GTF2IRD2B	6.19573	5.90278	5.95618	5.41747	5.61305	5.32636	GTF2I repeat domain containing 2B [Source:HGNC Symbol;Acc:HGNC:33125]
SRP72P2	0.532351	0.197169	-0.00587233	0.00538535	0.393167	0.0033977	signal recognition particle 72 pseudogene 2 [Source:HGNC Symbol;Acc:HGNC:31096]
SNORA63E	0	0	0	0	0	0	small nucleolar RNA, H/ACA box 63E [Source:HGNC Symbol;Acc:HGNC:52212]
SRP72P1	0	0	0	0	0	0	signal recognition particle 72 pseudogene 1 [Source:HGNC Symbol;Acc:HGNC:31095]
MYOM3-AS1	-1.2052	-1.21571	-1.16052	-1.235	-1.20453	-1.06616	MYOM3 antisense RNA 1 [Source:HGNC Symbol;Acc:HGNC:41158]
SPAG5-AS1	3.12528	3.50246	3.87119	4.18207	4.16074	4.37621	SPAG5 antisense RNA 1 [Source:HGNC Symbol;Acc:HGNC:41140]
DHFR	7.76247	7.99213	8.81175	9.05695	9.01053	9.03167	dihydrofolate reductase [Source:HGNC Symbol;Acc:HGNC:2861]
DELEC1	0.848989	1.16427	1.02262	0.74735	0.686186	0.83849	deleted in esophageal cancer 1 [Source:HGNC Symbol;Acc:HGNC:23658]
DCLRE1CP1	0	0	0	0	0	0	DNA cross-link repair 1C pseudogene 1 [Source:HGNC Symbol;Acc:HGNC:44877]
STRC	0.513293	0.344836	0.623297	0.603008	0.356633	0.594579	stereocilin [Source:HGNC Symbol;Acc:HGNC:16035]
RNU6-655P	0	0	0	0	0	0	RNA, U6 small nuclear 655, pseudogene [Source:HGNC Symbol;Acc:HGNC:47618]
STRN	7.82998	7.95579	8.54229	9.00392	8.92276	8.8188	striatin [Source:HGNC Symbol;Acc:HGNC:11424]
RN7SL560P	0	0	0	0	0	0	RNA, 7SL, cytoplasmic 560, pseudogene [Source:HGNC Symbol;Acc:HGNC:46576]
SPMAP2	2.77151	2.27048	2.00074	2.08206	1.881	1.82179	sperm microtubule associated protein 2 [Source:HGNC Symbol;Acc:HGNC:13706]
CASP4LP	-1.48964	-1.275	-1.53501	-1.52771	-1.4889	-1.52984	caspase 4 like, pseudogene [Source:HGNC Symbol;Acc:HGNC:53657]
SPMAP1	0	0	0	0	0	0	sperm microtubule associated protein 1 [Source:HGNC Symbol;Acc:HGNC:34492]
BBC3	9.04966	8.89307	8.71418	8.07367	8.06755	8.10487	BCL2 binding component 3 [Source:HGNC Symbol;Acc:HGNC:17868]
RNU6-650P	0	0	0	0	0	0	RNA, U6 small nuclear 650, pseudogene [Source:HGNC Symbol;Acc:HGNC:47613]
STUM	4.95435	4.50156	5.18418	6.11855	6.08684	5.95995	stum, mechanosensory transduction mediator homolog [Source:HGNC Symbol;Acc:HGNC:30491]
MYBPC3	1.42116	1.59314	1.11805	1.2552	1.78226	1.14651	myosin binding protein C3 [Source:HGNC Symbol;Acc:HGNC:7551]
MYBPC1	2.19775	2.19639	2.02995	1.58858	1.72395	1.84254	myosin binding protein C1 [Source:HGNC Symbol;Acc:HGNC:7549]
MYBPC2	3.5012	3.25338	3.03696	3.56109	3.36685	3.35141	myosin binding protein C2 [Source:HGNC Symbol;Acc:HGNC:7550]
ANKRD49P2	-1.89536	-1.98265	-2.00982	-2.00105	-1.97393	-2.00254	ANKRD49 pseudogene 2 [Source:HGNC Symbol;Acc:HGNC:54620]
ANKRD49P1	-0.0673308	-0.0771267	-0.105407	0.208883	-0.066693	0.428942	ANKRD49 pseudogene 1 [Source:HGNC Symbol;Acc:HGNC:54619]
BGN	0.378366	0.0554687	-0.134499	-0.00592719	-0.0920999	-0.0104974	biglycan [Source:HGNC Symbol;Acc:HGNC:1044]
ANKRD49P4	0	0	0	0	0	0	ANKRD49 pseudogene 4 [Source:HGNC Symbol;Acc:HGNC:54622]
ANKRD49P3	-1.97578	-1.98046	-1.99598	-1.94579	-1.97548	-1.99182	ANKRD49 pseudogene 3 [Source:HGNC Symbol;Acc:HGNC:54621]
ENSG00000230805	0	0	0	0	0	0	novel transcript
TMEFF1	0	0	0	0	0	0	transmembrane protein with EGF like and two follistatin like domains 1 [Source:HGNC Symbol;Acc:HGNC:11866]
TMEFF2	0	0	0	0	0	0	transmembrane protein with EGF like and two follistatin like domains 2 [Source:HGNC Symbol;Acc:HGNC:11867]
TRDD2	0	0	0	0	0	0	T cell receptor delta diversity 2 [Source:HGNC Symbol;Acc:HGNC:12255]
TRDD3	0	0	0	0	0	0	T cell receptor delta diversity 3 [Source:HGNC Symbol;Acc:HGNC:12256]
TRDD1	0	0	0	0	0	0	T cell receptor delta diversity 1 [Source:HGNC Symbol;Acc:HGNC:12254]
VCAN-AS1	0	0	0	0	0	0	VCAN antisense RNA 1 [Source:HGNC Symbol;Acc:HGNC:40163]
RPS7P11	0	0	0	0	0	0	ribosomal protein S7 pseudogene 11 [Source:HGNC Symbol;Acc:HGNC:35841]
RPS7P12	-1.37001	-1.38263	-1.54097	-1.53283	-1.49105	-1.53513	ribosomal protein S7 pseudogene 12 [Source:HGNC Symbol;Acc:HGNC:36147]
RPS7P10	0.868049	0.807112	0.45568	0.4839	0.412597	0.478909	ribosomal protein S7 pseudogene 10 [Source:HGNC Symbol;Acc:HGNC:39903]
PAXBP1-AS1	3.11236	3.18637	3.2539	3.63247	3.57859	3.35638	PAXBP1 antisense RNA 1 [Source:HGNC Symbol;Acc:HGNC:39603]
BORCS7-ASMT	0	0	0	0	0	0	BORCS7-ASMT readthrough (NMD candidate) [Source:HGNC Symbol;Acc:HGNC:49183]
STX6	8.83113	9.07774	9.03783	9.16173	9.15381	9.14949	syntaxin 6 [Source:HGNC Symbol;Acc:HGNC:11441]
STX5	11.0132	10.2374	9.92212	9.61271	9.56406	9.48216	syntaxin 5 [Source:HGNC Symbol;Acc:HGNC:11440]
STX4	10.5414	9.88392	9.60828	9.48989	9.41655	9.4731	syntaxin 4 [Source:HGNC Symbol;Acc:HGNC:11439]
STX3	11.1641	11.1966	11.5699	11.5354	11.5124	11.5376	syntaxin 3 [Source:HGNC Symbol;Acc:HGNC:11438]
ENSG00000229839	-1.53531	-1.54598	-1.48403	-1.56995	-1.43161	-1.5719	novel transcript
BID	10.2647	10.0427	9.906	10.0175	10.0724	10.0291	BH3 interacting domain death agonist [Source:HGNC Symbol;Acc:HGNC:1050]
STX2	6.60593	6.70744	7.11165	7.24346	7.25498	7.28378	syntaxin 2 [Source:HGNC Symbol;Acc:HGNC:3403]
RPS7P15	-1.24162	-1.25167	-1.12927	-1.27114	-1.24098	-1.18505	ribosomal protein S7 pseudogene 15 [Source:HGNC Symbol;Acc:HGNC:48878]
RPS7P13	0	0	0	0	0	0	ribosomal protein S7 pseudogene 13 [Source:HGNC Symbol;Acc:HGNC:35756]
SPDEF	4.38592	3.77945	3.55481	3.61894	3.18927	3.23376	SAM pointed domain containing ETS transcription factor [Source:HGNC Symbol;Acc:HGNC:17257]
RNU6-652P	-0.987649	-0.859922	-1.02748	-1.0229	-0.844221	-0.910497	RNA, U6 small nuclear 652, pseudogene [Source:HGNC Symbol;Acc:HGNC:47615]
RPS7P14	2.27733	2.52604	2.35201	1.86445	2.04899	1.9406	ribosomal protein S7 pseudogene 14 [Source:HGNC Symbol;Acc:HGNC:36602]
MBD3	12.4272	12.0842	11.1538	10.7149	10.7296	10.7765	methyl-CpG binding domain protein 3 [Source:HGNC Symbol;Acc:HGNC:6918]
MBD4	9.32425	9.51906	9.65825	9.80556	9.84642	9.81171	methyl-CpG binding domain 4, DNA glycosylase [Source:HGNC Symbol;Acc:HGNC:6919]
MBD5	5.28194	5.2324	5.80491	5.99171	5.82228	5.82079	methyl-CpG binding domain protein 5 [Source:HGNC Symbol;Acc:HGNC:20444]
MBD6	10.4806	10.1084	10.4897	10.6872	10.7513	10.6755	methyl-CpG binding domain protein 6 [Source:HGNC Symbol;Acc:HGNC:20445]
BIK	9.86752	9.38142	9.0327	9.18689	9.15343	9.19266	BCL2 interacting killer [Source:HGNC Symbol;Acc:HGNC:1051]
MBD1	9.18285	9.21081	9.59979	9.66786	9.70246	9.65407	methyl-CpG binding domain protein 1 [Source:HGNC Symbol;Acc:HGNC:6916]
MBD2	8.95196	9.21617	9.53491	9.59808	9.59599	9.59624	methyl-CpG binding domain protein 2 [Source:HGNC Symbol;Acc:HGNC:6917]
ENSG00000205890	5.39797	5.31298	5.19271	5.31972	5.38199	5.19992	novel transcript, antisense to CCDC64B
RNU6-651P	0	0	0	0	0	0	RNA, U6 small nuclear 651, pseudogene [Source:HGNC Symbol;Acc:HGNC:47614]
RNF14P1	0	0	0	0	0	0	RNF14 pseudogene 1 [Source:HGNC Symbol;Acc:HGNC:54669]
RNF14P2	0	0	0	0	0	0	RNF14 pseudogene 2 [Source:HGNC Symbol;Acc:HGNC:54670]
FBXO27	1.66012	1.595	1.40473	1.46133	1.66437	1.36466	F-box protein 27 [Source:HGNC Symbol;Acc:HGNC:18753]
FBXO28	7.97415	8.46363	8.64518	8.76336	8.78322	8.77463	F-box protein 28 [Source:HGNC Symbol;Acc:HGNC:29046]
FBXO25	9.66653	9.48891	9.00286	8.90394	8.79854	8.7806	F-box protein 25 [Source:HGNC Symbol;Acc:HGNC:13596]
VTCN1P1	0	0	0	0	0	0	VTCN1 pseudogene 1 [Source:HGNC Symbol;Acc:HGNC:56951]
FBXO24	3.30469	2.87507	2.19916	2.1214	2.09569	2.01726	F-box protein 24 [Source:HGNC Symbol;Acc:HGNC:13595]
FBXO21	9.28791	9.51183	9.94761	10.1237	10.1054	10.0885	F-box protein 21 [Source:HGNC Symbol;Acc:HGNC:13592]
MCHR2-AS1	0	0	0	0	0	0	MCHR2 antisense RNA 1 [Source:HGNC Symbol;Acc:HGNC:48980]
FBXO22	8.67901	8.98206	9.1156	9.0869	9.09211	9.14617	F-box protein 22 [Source:HGNC Symbol;Acc:HGNC:13593]
FADS3	8.44316	8.14173	7.94554	8.33	8.21242	8.20361	fatty acid desaturase 3 [Source:HGNC Symbol;Acc:HGNC:3576]
FADS2	14.4161	14.0624	14.3079	14.1427	14.0909	14.1136	fatty acid desaturase 2 [Source:HGNC Symbol;Acc:HGNC:3575]
CLDN7P1	0	0	0	0	0	0	CLDN7 pseudogene 1 [Source:HGNC Symbol;Acc:HGNC:54935]
TIMM17BP1	-1.97493	-1.91485	-2.0049	-1.99746	-1.97448	-1.99873	translocase of inner mitochondrial membrane 17B pseudogene 1 [Source:HGNC Symbol;Acc:HGNC:49865]
FNTA	9.18092	8.89222	8.76489	8.80434	8.73325	8.68933	farnesyltransferase, CAAX box, subunit alpha [Source:HGNC Symbol;Acc:HGNC:3782]
MYBPHL	-0.0478253	-0.0569107	0.00877493	0.129332	0.262414	0.122853	myosin binding protein H like [Source:HGNC Symbol;Acc:HGNC:30434]
FADS6	2.23304	2.26125	2.09428	2.36004	2.23757	2.34327	fatty acid desaturase 6 [Source:HGNC Symbol;Acc:HGNC:30459]
FNTB	7.98525	7.61007	7.45706	7.15278	7.26558	7.17539	farnesyltransferase, CAAX box, subunit beta [Source:HGNC Symbol;Acc:HGNC:3785]
RNF14P3	-0.686273	-0.702558	-0.622198	-0.716364	-0.362955	-0.60371	RNF14 pseudogene 3 [Source:HGNC Symbol;Acc:HGNC:54671]
RNF14P4	-1.97584	-1.98036	-1.99538	-1.99053	-1.97555	-1.94766	RNF14 pseudogene 4 [Source:HGNC Symbol;Acc:HGNC:54672]
FADS1	11.4692	11.1893	11.5941	11.4423	11.356	11.3919	fatty acid desaturase 1 [Source:HGNC Symbol;Acc:HGNC:3574]
RXYLT1-AS1	0	0	0	0	0	0	RXYLT1 antisense RNA 1 [Source:HGNC Symbol;Acc:HGNC:48910]
STX8	8.79968	8.71088	7.62491	7.43012	7.26796	7.21351	syntaxin 8 [Source:HGNC Symbol;Acc:HGNC:11443]
FBXO16	5.09915	5.09236	4.92152	4.62911	4.35399	4.62615	F-box protein 16 [Source:HGNC Symbol;Acc:HGNC:13618]
STX7	8.17932	8.50816	8.81581	9.03441	8.92919	8.89215	syntaxin 7 [Source:HGNC Symbol;Acc:HGNC:11442]
FBXO17	-0.818772	-0.834061	-0.854112	-0.849415	-0.817797	-0.400305	F-box protein 17 [Source:HGNC Symbol;Acc:HGNC:18754]
FGD5P1	-1.48784	-1.49905	-1.53094	-1.41603	-1.37893	-1.52626	FYVE, RhoGEF and PH domain containing 5 pseudogene 1 [Source:HGNC Symbol;Acc:HGNC:44498]
FBXO15	1.65288	1.13318	0.976645	1.02346	1.03636	0.795324	F-box protein 15 [Source:HGNC Symbol;Acc:HGNC:13617]
FBXO10	7.6627	7.52431	7.17943	6.88974	6.86547	6.97339	F-box protein 10 [Source:HGNC Symbol;Acc:HGNC:13589]
FBXO11	6.46382	6.96286	7.67954	8.26477	8.25343	8.13817	F-box protein 11 [Source:HGNC Symbol;Acc:HGNC:13590]
MINPP1	8.07625	8.59257	9.1011	9.14314	9.05097	9.0834	multiple inositol-polyphosphate phosphatase 1 [Source:HGNC Symbol;Acc:HGNC:7102]
BLK	0	0	0	0	0	0	BLK proto-oncogene, Src family tyrosine kinase [Source:HGNC Symbol;Acc:HGNC:1057]
BLM	7.77024	7.69344	7.86294	8.16235	8.17843	8.09782	BLM RecQ like helicase [Source:HGNC Symbol;Acc:HGNC:1058]
PDZRN3-AS1	0	0	0	0	0	0	PDZRN3 antisense RNA 1 [Source:HGNC Symbol;Acc:HGNC:40814]
IREB2	7.81087	8.46607	8.82866	9.22846	9.24994	9.16929	iron responsive element binding protein 2 [Source:HGNC Symbol;Acc:HGNC:6115]
FBXO47	0	0	0	0	0	0	F-box protein 47 [Source:HGNC Symbol;Acc:HGNC:31969]
FBXO48	4.92897	5.166	5.44824	5.28105	5.43498	5.237	F-box protein 48 [Source:HGNC Symbol;Acc:HGNC:33857]
FBXO45	9.59452	10.1408	9.87606	9.96618	9.88958	9.97512	F-box protein 45 [Source:HGNC Symbol;Acc:HGNC:29148]
FBXO46	8.42772	8.15362	8.69457	8.79186	8.78611	8.82009	F-box protein 46 [Source:HGNC Symbol;Acc:HGNC:25069]
FBXO43	2.14943	2.54342	2.13393	1.72884	1.61151	1.80818	F-box protein 43 [Source:HGNC Symbol;Acc:HGNC:28521]
FBXO44	9.17456	8.68622	8.31562	8.04417	8.08869	8.08557	F-box protein 44 [Source:HGNC Symbol;Acc:HGNC:24847]
FBXO41	9.36587	9.24741	9.58408	9.90378	10.0135	9.94828	F-box protein 41 [Source:HGNC Symbol;Acc:HGNC:29409]
FBXO42	8.82948	8.7179	8.79606	8.78895	8.8607	8.83975	F-box protein 42 [Source:HGNC Symbol;Acc:HGNC:29249]
GRAMD4P3	0	0	0	0	0	0	GRAM domain containing 4 pseudogene 3 [Source:HGNC Symbol;Acc:HGNC:49138]
FBXO40	0	0	0	0	0	0	F-box protein 40 [Source:HGNC Symbol;Acc:HGNC:29816]
GRAMD4P4	0	0	0	0	0	0	GRAM domain containing 4 pseudogene 4 [Source:HGNC Symbol;Acc:HGNC:49139]
GRAMD4P1	0	0	0	0	0	0	GRAM domain containing 4 pseudogene 1 [Source:HGNC Symbol;Acc:HGNC:39653]
GRAMD4P2	0	0	0	0	0	0	GRAM domain containing 4 pseudogene 2 [Source:HGNC Symbol;Acc:HGNC:39654]
FAM111A-DT	5.86599	5.46621	5.71227	5.24979	5.2999	5.31749	FAM111A divergent transcript [Source:HGNC Symbol;Acc:HGNC:53752]
GRAMD4P7	0	0	0	0	0	0	GRAM domain containing 4 pseudogene 7 [Source:HGNC Symbol;Acc:HGNC:49142]
GRAMD4P8	0	0	0	0	0	0	GRAM domain containing 4 pseudogene 8 [Source:HGNC Symbol;Acc:HGNC:49143]
GRAMD4P5	0	0	0	0	0	0	GRAM domain containing 4 pseudogene 5 [Source:HGNC Symbol;Acc:HGNC:49140]
GRAMD4P6	0	0	0	0	0	0	GRAM domain containing 4 pseudogene 6 [Source:HGNC Symbol;Acc:HGNC:49141]
MBIP	5.76412	6.51382	7.44483	7.23618	7.49037	7.3851	MAP3K12 binding inhibitory protein 1 [Source:HGNC Symbol;Acc:HGNC:20427]
BMF	3.67837	3.84211	3.7993	3.609	3.7517	3.7673	Bcl2 modifying factor [Source:HGNC Symbol;Acc:HGNC:24132]
KIR2DL5B	0	0	0	0	0	0	killer cell immunoglobulin like receptor, two Ig domains and long cytoplasmic tail 5B [Source:HGNC Symbol;Acc:HGNC:16346]
KIR2DL5A	0	0	0	0	0	0	killer cell immunoglobulin like receptor, two Ig domains and long cytoplasmic tail 5A [Source:HGNC Symbol;Acc:HGNC:16345]
TACC1P1	0	0	0	0	0	0	transforming acidic coiled-coil containing protein 1 pseudogene 1 [Source:HGNC Symbol;Acc:HGNC:44974]
HTR1E	0	0	0	0	0	0	5-hydroxytryptamine receptor 1E [Source:HGNC Symbol;Acc:HGNC:5291]
HTR1F	0	0	0	0	0	0	5-hydroxytryptamine receptor 1F [Source:HGNC Symbol;Acc:HGNC:5292]
FBXO38	7.93965	8.38777	8.99567	9.17306	9.13465	9.16898	F-box protein 38 [Source:HGNC Symbol;Acc:HGNC:28844]
FBXO39	-1.97609	-1.97994	-1.95558	-1.98857	-1.97585	-1.98927	F-box protein 39 [Source:HGNC Symbol;Acc:HGNC:28565]
HTR1D	7.92879	7.57688	7.50321	7.66665	7.5912	7.61814	5-hydroxytryptamine receptor 1D [Source:HGNC Symbol;Acc:HGNC:5289]
STYX	8.02749	8.21589	7.87636	8.01832	7.93656	7.85221	serine/threonine/tyrosine interacting protein [Source:HGNC Symbol;Acc:HGNC:11447]
FBXO36	4.70594	4.44171	5.24346	5.15863	5.20517	5.15882	F-box protein 36 [Source:HGNC Symbol;Acc:HGNC:27020]
HTR1A	0	0	0	0	0	0	5-hydroxytryptamine receptor 1A [Source:HGNC Symbol;Acc:HGNC:5286]
HTR1B	-1.97442	-1.9827	-2.01016	-2.00129	-1.89398	-2.0028	5-hydroxytryptamine receptor 1B [Source:HGNC Symbol;Acc:HGNC:5287]
FBXO34	8.24513	8.84825	9.67947	9.54648	9.62621	9.54745	F-box protein 34 [Source:HGNC Symbol;Acc:HGNC:20201]
FAM90A5	0	0	0	0	0	0	family with sequence similarity 90 member A5 [Source:HGNC Symbol;Acc:HGNC:32253]
RGMB-AS1	6.88163	6.9894	7.74235	8.29697	8.30045	8.234	RGMB antisense RNA 1 [Source:HGNC Symbol;Acc:HGNC:48666]
BMX	-1.97493	-1.91485	-2.0049	-1.99746	-1.97448	-1.99873	BMX non-receptor tyrosine kinase [Source:HGNC Symbol;Acc:HGNC:1079]
FBXO32	7.64732	7.70404	7.64509	7.02918	7.11537	7.10298	F-box protein 32 [Source:HGNC Symbol;Acc:HGNC:16731]
FBXO33	7.84876	8.42509	8.17092	8.2832	8.25974	8.28872	F-box protein 33 [Source:HGNC Symbol;Acc:HGNC:19833]
FAM90A3	0	0	0	0	0	0	family with sequence similarity 90 member A3 [Source:HGNC Symbol;Acc:HGNC:32251]
FBXO30	6.05034	6.36478	7.02104	7.65914	7.76374	7.54671	F-box protein 30 [Source:HGNC Symbol;Acc:HGNC:15600]
FBXO31	10.6169	10.6173	10.2547	9.92326	9.92133	9.95329	F-box protein 31 [Source:HGNC Symbol;Acc:HGNC:16510]
FAM90A1	-0.393408	-0.113828	-0.326892	-0.417557	-0.219439	-0.307912	family with sequence similarity 90 member A1 [Source:HGNC Symbol;Acc:HGNC:25526]
AGAP1-IT1	2.61557	2.73723	2.16854	2.31702	2.19962	2.16208	AGAP1 intronic transcript 1 [Source:HGNC Symbol;Acc:HGNC:41427]
LRRC37BP1	5.66607	5.88968	5.71373	5.42961	5.14104	5.57277	leucine rich repeat containing 37B pseudogene 1 [Source:HGNC Symbol;Acc:HGNC:25390]
HTR2B	0.503816	0.319326	0.46882	0.292174	0.790752	0.593769	5-hydroxytryptamine receptor 2B [Source:HGNC Symbol;Acc:HGNC:5294]
EDRF1-DT	1.5361	1.61826	1.791	1.74664	1.79638	1.66257	EDRF1 divergent transcript [Source:HGNC Symbol;Acc:HGNC:54128]
PPWD1	8.13071	8.56903	9.02333	9.00363	9.01091	8.9744	peptidylprolyl isomerase domain and WD repeat containing 1 [Source:HGNC Symbol;Acc:HGNC:28954]
HTR2C	0	0	0	0	0	0	5-hydroxytryptamine receptor 2C [Source:HGNC Symbol;Acc:HGNC:5295]
HTR2A	0	0	0	0	0	0	5-hydroxytryptamine receptor 2A [Source:HGNC Symbol;Acc:HGNC:5293]
HCFC1-AS1	-1.89536	-1.98265	-2.00982	-2.00105	-1.97393	-2.00254	HCFC1 antisense RNA 1 [Source:HGNC Symbol;Acc:HGNC:40273]
BOC	-0.157007	-0.165574	-0.0975834	0.0226763	0.00980676	0.102779	BOC cell adhesion associated, oncogene regulated [Source:HGNC Symbol;Acc:HGNC:17173]
SPDL1	7.31099	7.72168	8.556	8.54007	8.50089	8.50384	spindle apparatus coiled-coil protein 1 [Source:HGNC Symbol;Acc:HGNC:26010]
MBL2	0	0	0	0	0	0	mannose binding lectin 2 [Source:HGNC Symbol;Acc:HGNC:6922]
BOK	7.33042	6.79432	6.59212	7.21493	7.08951	7.24993	BCL2 family apoptosis regulator BOK [Source:HGNC Symbol;Acc:HGNC:1087]
SLC36A1	7.78908	7.99143	8.18865	8.45509	8.35988	8.37268	solute carrier family 36 member 1 [Source:HGNC Symbol;Acc:HGNC:18761]
SLC36A3	-1.97493	-1.91485	-2.0049	-1.99746	-1.97448	-1.99873	solute carrier family 36 member 3 [Source:HGNC Symbol;Acc:HGNC:19659]
CD24P5	0	0	0	0	0	0	CD24 pseudogene 5 [Source:HGNC Symbol;Acc:HGNC:56381]
SLC36A2	0	0	0	0	0	0	solute carrier family 36 member 2 [Source:HGNC Symbol;Acc:HGNC:18762]
ASTN2-AS1	0	0	0	0	0	0	ASTN2 antisense RNA 1 [Source:HGNC Symbol;Acc:HGNC:51175]
VPS13C	6.63052	7.25725	7.88367	8.38834	8.42733	8.27374	vacuolar protein sorting 13 homolog C [Source:HGNC Symbol;Acc:HGNC:23594]
HTR3E	0	0	0	0	0	0	5-hydroxytryptamine receptor 3E [Source:HGNC Symbol;Acc:HGNC:24005]
VPS13D	8.52054	8.71984	8.72147	9.23623	9.32232	9.10381	vacuolar protein sorting 13 homolog D [Source:HGNC Symbol;Acc:HGNC:23595]
DHPS	10.8543	10.5533	10.2472	9.9403	9.8948	9.91127	deoxyhypusine synthase [Source:HGNC Symbol;Acc:HGNC:2869]
HTR3C	-1.38019	-1.49886	-1.53055	-1.41635	-1.48701	-1.52591	5-hydroxytryptamine receptor 3C [Source:HGNC Symbol;Acc:HGNC:24003]
VPS13A	9.20923	9.55939	9.81997	10.4474	10.4677	10.3509	vacuolar protein sorting 13 homolog A [Source:HGNC Symbol;Acc:HGNC:1908]
VPS13B	7.15677	7.39011	7.92812	8.24964	8.24294	7.95165	vacuolar protein sorting 13 homolog B [Source:HGNC Symbol;Acc:HGNC:2183]
HTR3D	0	0	0	0	0	0	5-hydroxytryptamine receptor 3D [Source:HGNC Symbol;Acc:HGNC:24004]
HTR3A	-1.97493	-1.91485	-2.0049	-1.99746	-1.97448	-1.99873	5-hydroxytryptamine receptor 3A [Source:HGNC Symbol;Acc:HGNC:5297]
HTR3B	-1.89536	-1.98265	-2.00982	-2.00105	-1.97393	-2.00254	5-hydroxytryptamine receptor 3B [Source:HGNC Symbol;Acc:HGNC:5298]
RABGGTB	10.5868	11.2116	11.0059	10.8507	10.8005	10.8316	Rab geranylgeranyltransferase subunit beta [Source:HGNC Symbol;Acc:HGNC:9796]
RABGGTA	10.7995	10.4055	10.1239	9.86897	9.79816	9.81191	Rab geranylgeranyltransferase subunit alpha [Source:HGNC Symbol;Acc:HGNC:9795]
CD24P4	0	0	0	0	0	0	CD24 molecule pseudogene 4 [Source:HGNC Symbol;Acc:HGNC:1649]
CD24P1	0	0	0	0	0	0	CD24 molecule pseudogene 1 [Source:HGNC Symbol;Acc:HGNC:1646]
CD24P2	-1.89536	-1.98265	-2.00982	-2.00105	-1.97393	-2.00254	CD24 molecule pseudogene 2 [Source:HGNC Symbol;Acc:HGNC:1647]
C1D	5.89088	6.37622	6.46222	6.51321	6.32879	6.42746	C1D nuclear receptor corepressor [Source:HGNC Symbol;Acc:HGNC:29911]
BPI	0.749292	0.568395	0.474505	0.388892	0.752398	0.687298	bactericidal permeability increasing protein [Source:HGNC Symbol;Acc:HGNC:1095]
TOLLIP-DT	6.37193	6.2061	5.98753	5.52768	5.79958	5.70201	TOLLIP divergent transcript [Source:HGNC Symbol;Acc:HGNC:27403]
CYP51A1P1	0.786576	0.769598	1.05539	1.03593	1.34622	1.02641	cytochrome P450 family 51 subfamily A member 1 pseudogene 1 [Source:HGNC Symbol;Acc:HGNC:20245]
C1S	1.83366	1.41627	1.60215	1.43209	1.72525	1.58999	complement C1s [Source:HGNC Symbol;Acc:HGNC:1247]
C1R	4.65215	4.39191	4.13184	2.9556	2.86017	3.3263	complement C1r [Source:HGNC Symbol;Acc:HGNC:1246]
ENSG00000276183	0	0	0	0	0	0	U6 spliceosomal RNA [Source:RFAM;Acc:RF00026]
IL2RG	9.42038	8.92733	8.8423	8.96818	8.93613	9.00042	interleukin 2 receptor subunit gamma [Source:HGNC Symbol;Acc:HGNC:6010]
CYP51A1P3	0	0	0	0	0	0	cytochrome P450 family 51 subfamily A member 1 pseudogene 3 [Source:HGNC Symbol;Acc:HGNC:41991]
CYP51A1P2	1.78428	1.75348	2.28346	2.44139	2.41359	2.56821	cytochrome P450 family 51 subfamily A member 1 pseudogene 2 [Source:HGNC Symbol;Acc:HGNC:20251]
CYP1D1P	-1.89536	-1.98265	-2.00982	-2.00105	-1.97393	-2.00254	cytochrome P450 family 1 subfamily D member 1, pseudogene [Source:HGNC Symbol;Acc:HGNC:39968]
CNPY2-AS1	3.34187	3.68889	3.06253	3.31343	3.55785	2.93478	CNPY2 antisense RNA 1 [Source:HGNC Symbol;Acc:HGNC:55480]
CYP4A27P	0	0	0	0	0	0	cytochrome P450 family 4 subfamily A member 27, pseudogene [Source:HGNC Symbol;Acc:HGNC:42414]
TSPOAP1	7.54747	7.38955	7.70947	7.26832	7.3796	7.32564	TSPO associated protein 1 [Source:HGNC Symbol;Acc:HGNC:16831]
BBLN	12.4354	11.8652	10.8037	10.5658	10.5529	10.6289	bublin coiled coil protein [Source:HGNC Symbol;Acc:HGNC:17823]
SLC36A4	4.68462	5.00325	4.98351	4.29246	3.94614	4.3803	solute carrier family 36 member 4 [Source:HGNC Symbol;Acc:HGNC:19660]
MYG1-AS1	3.19623	4.03067	2.98102	3.28685	3.36852	3.21955	MYG1 antisense RNA 1 [Source:HGNC Symbol;Acc:HGNC:54810]
OR7E55P	-1.97609	-1.97994	-1.95558	-1.98857	-1.97585	-1.98927	olfactory receptor family 7 subfamily E member 55 pseudogene [Source:HGNC Symbol;Acc:HGNC:8430]
OR7E53P	0	0	0	0	0	0	olfactory receptor family 7 subfamily E member 53 pseudogene [Source:HGNC Symbol;Acc:HGNC:8428]
GPKOW	10.0611	9.77846	9.6279	9.49145	9.37515	9.40218	G-patch domain and KOW motifs [Source:HGNC Symbol;Acc:HGNC:30677]
TRDJ2	0	0	0	0	0	0	T cell receptor delta joining 2 [Source:HGNC Symbol;Acc:HGNC:12258]
TRDJ3	0	0	0	0	0	0	T cell receptor delta joining 3 [Source:HGNC Symbol;Acc:HGNC:12259]
FOXP1-DT	2.15841	1.83309	1.99211	2.57681	2.75994	2.60584	FOXP1 divergent transcript [Source:HGNC Symbol;Acc:HGNC:56284]
TRDJ1	0	0	0	0	0	0	T cell receptor delta joining 1 [Source:HGNC Symbol;Acc:HGNC:12257]
HTR5A	0	0	0	0	0	0	5-hydroxytryptamine receptor 5A [Source:HGNC Symbol;Acc:HGNC:5300]
IL2RA	0.0600823	-0.277211	0.116288	-0.295743	-0.267598	-0.297113	interleukin 2 receptor subunit alpha [Source:HGNC Symbol;Acc:HGNC:6008]
ANKRD62P1-PARP4P3	0	0	0	0	0	0	ANKRD62P1-PARP4P3 readthrough, transcribed pseudogene [Source:HGNC Symbol;Acc:HGNC:42393]
TRDJ4	0	0	0	0	0	0	T cell receptor delta joining 4 [Source:HGNC Symbol;Acc:HGNC:12260]
IL2RB	-1.97578	-1.98046	-1.99598	-1.94579	-1.97548	-1.99182	interleukin 2 receptor subunit beta [Source:HGNC Symbol;Acc:HGNC:6009]
CYP4A26P	0	0	0	0	0	0	cytochrome P450 family 4 subfamily A member 26, pseudogene [Source:HGNC Symbol;Acc:HGNC:39980]
CDRT15	0.306734	0.436655	0.578535	0.557748	0.467881	0.373248	CMT1A duplicated region transcript 15 [Source:HGNC Symbol;Acc:HGNC:14395]
ENSG00000252193	0	0	0	0	0	0	novel transcript
RNU7-9P	0	0	0	0	0	0	RNA, U7 small nuclear 9 pseudogene [Source:HGNC Symbol;Acc:HGNC:34105]
LGALSL	7.43233	7.73325	7.61906	7.46776	7.47319	7.47616	galectin like [Source:HGNC Symbol;Acc:HGNC:25012]
OR2AH1P	0	0	0	0	0	0	olfactory receptor family 2 subfamily AH member 1 pseudogene [Source:HGNC Symbol;Acc:HGNC:15144]
PEX26	10.0561	10.2543	10.0997	10.3056	10.2959	10.2762	peroxisomal biogenesis factor 26 [Source:HGNC Symbol;Acc:HGNC:22965]
LGALS4	15.0111	14.5888	14.2848	14.2421	14.1935	14.2317	galectin 4 [Source:HGNC Symbol;Acc:HGNC:6565]
C4B	0	0	0	0	0	0	complement C4B (Chido/Rodgers blood group) [Source:HGNC Symbol;Acc:HGNC:1324]
LGALS3	14.3711	13.8442	14.1729	14.4908	14.3985	14.5035	galectin 3 [Source:HGNC Symbol;Acc:HGNC:6563]
C4A	0	0	0	0	0	0	complement C4A (Chido/Rodgers blood group) [Source:HGNC Symbol;Acc:HGNC:1323]
HMGN2P48	-1.97584	-1.98036	-1.99538	-1.99053	-1.97555	-1.94766	high mobility group nucleosomal binding domain 2 pseudogene 48 [Source:HGNC Symbol;Acc:HGNC:55157]
LGALS2	9.08812	8.26913	7.6421	7.34702	7.15154	7.27563	galectin 2 [Source:HGNC Symbol;Acc:HGNC:6562]
HMGN2P47	0	0	0	0	0	0	high mobility group nucleosomal binding domain 2 pseudogene 47 [Source:HGNC Symbol;Acc:HGNC:44422]
LGALS1	4.02545	3.31537	3.28022	3.13255	3.10261	3.16474	galectin 1 [Source:HGNC Symbol;Acc:HGNC:6561]
IL36A	0	0	0	0	0	0	interleukin 36 alpha [Source:HGNC Symbol;Acc:HGNC:15562]
HMGN2P46	2.22443	2.14728	2.33989	2.0603	1.87133	1.97713	high mobility group nucleosomal binding domain 2 pseudogene 46 [Source:HGNC Symbol;Acc:HGNC:26817]
IL36B	-1.97584	-1.98036	-1.99538	-1.99053	-1.97555	-1.94766	interleukin 36 beta [Source:HGNC Symbol;Acc:HGNC:15564]
H2BC12L	0	0	0	0	0	0	H2B clustered histone 12 like [Source:HGNC Symbol;Acc:HGNC:4762]
MCIDAS	5.07564	5.06384	5.72813	6.14644	6.2372	6.35053	multiciliate differentiation and DNA synthesis associated cell cycle protein [Source:HGNC Symbol;Acc:HGNC:40050]
FOXD3-AS1	-0.208114	0.0284407	-0.318581	-0.413836	-0.386632	-0.415167	FOXD3 antisense RNA 1 [Source:HGNC Symbol;Acc:HGNC:40241]
BSG	15.223	14.5573	14.4	14.0892	14.0339	14.0936	basigin (Ok blood group) [Source:HGNC Symbol;Acc:HGNC:1116]
HMGN2P41	-1.11729	-1.01213	-1.06692	-1.14906	-1.11651	-1.05188	high mobility group nucleosomal binding domain 2 pseudogene 41 [Source:HGNC Symbol;Acc:HGNC:39412]
HMGN2P40	-1.53175	-1.53929	-1.49552	-1.55622	-1.53127	-1.48481	high mobility group nucleosomal binding domain 2 pseudogene 40 [Source:HGNC Symbol;Acc:HGNC:39411]
LGALS9	9.25404	8.55694	8.04546	7.36821	7.25507	7.3014	galectin 9 [Source:HGNC Symbol;Acc:HGNC:6570]
LGALS8	8.01856	7.9685	8.39145	8.5906	8.59586	8.52233	galectin 8 [Source:HGNC Symbol;Acc:HGNC:6569]
BSN	5.23277	5.10278	5.13458	4.95849	5.09386	4.87296	bassoon presynaptic cytomatrix protein [Source:HGNC Symbol;Acc:HGNC:1117]
LGALS7	-0.109893	-0.444331	-0.467245	-0.241611	-0.434833	-0.349193	galectin 7 [Source:HGNC Symbol;Acc:HGNC:6568]
INHBA-AS1	-1.97493	-1.91485	-2.0049	-1.99746	-1.97448	-1.99873	INHBA antisense RNA 1 [Source:HGNC Symbol;Acc:HGNC:40303]
OR7E43P	0	0	0	0	0	0	olfactory receptor family 7 subfamily E member 43 pseudogene [Source:HGNC Symbol;Acc:HGNC:8417]
ENSG00000276170	0	0	0	0	0	0	novel transcript, antisense to ARHGAP23
BSX	0	0	0	0	0	0	brain specific homeobox [Source:HGNC Symbol;Acc:HGNC:20450]
HTR3C2P	0	0	0	0	0	0	5-hydroxytryptamine receptor 3C2, pseudogene [Source:HGNC Symbol;Acc:HGNC:53986]
RNU7-8P	0	0	0	0	0	0	RNA, U7 small nuclear 8 pseudogene [Source:HGNC Symbol;Acc:HGNC:34104]
SEZ6L-AS1	0	0	0	0	0	0	SEZ6L antisense RNA 1 [Source:HGNC Symbol;Acc:HGNC:40521]
DMD-AS3	0	0	0	0	0	0	DMD antisense RNA 3 [Source:HGNC Symbol;Acc:HGNC:40185]
BTC	5.40721	5.48631	6.02906	6.20223	6.16007	6.15428	betacellulin [Source:HGNC Symbol;Acc:HGNC:1121]
ZNF542P	1.62522	1.94082	1.89943	1.09832	1.1746	1.09454	zinc finger protein 542, pseudogene [Source:HGNC Symbol;Acc:HGNC:25393]
CFDP1	10.1751	10.2819	9.67781	9.13461	9.08207	9.18079	craniofacial development protein 1 [Source:HGNC Symbol;Acc:HGNC:1873]
BTD	7.23002	7.05658	7.00938	7.01298	6.57822	6.64724	biotinidase [Source:HGNC Symbol;Acc:HGNC:1122]
CRISPLD1	0	0	0	0	0	0	cysteine rich secretory protein LCCL domain containing 1 [Source:HGNC Symbol;Acc:HGNC:18206]
CRISPLD2	6.28526	6.32031	6.35123	5.88719	5.88717	5.98373	cysteine rich secretory protein LCCL domain containing 2 [Source:HGNC Symbol;Acc:HGNC:25248]
SUB1	11.4448	12.1105	11.5346	11.2956	11.2594	11.3206	SUB1 regulator of transcription [Source:HGNC Symbol;Acc:HGNC:19985]
BTK	-1.33315	-1.34273	-1.15751	-1.36356	-1.33254	-1.36392	Bruton tyrosine kinase [Source:HGNC Symbol;Acc:HGNC:1133]
TBC1D26-AS1	0	0	0	0	0	0	TBC1D26 antisense RNA 1 [Source:HGNC Symbol;Acc:HGNC:41211]
OR5G5P	0	0	0	0	0	0	olfactory receptor family 5 subfamily G member 5 pseudogene [Source:HGNC Symbol;Acc:HGNC:15289]
DOCK9-DT	5.23436	4.55556	4.55873	4.42325	4.40193	4.31533	DOCK9 divergent transcript [Source:HGNC Symbol;Acc:HGNC:43696]
ENSG00000252188	0	0	0	0	0	0	novel transcript
DHX8	10.1314	10.1198	10.1486	10.3416	10.3552	10.3179	DEAH-box helicase 8 [Source:HGNC Symbol;Acc:HGNC:2749]
DHX9	10.9642	11.6535	11.9015	12.1807	12.1559	12.1427	DExH-box helicase 9 [Source:HGNC Symbol;Acc:HGNC:2750]
NKAIN2	3.52322	3.56671	3.82727	2.61827	3.05566	3.01517	sodium/potassium transporting ATPase interacting 2 [Source:HGNC Symbol;Acc:HGNC:16443]
NKAIN1	0.992591	1.06013	0.716765	0.844633	0.850035	0.837255	sodium/potassium transporting ATPase interacting 1 [Source:HGNC Symbol;Acc:HGNC:25743]
NKAIN4	3.00591	2.7513	2.36232	2.39257	2.27848	2.06991	sodium/potassium transporting ATPase interacting 4 [Source:HGNC Symbol;Acc:HGNC:16191]
MC2R	0	0	0	0	0	0	melanocortin 2 receptor [Source:HGNC Symbol;Acc:HGNC:6930]
NKAIN3	0	0	0	0	0	0	sodium/potassium transporting ATPase interacting 3 [Source:HGNC Symbol;Acc:HGNC:26829]
RACGAP1	9.96876	10.3768	10.6106	10.9174	10.8689	10.9056	Rac GTPase activating protein 1 [Source:HGNC Symbol;Acc:HGNC:9804]
OR5G4P	0	0	0	0	0	0	olfactory receptor family 5 subfamily G member 4 pseudogene [Source:HGNC Symbol;Acc:HGNC:15288]
STK25P1	0	0	0	0	0	0	serine/threonine kinase 25 pseudogene 1 [Source:HGNC Symbol;Acc:HGNC:50361]
OR7E47P	0.379052	0.349584	0.265333	0.387122	0.380978	0.380411	olfactory receptor family 7 subfamily E member 47 pseudogene [Source:HGNC Symbol;Acc:HGNC:8421]
BBS2	8.2269	8.59487	9.09538	9.02257	8.88818	8.87762	Bardet-Biedl syndrome 2 [Source:HGNC Symbol;Acc:HGNC:967]
SLC10A4	-1.03421	-0.785078	-0.978742	-1.06781	-1.03334	-1.0685	solute carrier family 10 member 4 [Source:HGNC Symbol;Acc:HGNC:22980]
BBS1	3.41544	3.4056	3.82061	4.15723	4.22663	3.94166	Bardet-Biedl syndrome 1 [Source:HGNC Symbol;Acc:HGNC:966]
SLC10A5	4.66227	5.4477	4.85497	4.50379	4.43543	4.52935	solute carrier family 10 member 5 [Source:HGNC Symbol;Acc:HGNC:22981]
XBP1	0	0	0	0	0	0	X-box binding protein 1 [Source:HGNC Symbol;Acc:HGNC:12801]
SLC10A6	-1.97609	-1.97994	-1.95558	-1.98857	-1.97585	-1.98927	solute carrier family 10 member 6 [Source:HGNC Symbol;Acc:HGNC:30603]
SLC10A7	5.85355	5.88798	6.76068	6.7425	6.78048	6.69839	solute carrier family 10 member 7 [Source:HGNC Symbol;Acc:HGNC:23088]
MAP1LC3BP1	-1.97609	-1.97994	-1.95558	-1.98857	-1.97585	-1.98927	microtubule associated protein 1 light chain 3 beta pseudogene 1 [Source:HGNC Symbol;Acc:HGNC:49783]
HSD17B1P1	2.83643	2.47342	3.00855	2.53668	2.43524	2.79608	hydroxysteroid 17-beta dehydrogenase 1 pseudogene 1 [Source:HGNC Symbol;Acc:HGNC:5216]
TRDV2	0	0	0	0	0	0	T cell receptor delta variable 2 [Source:HGNC Symbol;Acc:HGNC:12263]
SLC10A1	-0.618869	-0.634472	-0.658925	-0.524255	-0.124716	-0.652932	solute carrier family 10 member 1 [Source:HGNC Symbol;Acc:HGNC:10905]
TRDV3	0	0	0	0	0	0	T cell receptor delta variable 3 [Source:HGNC Symbol;Acc:HGNC:12264]
SLC10A2	-1.89536	-1.98265	-2.00982	-2.00105	-1.97393	-2.00254	solute carrier family 10 member 2 [Source:HGNC Symbol;Acc:HGNC:10906]
SPDYC	4.76621	4.62845	3.78006	3.59045	3.92243	3.52166	speedy/RINGO cell cycle regulator family member C [Source:HGNC Symbol;Acc:HGNC:32681]
SLC10A3	8.51453	7.73239	8.14033	8.01525	8.01444	8.03574	solute carrier family 10 member 3 [Source:HGNC Symbol;Acc:HGNC:22979]
TRDV1	0	0	0	0	0	0	T cell receptor delta variable 1 [Source:HGNC Symbol;Acc:HGNC:12262]
SUCO	8.61277	9.16652	9.08162	9.35393	9.27217	9.35559	SUN domain containing ossification factor [Source:HGNC Symbol;Acc:HGNC:1240]
IL36G	0	0	0	0	0	0	interleukin 36 gamma [Source:HGNC Symbol;Acc:HGNC:15741]
PEX5L	0.693504	0.661258	0.87306	0.694506	0.84159	0.483501	peroxisomal biogenesis factor 5 like [Source:HGNC Symbol;Acc:HGNC:30024]
MC1R	6.8008	6.94614	6.54612	6.39032	6.41729	6.10379	melanocortin 1 receptor [Source:HGNC Symbol;Acc:HGNC:6929]
SPDYA	0.908556	1.00187	0.863123	0.903927	1.05302	0.982583	speedy/RINGO cell cycle regulator family member A [Source:HGNC Symbol;Acc:HGNC:30613]
OR7E46P	-1.50817	-1.51625	-1.53916	-1.53441	-1.50765	-1.38398	olfactory receptor family 7 subfamily E member 46 pseudogene [Source:HGNC Symbol;Acc:HGNC:8420]
OR3A4P	0	0	0	0	0	0	olfactory receptor family 3 subfamily A member 4 pseudogene [Source:HGNC Symbol;Acc:HGNC:15510]
C8B	-0.971004	-0.570358	-1.01201	-1.0071	-0.970033	-1.00797	complement C8 beta chain [Source:HGNC Symbol;Acc:HGNC:1353]
C8A	0.712657	0.250579	0.400027	0.531955	0.263683	0.333689	complement C8 alpha chain [Source:HGNC Symbol;Acc:HGNC:1352]
MC4R	0	0	0	0	0	0	melanocortin 4 receptor [Source:HGNC Symbol;Acc:HGNC:6932]
C8G	4.29358	4.69021	3.67405	3.72844	3.66757	3.70636	complement C8 gamma chain [Source:HGNC Symbol;Acc:HGNC:1354]
SUFU	7.09375	6.99314	7.20529	7.21766	7.16778	7.079	SUFU negative regulator of hedgehog signaling [Source:HGNC Symbol;Acc:HGNC:16466]
RNF213-AS1	3.64688	3.01512	3.4686	3.70513	3.59059	3.42998	RNF213 antisense RNA 1 [Source:HGNC Symbol;Acc:HGNC:54402]
BBS9	5.67847	5.76316	6.15616	5.75049	5.77874	5.62538	Bardet-Biedl syndrome 9 [Source:HGNC Symbol;Acc:HGNC:30000]
MIR223HG	0	0	0	0	0	0	MIR223 host gene [Source:HGNC Symbol;Acc:HGNC:54520]
BBS7	6.25316	6.64599	6.46035	6.71664	6.82336	6.62473	Bardet-Biedl syndrome 7 [Source:HGNC Symbol;Acc:HGNC:18758]
BBS5	6.58163	6.7521	6.69542	5.91591	6.07154	6.26006	Bardet-Biedl syndrome 5 [Source:HGNC Symbol;Acc:HGNC:970]
BBS4	6.12089	5.96114	6.45486	6.37797	6.01855	6.40182	Bardet-Biedl syndrome 4 [Source:HGNC Symbol;Acc:HGNC:969]
PCYT1B	0	0	0	0	0	0	phosphate cytidylyltransferase 1B, choline [Source:HGNC Symbol;Acc:HGNC:8755]
ZHX2	8.19334	8.11713	8.43203	8.45585	8.50783	8.50872	zinc fingers and homeoboxes 2 [Source:HGNC Symbol;Acc:HGNC:18513]
PCYT1A	10.5102	10.5462	10.4123	10.5463	10.4798	10.4523	phosphate cytidylyltransferase 1A, choline [Source:HGNC Symbol;Acc:HGNC:8754]
ZHX3	9.35495	9.48494	9.39358	9.331	9.31315	9.29825	zinc fingers and homeoboxes 3 [Source:HGNC Symbol;Acc:HGNC:15935]
CACYBP	10.0643	10.5268	10.3911	10.4532	10.4621	10.5458	calcyclin binding protein [Source:HGNC Symbol;Acc:HGNC:30423]
CSRP2P2	-1.97584	-1.98036	-1.99538	-1.99053	-1.97555	-1.94766	CSRP2 pseudogene 2 [Source:HGNC Symbol;Acc:HGNC:56524]
MLECP1	0	0	0	0	0	0	malectin pseudogene 1 [Source:HGNC Symbol;Acc:HGNC:51122]
EIPR1-IT1	-0.809464	-0.824699	-0.750313	-0.63054	-0.661418	-0.840434	EIPR1 intronic transcript 1 [Source:HGNC Symbol;Acc:HGNC:41392]
RNU7-4P	0	0	0	0	0	0	RNA, U7 small nuclear 4 pseudogene [Source:HGNC Symbol;Acc:HGNC:34100]
ZHX1	8.12347	8.5834	8.93291	9.12747	9.18102	9.09411	zinc fingers and homeoboxes 1 [Source:HGNC Symbol;Acc:HGNC:12871]
RNF144A	2.10539	2.01881	1.94106	1.49639	1.6281	1.67206	ring finger protein 144A [Source:HGNC Symbol;Acc:HGNC:20457]
MC3R	0	0	0	0	0	0	melanocortin 3 receptor [Source:HGNC Symbol;Acc:HGNC:6931]
RNF144B	4.66474	4.28683	4.33062	4.41655	4.28697	4.23407	ring finger protein 144B [Source:HGNC Symbol;Acc:HGNC:21578]
ENSG00000239182	0	0	0	0	0	0	novel transcript
TAX1BP1	9.86732	10.164	10.6113	10.4823	10.4122	10.4054	Tax1 binding protein 1 [Source:HGNC Symbol;Acc:HGNC:11575]
ERCC6L2-AS1	7.53226	7.59976	6.69327	6.52565	6.4875	6.51933	ERCC6L2 antisense RNA 1 [Source:HGNC Symbol;Acc:HGNC:27858]
TAX1BP3	8.15757	7.75171	7.01975	6.86203	6.82412	6.89868	Tax1 binding protein 3 [Source:HGNC Symbol;Acc:HGNC:30684]
ENSG00000252143	0	0	0	0	0	0	novel transcript
ENSG00000252170	0	0	0	0	0	0	novel transcript
RNF13P1	0.241963	0.230965	0.450456	0.411704	0.406181	0.569265	RNF13 pseudogene 1 [Source:HGNC Symbol;Acc:HGNC:56589]
RNU7-7P	0	0	0	0	0	0	RNA, U7 small nuclear 7 pseudogene [Source:HGNC Symbol;Acc:HGNC:34103]
PEX16	11.8815	11.427	10.6753	10.2652	10.2076	10.2579	peroxisomal biogenesis factor 16 [Source:HGNC Symbol;Acc:HGNC:8857]
PEX19	9.47168	9.3537	9.27238	9.34465	9.36459	9.34004	peroxisomal biogenesis factor 19 [Source:HGNC Symbol;Acc:HGNC:9713]
MT2P1	0	0	0	0	0	0	metallothionein 2 pseudogene 1 [Source:HGNC Symbol;Acc:HGNC:7407]
RNU7-6P	0	0	0	0	0	0	RNA, U7 small nuclear 6 pseudogene [Source:HGNC Symbol;Acc:HGNC:34102]
PEX10	8.3217	8.00591	8.62131	8.95671	8.9417	8.98399	peroxisomal biogenesis factor 10 [Source:HGNC Symbol;Acc:HGNC:8851]
PEX12	5.85316	6.71373	6.82492	6.633	6.43189	6.54415	peroxisomal biogenesis factor 12 [Source:HGNC Symbol;Acc:HGNC:8854]
PEX13	7.62049	8.31231	8.40605	8.38607	8.22539	8.32389	peroxisomal biogenesis factor 13 [Source:HGNC Symbol;Acc:HGNC:8855]
PEX14	9.46423	9.05107	8.795	8.883	8.8132	8.8156	peroxisomal biogenesis factor 14 [Source:HGNC Symbol;Acc:HGNC:8856]
MC5R	0	0	0	0	0	0	melanocortin 5 receptor [Source:HGNC Symbol;Acc:HGNC:6933]
PRDM4-AS1	2.04839	1.72587	2.02986	2.24467	2.64891	2.34582	PRDM4 antisense RNA 1 [Source:HGNC Symbol;Acc:HGNC:56186]
TILRLS	0	0	0	0	0	0	TCL1A interacting lncRNA, retroperitoneal liposarcoma associated [Source:HGNC Symbol;Acc:HGNC:53077]
PPM1J-DT	0	0	0	0	0	0	PPM1J divergent transcript [Source:HGNC Symbol;Acc:HGNC:55355]
ENSG00000278774	0	0	0	0	0	0	U2 spliceosomal RNA [Source:RFAM;Acc:RF00004]
ENSG00000239137	0	0	0	0	0	0	novel transcript
RN7SL559P	-1.48212	-1.49033	-1.51307	-1.42955	-1.4816	-1.43135	RNA, 7SL, cytoplasmic 559, pseudogene [Source:HGNC Symbol;Acc:HGNC:46575]
SNORA58B	0	0	0	0	0	0	small nucleolar RNA, H/ACA box 58B [Source:HGNC Symbol;Acc:HGNC:52208]
INPPL1	11.1811	11.2503	11.316	11.3306	11.3868	11.3338	inositol polyphosphate phosphatase like 1 [Source:HGNC Symbol;Acc:HGNC:6080]
RBM22P2	-0.534306	-0.544891	-0.47203	-0.450901	-0.533237	-0.19625	RNA binding motif protein 22 pseudogene 2 [Source:HGNC Symbol;Acc:HGNC:39695]
ENSG00000227157	0	0	0	0	0	0	novel transcript
RBM22P1	0	0	0	0	0	0	RNA binding motif protein 22 pseudogene 1 [Source:HGNC Symbol;Acc:HGNC:31466]
IGF1R	7.05714	7.34689	7.61709	8.0273	8.02103	7.89525	insulin like growth factor 1 receptor [Source:HGNC Symbol;Acc:HGNC:5465]
PPIP5K1	7.95031	8.43643	8.4877	8.64468	8.48343	8.54334	diphosphoinositol pentakisphosphate kinase 1 [Source:HGNC Symbol;Acc:HGNC:29023]
PPIP5K2	7.62072	8.28336	8.89308	9.34894	9.36713	9.24286	diphosphoinositol pentakisphosphate kinase 2 [Source:HGNC Symbol;Acc:HGNC:29035]
MIR6129	0	0	0	0	0	0	microRNA 6129 [Source:HGNC Symbol;Acc:HGNC:50220]
ENPP2	4.5694	4.61174	5.03153	5.00594	5.07631	5.11948	ectonucleotide pyrophosphatase/phosphodiesterase 2 [Source:HGNC Symbol;Acc:HGNC:3357]
MIR6127	0	0	0	0	0	0	microRNA 6127 [Source:HGNC Symbol;Acc:HGNC:50163]
ENPP1	2.41126	2.35635	2.66368	3.02385	3.38997	3.2416	ectonucleotide pyrophosphatase/phosphodiesterase 1 [Source:HGNC Symbol;Acc:HGNC:3356]
MIR6128	0	0	0	0	0	0	microRNA 6128 [Source:HGNC Symbol;Acc:HGNC:50109]
ENPP4	5.5651	6.09973	6.53362	6.80591	6.79031	6.9164	ectonucleotide pyrophosphatase/phosphodiesterase 4 [Source:HGNC Symbol;Acc:HGNC:3359]
ENPP3	2.47967	2.29497	3.24264	3.16493	3.17967	3.25802	ectonucleotide pyrophosphatase/phosphodiesterase 3 [Source:HGNC Symbol;Acc:HGNC:3358]
SAMM50P1	-1.48212	-1.49033	-1.51307	-1.42955	-1.4816	-1.43135	SAMM50 sorting and assembly machinery component pseudogene 1 [Source:HGNC Symbol;Acc:HGNC:49778]
MIR6126	0	0	0	0	0	0	microRNA 6126 [Source:HGNC Symbol;Acc:HGNC:50099]
ENPP6	0	0	0	0	0	0	ectonucleotide pyrophosphatase/phosphodiesterase 6 [Source:HGNC Symbol;Acc:HGNC:23409]
ENSG00000254775	0	0	0	0	0	0	novel transcript
ENPP5	3.65429	3.47759	3.95666	4.45074	4.40821	4.5217	ectonucleotide pyrophosphatase/phosphodiesterase family member 5 [Source:HGNC Symbol;Acc:HGNC:13717]
MIR6124	0	0	0	0	0	0	microRNA 6124 [Source:HGNC Symbol;Acc:HGNC:50200]
ENPP7	0	0	0	0	0	0	ectonucleotide pyrophosphatase/phosphodiesterase 7 [Source:HGNC Symbol;Acc:HGNC:23764]
SNORA59A	-0.900433	-0.914815	-0.980506	-1.07526	-1.03836	-1.07604	small nucleolar RNA, H/ACA box 59A [Source:HGNC Symbol;Acc:HGNC:32653]
SNORA59B	-1.97584	-1.98036	-1.99538	-1.99053	-1.97555	-1.94766	small nucleolar RNA, H/ACA box 59B [Source:HGNC Symbol;Acc:HGNC:32658]
CPSF1P2	0	0	0	0	0	0	CPSF1 pseudogene 2 [Source:HGNC Symbol;Acc:HGNC:54959]
RN7SL558P	0	0	0	0	0	0	RNA, 7SL, cytoplasmic 558, pseudogene [Source:HGNC Symbol;Acc:HGNC:46574]
CPSF1P1	2.95613	3.31091	4.13075	4.38236	4.13405	3.99652	CPSF1 pseudogene 1 [Source:HGNC Symbol;Acc:HGNC:19251]
NDFIP2-AS1	-1.97584	-1.98036	-1.99538	-1.99053	-1.97555	-1.94766	NDFIP2 antisense RNA 1 [Source:HGNC Symbol;Acc:HGNC:40844]
DHDDS	9.33506	9.27135	9.17578	9.45705	9.33645	9.41988	dehydrodolichyl diphosphate synthase subunit [Source:HGNC Symbol;Acc:HGNC:20603]
ENSG00000278757	0	0	0	0	0	0	U6 spliceosomal RNA [Source:RFAM;Acc:RF00026]
RNU6-649P	0	0	0	0	0	0	RNA, U6 small nuclear 649, pseudogene [Source:HGNC Symbol;Acc:HGNC:47612]
ENSG00000239142	0	0	0	0	0	0	U8 small nucleolar RNA [Source:RFAM;Acc:RF00096]
ENSG00000215156	2.39111	2.31141	2.08152	2.34969	2.66356	2.13701	novel protein
RBMS2P1	-0.0717291	-0.0806523	0.0692589	0.0085612	0.23821	0.0992341	RNA binding motif single stranded interacting protein 2 pseudogene 1 [Source:HGNC Symbol;Acc:HGNC:30994]
RN7SL557P	0	0	0	0	0	0	RNA, 7SL, cytoplasmic 557, pseudogene [Source:HGNC Symbol;Acc:HGNC:46573]
HTRA3	0	0	0	0	0	0	HtrA serine peptidase 3 [Source:HGNC Symbol;Acc:HGNC:30406]
HTRA4	0	0	0	0	0	0	HtrA serine peptidase 4 [Source:HGNC Symbol;Acc:HGNC:26909]
HTRA1	-0.433548	-0.292981	-0.368345	-0.346306	-0.26492	-0.350221	HtrA serine peptidase 1 [Source:HGNC Symbol;Acc:HGNC:9476]
DAPP1	4.55444	4.78903	5.27865	4.89043	5.10776	5.17863	dual adaptor of phosphotyrosine and 3-phosphoinositides 1 [Source:HGNC Symbol;Acc:HGNC:16500]
HTRA2	9.33859	9.21289	9.19883	9.08107	8.94213	9.04116	HtrA serine peptidase 2 [Source:HGNC Symbol;Acc:HGNC:14348]
RNU7-3P	-1.11058	-1.12402	-1.14802	-1.14437	-0.979946	-0.943571	RNA, U7 small nuclear 3 pseudogene [Source:HGNC Symbol;Acc:HGNC:34099]
ENSG00000239153	0	0	0	0	0	0	novel transcript
BRINP3-DT	0	0	0	0	0	0	BRINP3 divergent transcript [Source:HGNC Symbol;Acc:HGNC:50577]
ENSG00000266767	0	0	0	0	0	0	novel transcript, antisense to PTPRM
FAM151AP1	-1.97609	-1.97994	-1.95558	-1.98857	-1.97585	-1.98927	FAM151A pseudogene 1 [Source:HGNC Symbol;Acc:HGNC:56626]
RN7SL556P	0	0	0	0	0	0	RNA, 7SL, cytoplasmic 556, pseudogene [Source:HGNC Symbol;Acc:HGNC:46572]
ZNF350-AS1	-0.783144	-0.657935	-0.815039	-0.706428	-0.782206	-0.618211	ZNF350 antisense RNA 1 [Source:HGNC Symbol;Acc:HGNC:48598]
CHCHD10	6.15843	5.36431	5.11484	5.24606	5.29268	5.28122	coiled-coil-helix-coiled-coil-helix domain containing 10 [Source:HGNC Symbol;Acc:HGNC:15559]
ENSG00000227189	0	0	0	0	0	0	novel transcript
RNU7-2P	0	0	0	0	0	0	RNA, U7 small nuclear 2 pseudogene [Source:HGNC Symbol;Acc:HGNC:34098]
IGF2R	10.5782	10.7786	11.3219	11.8329	11.838	11.7095	insulin like growth factor 2 receptor [Source:HGNC Symbol;Acc:HGNC:5467]
BSPRY	9.43494	9.22879	9.02914	8.8923	8.82042	8.87477	B-box and SPRY domain containing [Source:HGNC Symbol;Acc:HGNC:18232]
RBM22P6	0	0	0	0	0	0	RNA binding motif protein 22 pseudogene 6 [Source:HGNC Symbol;Acc:HGNC:39699]
RBM22P5	0	0	0	0	0	0	RNA binding motif protein 22 pseudogene 5 [Source:HGNC Symbol;Acc:HGNC:39698]
RBM22P4	0	0	0	0	0	0	RNA binding motif protein 22 pseudogene 4 [Source:HGNC Symbol;Acc:HGNC:39697]
RBM22P3	0	0	0	0	0	0	RNA binding motif protein 22 pseudogene 3 [Source:HGNC Symbol;Acc:HGNC:39696]
ENSG00000254787	0	0	0	0	0	0	novel transcript
OR7M1P	0	0	0	0	0	0	olfactory receptor family 7 subfamily M member 1 pseudogene [Source:HGNC Symbol;Acc:HGNC:15128]
RBM22P7	0	0	0	0	0	0	RNA binding motif protein 22 pseudogene 7 [Source:HGNC Symbol;Acc:HGNC:39700]
ENSG00000252122	0	0	0	0	0	0	novel transcript
DIAPH2-AS1	-1.24162	-1.25167	-1.12927	-1.27114	-1.24098	-1.18505	DIAPH2 antisense RNA 1 [Source:HGNC Symbol;Acc:HGNC:16972]
RN7SL555P	-0.908084	-0.625896	-0.949294	-0.943944	-0.75318	-0.944892	RNA, 7SL, cytoplasmic 555, pseudogene [Source:HGNC Symbol;Acc:HGNC:46571]
ENSG00000229771	0	0	0	0	0	0	novel transcript
ENSG00000229770	0	0	0	0	0	0	novel transcript
CA1	1.28997	1.84183	1.59395	1.51264	1.71613	1.58179	carbonic anhydrase 1 [Source:HGNC Symbol;Acc:HGNC:1368]
ZIC2	9.33488	9.77607	9.93911	9.88338	9.98617	10.003	Zic family member 2 [Source:HGNC Symbol;Acc:HGNC:12873]
CA3	3.53157	3.28007	4.03135	3.38152	3.3049	3.48535	carbonic anhydrase 3 [Source:HGNC Symbol;Acc:HGNC:1374]
GTF2A1-AS1	2.99097	2.64725	2.77553	2.6133	2.99762	2.71423	GTF2A1 antisense RNA 1 [Source:HGNC Symbol;Acc:HGNC:56195]
CA2	0.264883	0.518012	0.535416	0.429865	0.265571	0.423359	carbonic anhydrase 2 [Source:HGNC Symbol;Acc:HGNC:1373]
ZIC3	0	0	0	0	0	0	Zic family member 3 [Source:HGNC Symbol;Acc:HGNC:12874]
ZIC1	0	0	0	0	0	0	Zic family member 1 [Source:HGNC Symbol;Acc:HGNC:12872]
CA4	8.35588	8.34034	7.23319	7.14073	7.26567	7.05792	carbonic anhydrase 4 [Source:HGNC Symbol;Acc:HGNC:1375]
CA7	5.41046	5.55729	4.94866	4.56021	4.52361	4.42352	carbonic anhydrase 7 [Source:HGNC Symbol;Acc:HGNC:1381]
MIR103A2	0.192364	0.325529	0.536906	0.266701	0.499652	0.159291	microRNA 103a-2 [Source:HGNC Symbol;Acc:HGNC:31491]
CA6	0	0	0	0	0	0	carbonic anhydrase 6 [Source:HGNC Symbol;Acc:HGNC:1380]
MIR103A1	0	0	0	0	0	0	microRNA 103a-1 [Source:HGNC Symbol;Acc:HGNC:31490]
CA9	11.2805	11.5911	10.6609	10.7157	10.677	10.6889	carbonic anhydrase 9 [Source:HGNC Symbol;Acc:HGNC:1383]
RNU6-646P	0	0	0	0	0	0	RNA, U6 small nuclear 646, pseudogene [Source:HGNC Symbol;Acc:HGNC:47609]
CA8	-0.177805	-0.186708	-0.212297	0.181317	-0.00688146	0.000376113	carbonic anhydrase 8 [Source:HGNC Symbol;Acc:HGNC:1382]
MIR6165	0	0	0	0	0	0	microRNA 6165 [Source:HGNC Symbol;Acc:HGNC:50197]
SUN3	-1.53531	-1.54598	-1.48403	-1.56995	-1.43161	-1.5719	Sad1 and UNC84 domain containing 3 [Source:HGNC Symbol;Acc:HGNC:22429]
SUN2	8.76076	8.7064	9.35636	9.54415	9.53267	9.46085	Sad1 and UNC84 domain containing 2 [Source:HGNC Symbol;Acc:HGNC:14210]
SUN1	9.14634	9.61312	10.2853	10.4674	10.4364	10.4011	Sad1 and UNC84 domain containing 1 [Source:HGNC Symbol;Acc:HGNC:18587]
ATP6AP1	10.9328	10.7404	10.4816	10.1964	10.2245	10.2676	ATPase H+ transporting accessory protein 1 [Source:HGNC Symbol;Acc:HGNC:868]
CAD	12.0665	11.5721	11.8704	12.2489	12.2868	12.1856	carbamoyl-phosphate synthetase 2, aspartate transcarbamylase, and dihydroorotase [Source:HGNC Symbol;Acc:HGNC:1424]
ATP6AP2	9.94145	10.3957	10.4296	10.4546	10.4325	10.4149	ATPase H+ transporting accessory protein 2 [Source:HGNC Symbol;Acc:HGNC:18305]
HUNK	7.79088	8.38558	8.47846	8.83937	8.90763	8.79014	hormonally up-regulated Neu-associated kinase [Source:HGNC Symbol;Acc:HGNC:13326]
ENSG00000254718	1.59234	1.62955	1.41485	1.39914	1.33305	1.30515	novel transcript, antisense to PPM1A
IGHV2OR16-5	0	0	0	0	0	0	immunoglobulin heavy variable 2/OR16-5 (non-functional) [Source:HGNC Symbol;Acc:HGNC:5579]
SUN5	0	0	0	0	0	0	Sad1 and UNC84 domain containing 5 [Source:HGNC Symbol;Acc:HGNC:16252]
RBM48P1	0	0	0	0	0	0	RNA binding motif protein 48 pseudogene 1 [Source:HGNC Symbol;Acc:HGNC:44054]
CAT	9.06285	8.97447	9.9232	9.84828	9.80479	9.81441	catalase [Source:HGNC Symbol;Acc:HGNC:1516]
RN7SL554P	0	0	0	0	0	0	RNA, 7SL, cytoplasmic 554, pseudogene [Source:HGNC Symbol;Acc:HGNC:46570]
ENSG00000230773	-1.97578	-1.98046	-1.99598	-1.94579	-1.97548	-1.99182	novel transcript
RNU6-645P	0	0	0	0	0	0	RNA, U6 small nuclear 645, pseudogene [Source:HGNC Symbol;Acc:HGNC:47608]
MSH2-OT1	-1.97442	-1.9827	-2.01016	-2.00129	-1.89398	-2.0028	MSH2 overlapping transcript 1 [Source:HGNC Symbol;Acc:HGNC:40319]
SHANK3	2.78784	2.61022	3.02975	2.98991	3.05679	2.76957	SH3 and multiple ankyrin repeat domains 3 [Source:HGNC Symbol;Acc:HGNC:14294]
SHANK2	6.05136	6.10875	6.77258	6.99613	6.77533	6.72945	SH3 and multiple ankyrin repeat domains 2 [Source:HGNC Symbol;Acc:HGNC:14295]
SHANK1	0.84897	0.82985	0.773756	1.1909	1.53477	1.32973	SH3 and multiple ankyrin repeat domains 1 [Source:HGNC Symbol;Acc:HGNC:15474]
OR5G1P	0	0	0	0	0	0	olfactory receptor family 5 subfamily G member 1 pseudogene [Source:HGNC Symbol;Acc:HGNC:8344]
DAPL1	1.72632	1.9157	1.78976	2.17851	1.86533	2.10544	death associated protein like 1 [Source:HGNC Symbol;Acc:HGNC:21490]
CBL	7.45749	7.703	8.57836	9.11965	9.05287	8.88553	Cbl proto-oncogene [Source:HGNC Symbol;Acc:HGNC:1541]
ENSG00000229797	-1.97609	-1.97994	-1.95558	-1.98857	-1.97585	-1.98927	novel transcript
GACAT3	-1.97609	-1.97994	-1.95558	-1.98857	-1.97585	-1.98927	gastric cancer associated transcript 3 [Source:HGNC Symbol;Acc:HGNC:50847]
GACAT2	1.03787	1.34718	1.13604	1.02925	1.04015	1.02177	gastric cancer associated transcript 2 [Source:HGNC Symbol;Acc:HGNC:50516]
GACAT1	0	0	0	0	0	0	gastric cancer associated transcript 1 [Source:HGNC Symbol;Acc:HGNC:48336]
SV2C	-0.898934	-1.06042	-0.983125	-1.08386	-0.897967	-1.08474	synaptic vesicle glycoprotein 2C [Source:HGNC Symbol;Acc:HGNC:30670]
SV2B	0	0	0	0	0	0	synaptic vesicle glycoprotein 2B [Source:HGNC Symbol;Acc:HGNC:16874]
RNU6-648P	0	0	0	0	0	0	RNA, U6 small nuclear 648, pseudogene [Source:HGNC Symbol;Acc:HGNC:47611]
TBX22	0	0	0	0	0	0	T-box transcription factor 22 [Source:HGNC Symbol;Acc:HGNC:11600]
SV2A	0.8754	0.842644	0.907583	1.11279	0.716634	1.02813	synaptic vesicle glycoprotein 2A [Source:HGNC Symbol;Acc:HGNC:20566]
CBS	-1.58931	-1.59629	-1.4968	-1.61196	-1.58887	-1.61323	cystathionine beta-synthase [Source:HGNC Symbol;Acc:HGNC:1550]
TBX21	0	0	0	0	0	0	T-box transcription factor 21 [Source:HGNC Symbol;Acc:HGNC:11599]
TBX20	0	0	0	0	0	0	T-box transcription factor 20 [Source:HGNC Symbol;Acc:HGNC:11598]
CLVS2	-1.11921	-1.13229	-1.06482	-1.15367	-0.992107	-1.04858	clavesin 2 [Source:HGNC Symbol;Acc:HGNC:23046]
ENSG00000230782	-1.43306	-1.54599	-1.48449	-1.5698	-1.53471	-1.57173	novel transcript
RN7SL553P	0	0	0	0	0	0	RNA, 7SL, cytoplasmic 553, pseudogene [Source:HGNC Symbol;Acc:HGNC:46569]
CASP3P1	0	0	0	0	0	0	caspase 3 pseudogene 1 [Source:HGNC Symbol;Acc:HGNC:43596]
CLVS1	1.02752	0.855689	0.796806	0.75973	0.600392	0.658507	clavesin 1 [Source:HGNC Symbol;Acc:HGNC:23139]
MIR6130	0	0	0	0	0	0	microRNA 6130 [Source:HGNC Symbol;Acc:HGNC:50156]
MIR6131	0	0	0	0	0	0	microRNA 6131 [Source:HGNC Symbol;Acc:HGNC:49929]
ENSG00000239129	0	0	0	0	0	0	novel transcript
ENSG00000242775	0	0	0	0	0	0	novel transcript
ZIC4	0	0	0	0	0	0	Zic family member 4 [Source:HGNC Symbol;Acc:HGNC:20393]
CCK	-0.601239	-0.321032	-0.635608	-0.629522	-0.430905	-0.517014	cholecystokinin [Source:HGNC Symbol;Acc:HGNC:1569]
ZIC5	7.57759	7.88245	8.5456	8.60605	8.69075	8.74742	Zic family member 5 [Source:HGNC Symbol;Acc:HGNC:20322]
SUOX	8.59146	8.5197	8.63957	8.99625	8.73931	8.87748	sulfite oxidase [Source:HGNC Symbol;Acc:HGNC:11460]
TBX19	5.00927	4.95464	4.58754	4.46027	4.36124	4.23736	T-box transcription factor 19 [Source:HGNC Symbol;Acc:HGNC:11596]
TBX18	-1.4948	-1.50838	-1.54811	-1.53887	-1.23186	-1.54134	T-box transcription factor 18 [Source:HGNC Symbol;Acc:HGNC:11595]
CD2	0	0	0	0	0	0	CD2 molecule [Source:HGNC Symbol;Acc:HGNC:1639]
ENSG00000254746	0	0	0	0	0	0	novel transcript
TBX15	-0.170668	-0.340369	-0.270958	-0.154071	-0.332617	-0.160217	T-box transcription factor 15 [Source:HGNC Symbol;Acc:HGNC:11594]
CD4	1.22133	1.18417	1.50217	0.999649	1.49454	1.50952	CD4 molecule [Source:HGNC Symbol;Acc:HGNC:1678]
CCS	10.2662	9.93214	8.83408	8.52947	8.47452	8.46388	copper chaperone for superoxide dismutase [Source:HGNC Symbol;Acc:HGNC:1613]
NOPCHAP1	9.42223	9.40797	8.75772	8.4886	8.47808	8.4601	NOP protein chaperone 1 [Source:HGNC Symbol;Acc:HGNC:28628]
CD6	4.18181	4.45275	4.0965	3.42526	3.03688	3.30186	CD6 molecule [Source:HGNC Symbol;Acc:HGNC:1691]
CD5	0.925678	1.28722	1.24504	1.31562	0.926802	1.23068	CD5 molecule [Source:HGNC Symbol;Acc:HGNC:1685]
RNU6-647P	0	0	0	0	0	0	RNA, U6 small nuclear 647, pseudogene [Source:HGNC Symbol;Acc:HGNC:47610]
TBX10	6.22085	5.70539	5.16727	4.74164	4.80327	4.34048	T-box transcription factor 10 [Source:HGNC Symbol;Acc:HGNC:11593]
CD7	-0.111745	-0.289215	-0.0518913	-0.306046	-0.10996	-0.198719	CD7 molecule [Source:HGNC Symbol;Acc:HGNC:1695]
CD9	11.4779	11.9825	12.222	12.3748	12.2936	12.389	CD9 molecule [Source:HGNC Symbol;Acc:HGNC:1709]
RN7SL552P	-1.97584	-1.98036	-1.99538	-1.99053	-1.97555	-1.94766	RNA, 7SL, cytoplasmic 552, pseudogene [Source:HGNC Symbol;Acc:HGNC:46568]
MIR6134	0	0	0	0	0	0	microRNA 6134 [Source:HGNC Symbol;Acc:HGNC:49951]
MNX1-AS1	9.16879	8.41223	8.07281	7.53773	7.3937	7.55601	MNX1 antisense RNA 1 (head to head) [Source:HGNC Symbol;Acc:HGNC:48954]
MNX1-AS2	4.4954	4.67918	4.41718	4.04631	3.85434	4.08729	MNX1 antisense RNA 2 [Source:HGNC Symbol;Acc:HGNC:40278]
MIR6133	0	0	0	0	0	0	microRNA 6133 [Source:HGNC Symbol;Acc:HGNC:50007]
RPL36AP13	-1.43306	-1.54599	-1.48449	-1.5698	-1.53471	-1.57173	ribosomal protein L36a pseudogene 13 [Source:HGNC Symbol;Acc:HGNC:35877]
CDA	8.82754	7.94327	7.95071	7.62698	7.39372	7.40089	cytidine deaminase [Source:HGNC Symbol;Acc:HGNC:1712]
RPL36AP14	0	0	0	0	0	0	ribosomal protein L36a pseudogene 14 [Source:HGNC Symbol;Acc:HGNC:36788]
RPL36AP11	-1.48212	-1.49033	-1.51307	-1.42955	-1.4816	-1.43135	ribosomal protein L36a pseudogene 11 [Source:HGNC Symbol;Acc:HGNC:36385]
RPL36AP12	0	0	0	0	0	0	ribosomal protein L36a pseudogene 12 [Source:HGNC Symbol;Acc:HGNC:35897]
RPL36AP17	0	0	0	0	0	0	ribosomal protein L36a pseudogene 17 [Source:HGNC Symbol;Acc:HGNC:35750]
RPL36AP18	-1.89536	-1.98265	-2.00982	-2.00105	-1.97393	-2.00254	ribosomal protein L36a pseudogene 18 [Source:HGNC Symbol;Acc:HGNC:35484]
CLEC10A	0	0	0	0	0	0	C-type lectin domain containing 10A [Source:HGNC Symbol;Acc:HGNC:16916]
RPL36AP15	-0.682708	-0.697097	-0.625204	-0.512937	-0.681744	-0.518772	ribosomal protein L36a pseudogene 15 [Source:HGNC Symbol;Acc:HGNC:36648]
RPL36AP16	-0.900433	-0.914815	-0.980506	-1.07526	-1.03836	-1.07604	ribosomal protein L36a pseudogene 16 [Source:HGNC Symbol;Acc:HGNC:36416]
RPL36AP19	0	0	0	0	0	0	ribosomal protein L36a pseudogene 19 [Source:HGNC Symbol;Acc:HGNC:36436]
EPS15-AS1	6.07679	6.04078	5.92113	5.6819	5.76232	5.62797	EPS15 antisense RNA 1 [Source:HGNC Symbol;Acc:HGNC:40219]
BPTFP1	0	0	0	0	0	0	bromodomain PHD finger transcription factor pseudogene 1 [Source:HGNC Symbol;Acc:HGNC:52869]
SCN11A	0	0	0	0	0	0	sodium voltage-gated channel alpha subunit 11 [Source:HGNC Symbol;Acc:HGNC:10583]
ENSG00000278903	0	0	0	0	0	0	novel transcript
RNU6-666P	0	0	0	0	0	0	RNA, U6 small nuclear 666, pseudogene [Source:HGNC Symbol;Acc:HGNC:47629]
RN7SL575P	0	0	0	0	0	0	RNA, 7SL, cytoplasmic 575, pseudogene [Source:HGNC Symbol;Acc:HGNC:46591]
ENSG00000230960	0	0	0	0	0	0	novel transcript
RPL36AP20	0	0	0	0	0	0	ribosomal protein L36a pseudogene 20 [Source:HGNC Symbol;Acc:HGNC:36250]
RNU6-400P	0	0	0	0	0	0	RNA, U6 small nuclear 400, pseudogene [Source:HGNC Symbol;Acc:HGNC:47363]
RPL36AP21	0.00919006	0.237777	-0.102813	-0.193876	-0.164097	-0.0825957	ribosomal protein L36a pseudogene 21 [Source:HGNC Symbol;Acc:HGNC:37041]
RPL36AP24	-0.900433	-0.914815	-0.980506	-1.07526	-1.03836	-1.07604	ribosomal protein L36a pseudogene 24 [Source:HGNC Symbol;Acc:HGNC:36252]
RPL36AP25	-1.97609	-1.97994	-1.95558	-1.98857	-1.97585	-1.98927	ribosomal protein L36a pseudogene 25 [Source:HGNC Symbol;Acc:HGNC:35926]
RPL36AP23	0	0	0	0	0	0	ribosomal protein L36a pseudogene 23 [Source:HGNC Symbol;Acc:HGNC:36002]
SSTR5-AS1	5.54569	4.68463	4.55034	4.96885	5.1994	4.88462	SSTR5 antisense RNA 1 [Source:HGNC Symbol;Acc:HGNC:26502]
RPL36AP28	-0.424611	-0.314147	-0.628122	-0.505766	-0.592871	-0.623116	ribosomal protein L36a pseudogene 28 [Source:HGNC Symbol;Acc:HGNC:36702]
RPL36AP29	0	0	0	0	0	0	ribosomal protein L36a pseudogene 29 [Source:HGNC Symbol;Acc:HGNC:36897]
RPL36AP26	0.312276	0.267036	0.217282	-0.044129	-0.0113062	-0.0457242	ribosomal protein L36a pseudogene 26 [Source:HGNC Symbol;Acc:HGNC:36758]
CLEC11A	7.50943	7.38698	5.96166	5.86591	5.89889	5.73222	C-type lectin domain containing 11A [Source:HGNC Symbol;Acc:HGNC:10576]
RPL36AP27	0	0	0	0	0	0	ribosomal protein L36a pseudogene 27 [Source:HGNC Symbol;Acc:HGNC:35650]
HUS1	7.63772	7.71137	7.83114	7.80938	7.77367	7.84614	HUS1 checkpoint clamp component [Source:HGNC Symbol;Acc:HGNC:5309]
CEL	12.8709	12.2592	11.932	11.9302	11.9077	11.9581	carboxyl ester lipase [Source:HGNC Symbol;Acc:HGNC:1848]
NUP93	10.8641	10.9723	10.8222	11.0257	10.9949	11.0166	nucleoporin 93 [Source:HGNC Symbol;Acc:HGNC:28958]
BCAN	5.35207	4.99584	5.05151	5.55152	5.86374	5.42043	brevican [Source:HGNC Symbol;Acc:HGNC:23059]
SCN10A	0	0	0	0	0	0	sodium voltage-gated channel alpha subunit 10 [Source:HGNC Symbol;Acc:HGNC:10582]
BCAM	6.62917	5.77884	5.69354	5.30424	5.49509	5.3601	basal cell adhesion molecule (Lutheran blood group) [Source:HGNC Symbol;Acc:HGNC:6722]
HECW2	-0.14834	-0.33356	-0.258386	-0.351637	0.00859569	-0.238484	HECT, C2 and WW domain containing E3 ubiquitin protein ligase 2 [Source:HGNC Symbol;Acc:HGNC:29853]
HECW1	0.3429	0.170235	0.0885318	0.210396	0.0344165	0.108167	HECT, C2 and WW domain containing E3 ubiquitin protein ligase 1 [Source:HGNC Symbol;Acc:HGNC:22195]
RNU6-665P	0	0	0	0	0	0	RNA, U6 small nuclear 665, pseudogene [Source:HGNC Symbol;Acc:HGNC:47628]
SRFBP1	5.3243	5.71231	6.79032	7.13529	7.11539	6.94243	serum response factor binding protein 1 [Source:HGNC Symbol;Acc:HGNC:26333]
RN7SL574P	-0.544626	-0.555148	-0.329967	-0.463792	-0.543592	-0.376326	RNA, 7SL, cytoplasmic 574, pseudogene [Source:HGNC Symbol;Acc:HGNC:46590]
NUP98	10.3793	10.6123	11.0135	11.3752	11.3543	11.2993	nucleoporin 98 and 96 precursor [Source:HGNC Symbol;Acc:HGNC:8068]
SNORA50A	-0.987649	-0.859922	-1.02748	-1.0229	-0.844221	-0.910497	small nucleolar RNA, H/ACA box 50A [Source:HGNC Symbol;Acc:HGNC:32643]
RPL36AP31	0	0	0	0	0	0	ribosomal protein L36a pseudogene 31 [Source:HGNC Symbol;Acc:HGNC:36066]
SNORA50B	-1.4948	-1.50838	-1.54811	-1.53887	-1.23186	-1.54134	small nucleolar RNA, H/ACA box 50B [Source:HGNC Symbol;Acc:HGNC:50432]
RPL36AP32	-1.97442	-1.9827	-2.01016	-2.00129	-1.89398	-2.0028	ribosomal protein L36a pseudogene 32 [Source:HGNC Symbol;Acc:HGNC:36540]
SNORA50C	0	0	0	0	0	0	small nucleolar RNA, H/ACA box 50C [Source:HGNC Symbol;Acc:HGNC:32662]
CFB	0	0	0	0	0	0	complement factor B [Source:HGNC Symbol;Acc:HGNC:1037]
RPL36AP30	0.5522	0.538289	0.675679	0.96112	0.717321	0.948885	ribosomal protein L36a pseudogene 30 [Source:HGNC Symbol;Acc:HGNC:36216]
CFD	0	0	0	0	0	0	complement factor D [Source:HGNC Symbol;Acc:HGNC:2771]
CFH	0	0	0	0	0	0	complement factor H [Source:HGNC Symbol;Acc:HGNC:4883]
CFI	-1.97493	-1.91485	-2.0049	-1.99746	-1.97448	-1.99873	complement factor I [Source:HGNC Symbol;Acc:HGNC:5394]
CFP	4.13482	3.755	3.66829	3.66148	3.62969	3.74786	complement factor properdin [Source:HGNC Symbol;Acc:HGNC:8864]
RRP7A	10.616	10.4369	9.68833	9.79209	9.79829	9.83684	ribosomal RNA processing 7 homolog A [Source:HGNC Symbol;Acc:HGNC:24286]
NUP85	10.8351	10.9511	10.6266	10.7526	10.7181	10.7559	nucleoporin 85 [Source:HGNC Symbol;Acc:HGNC:8734]
NUP88	10.0007	9.79392	10.0471	10.3028	10.2954	10.2712	nucleoporin 88 [Source:HGNC Symbol;Acc:HGNC:8067]
RNU6-668P	0	0	0	0	0	0	RNA, U6 small nuclear 668, pseudogene [Source:HGNC Symbol;Acc:HGNC:47631]
RNU6-402P	-1.97584	-1.98036	-1.99538	-1.99053	-1.97555	-1.94766	RNA, U6 small nuclear 402, pseudogene [Source:HGNC Symbol;Acc:HGNC:47365]
RN7SL573P	0	0	0	0	0	0	RNA, 7SL, cytoplasmic 573, pseudogene [Source:HGNC Symbol;Acc:HGNC:46589]
CGA	0	0	0	0	0	0	glycoprotein hormones, alpha polypeptide [Source:HGNC Symbol;Acc:HGNC:1885]
ENSG00000254951	0	0	0	0	0	0	novel transcript, sense overlapping OR5P2, OR5P3 and OR5P1P
C3orf18	2.95391	3.12974	3.24439	2.64817	2.55412	2.56718	chromosome 3 open reading frame 18 [Source:HGNC Symbol;Acc:HGNC:24837]
SPIN4-AS1	-1.37001	-1.38263	-1.54097	-1.53283	-1.49105	-1.53513	SPIN4 antisense RNA 1 [Source:HGNC Symbol;Acc:HGNC:41177]
MCAM	1.44092	1.63378	1.64318	1.72148	1.44336	1.57117	melanoma cell adhesion molecule [Source:HGNC Symbol;Acc:HGNC:6934]
CGN	8.35274	8.59081	9.13803	9.03255	9.07887	9.07708	cingulin [Source:HGNC Symbol;Acc:HGNC:17429]
MCAT	10.5398	10.217	9.55404	9.66587	9.67996	9.66248	malonyl-CoA-acyl carrier protein transacylase [Source:HGNC Symbol;Acc:HGNC:29622]
ZNF559-ZNF177	-1.11921	-1.13229	-1.06482	-1.15367	-0.992107	-1.04858	ZNF559-ZNF177 readthrough [Source:HGNC Symbol;Acc:HGNC:42964]
OR10AH1P	0	0	0	0	0	0	olfactory receptor family 10 subfamily AH member 1 pseudogene [Source:HGNC Symbol;Acc:HGNC:19647]
RNU6-401P	0	0	0	0	0	0	RNA, U6 small nuclear 401, pseudogene [Source:HGNC Symbol;Acc:HGNC:47364]
TMEM225B	-1.97578	-1.98046	-1.99598	-1.94579	-1.97548	-1.99182	transmembrane protein 225B [Source:HGNC Symbol;Acc:HGNC:53075]
RNU6-667P	0	0	0	0	0	0	RNA, U6 small nuclear 667, pseudogene [Source:HGNC Symbol;Acc:HGNC:47630]
RPL36AP10	0	0	0	0	0	0	ribosomal protein L36a pseudogene 10 [Source:HGNC Symbol;Acc:HGNC:36175]
MOCS2	9.10419	9.33105	9.6027	9.30516	9.37283	9.43531	molybdenum cofactor synthesis 2 [Source:HGNC Symbol;Acc:HGNC:7193]
MOCS3	7.91651	7.89855	8.31559	8.28596	8.30722	8.34083	molybdenum cofactor synthesis 3 [Source:HGNC Symbol;Acc:HGNC:15765]
STON1	3.23131	3.34532	2.76444	2.5553	2.71812	2.90411	stonin 1 [Source:HGNC Symbol;Acc:HGNC:17003]
CHM	5.44259	5.79897	6.38173	6.84185	6.90957	6.79298	CHM Rab escort protein [Source:HGNC Symbol;Acc:HGNC:1940]
STON2	6.13027	6.10728	6.55861	5.94136	6.17491	6.07992	stonin 2 [Source:HGNC Symbol;Acc:HGNC:30652]
ENSG00000230922	0	0	0	0	0	0	novel transcript
POTEF-AS1	0	0	0	0	0	0	POTEF antisense RNA 1 [Source:HGNC Symbol;Acc:HGNC:41294]
MCEE	6.2753	6.79316	7.06137	6.66711	6.52228	6.71375	methylmalonyl-CoA epimerase [Source:HGNC Symbol;Acc:HGNC:16732]
FGD5-AS1	9.01029	9.35584	10.2679	10.56	10.5545	10.511	FGD5 antisense RNA 1 [Source:HGNC Symbol;Acc:HGNC:40410]
ENSG00000230920	0	0	0	0	0	0	novel transcript
RRP12	11.8872	11.7823	11.2426	11.3868	11.3854	11.3819	ribosomal RNA processing 12 homolog [Source:HGNC Symbol;Acc:HGNC:29100]
CIC	9.26899	9.05398	9.28218	9.54198	9.62527	9.52251	capicua transcriptional repressor [Source:HGNC Symbol;Acc:HGNC:14214]
RNU6-662P	0	0	0	0	0	0	RNA, U6 small nuclear 662, pseudogene [Source:HGNC Symbol;Acc:HGNC:47625]
RN7SL571P	0	0	0	0	0	0	RNA, 7SL, cytoplasmic 571, pseudogene [Source:HGNC Symbol;Acc:HGNC:46587]
RRP15	8.04161	8.59432	8.78286	8.88772	8.7782	8.86926	ribosomal RNA processing 15 homolog [Source:HGNC Symbol;Acc:HGNC:24255]
ZIK1	-0.522882	-0.54498	-0.618177	-0.596758	-0.678819	-0.708666	zinc finger protein interacting with K protein 1 [Source:HGNC Symbol;Acc:HGNC:33104]
EDARADD	-0.306366	-0.19257	-0.520112	-0.512919	-0.304553	-0.514193	EDAR associated via death domain [Source:HGNC Symbol;Acc:HGNC:14341]
CT45A10	0	0	0	0	0	0	cancer/testis antigen family 45 member A10 [Source:HGNC Symbol;Acc:HGNC:51263]
MIR4659A	0	0	0	0	0	0	microRNA 4659a [Source:HGNC Symbol;Acc:HGNC:41857]
C10orf88B	0	0	0	0	0	0	C10orf88B (pseudogene) [Source:HGNC Symbol;Acc:HGNC:44080]
ECRG4	-1.53175	-1.53929	-1.49552	-1.55622	-1.53127	-1.48481	ECRG4 augurin precursor [Source:HGNC Symbol;Acc:HGNC:24642]
CIT	9.25862	9.00273	9.38439	9.80169	9.91525	9.78571	citron rho-interacting serine/threonine kinase [Source:HGNC Symbol;Acc:HGNC:1985]
SLC9B1P3	0	0	0	0	0	0	solute carrier family 9 member B1 pseudogene 3 [Source:HGNC Symbol;Acc:HGNC:43582]
SLC9B1P2	0	0	0	0	0	0	solute carrier family 9 member B1 pseudogene 2 [Source:HGNC Symbol;Acc:HGNC:37493]
SLC9B1P4	0	0	0	0	0	0	solute carrier family 9 member B1 pseudogene 4 [Source:HGNC Symbol;Acc:HGNC:43583]
PCOTH	0.934053	0.614207	0.826765	0.959627	0.793401	0.782617	prostate and testis expressed opposite C1QTNF9B and MIPEP [Source:HGNC Symbol;Acc:HGNC:39839]
PLIN4	1.76558	1.84633	1.75486	1.89706	2.34175	2.31475	perilipin 4 [Source:HGNC Symbol;Acc:HGNC:29393]
PLIN3	9.01032	8.83474	9.43735	9.16682	9.20639	9.22379	perilipin 3 [Source:HGNC Symbol;Acc:HGNC:16893]
PLIN2	9.53211	9.62683	9.52592	9.4635	9.35675	9.46795	perilipin 2 [Source:HGNC Symbol;Acc:HGNC:248]
PLIN1	2.19661	1.8973	2.42157	2.267	2.41009	2.04985	perilipin 1 [Source:HGNC Symbol;Acc:HGNC:9076]
RCCD1	9.12074	9.16454	8.99063	9.07166	9.07757	9.07998	RCC1 domain containing 1 [Source:HGNC Symbol;Acc:HGNC:30457]
MOCS1	9.20539	8.47145	8.6874	8.86104	8.7789	8.77332	molybdenum cofactor synthesis 1 [Source:HGNC Symbol;Acc:HGNC:7190]
RNU6-661P	0	0	0	0	0	0	RNA, U6 small nuclear 661, pseudogene [Source:HGNC Symbol;Acc:HGNC:47624]
RN7SL570P	0	0	0	0	0	0	RNA, 7SL, cytoplasmic 570, pseudogene [Source:HGNC Symbol;Acc:HGNC:46586]
PLIN5	2.39574	1.40686	1.45568	1.42203	1.4535	1.50768	perilipin 5 [Source:HGNC Symbol;Acc:HGNC:33196]
TRBV12-1	0	0	0	0	0	0	T cell receptor beta variable 12-1 (pseudogene) [Source:HGNC Symbol;Acc:HGNC:12183]
DCAF12L2	0	0	0	0	0	0	DDB1 and CUL4 associated factor 12 like 2 [Source:HGNC Symbol;Acc:HGNC:32950]
DCAF12L1	0	0	0	0	0	0	DDB1 and CUL4 associated factor 12 like 1 [Source:HGNC Symbol;Acc:HGNC:29395]
PTPN11P5	0	0	0	0	0	0	PTPN11 pseudogene 5 [Source:HGNC Symbol;Acc:HGNC:56469]
PTPN11P4	0	0	0	0	0	0	PTPN11 pseudogene 4 [Source:HGNC Symbol;Acc:HGNC:56468]
PTPN11P3	0.319216	0.458201	0.455372	0.588741	0.775489	0.277674	PTPN11 pseudogene 3 [Source:HGNC Symbol;Acc:HGNC:56467]
PTPN11P2	-0.558207	-0.569996	-0.589435	-0.472665	-0.392132	-0.290557	PTPN11 pseudogene 2 [Source:HGNC Symbol;Acc:HGNC:56466]
TRBV12-2	0	0	0	0	0	0	T cell receptor beta variable 12-2 (pseudogene) [Source:HGNC Symbol;Acc:HGNC:12184]
PTPN11P1	-1.97578	-1.98046	-1.99598	-1.94579	-1.97548	-1.99182	PTPN11 pseudogene 1 [Source:HGNC Symbol;Acc:HGNC:56465]
TRBV12-3	0	0	0	0	0	0	T cell receptor beta variable 12-3 [Source:HGNC Symbol;Acc:HGNC:12185]
SLC9B1P1	0	0	0	0	0	0	solute carrier family 9 member B1 pseudogene 1 [Source:HGNC Symbol;Acc:HGNC:37492]
TRBV12-4	0	0	0	0	0	0	T cell receptor beta variable 12-4 [Source:HGNC Symbol;Acc:HGNC:12186]
TRBV12-5	0	0	0	0	0	0	T cell receptor beta variable 12-5 [Source:HGNC Symbol;Acc:HGNC:12187]
MIR4307HG	0	0	0	0	0	0	MIR4307 host gene [Source:HGNC Symbol;Acc:HGNC:52004]
RASSF10	6.73211	6.60506	6.71048	7.18226	7.18172	7.17337	Ras association domain family member 10 [Source:HGNC Symbol;Acc:HGNC:33984]
RRP36	10.7079	10.51	9.99647	9.95928	9.92371	10.0135	ribosomal RNA processing 36 [Source:HGNC Symbol;Acc:HGNC:21374]
CKB	9.33503	9.22698	8.34595	8.405	8.39387	8.37814	creatine kinase B [Source:HGNC Symbol;Acc:HGNC:1991]
PAIP2	9.19276	9.57534	10.0716	10.0127	9.93414	10.0418	poly(A) binding protein interacting protein 2 [Source:HGNC Symbol;Acc:HGNC:17970]
RNU6-664P	0	0	0	0	0	0	RNA, U6 small nuclear 664, pseudogene [Source:HGNC Symbol;Acc:HGNC:47627]
ZIM2	0	0	0	0	0	0	zinc finger imprinted 2 [Source:HGNC Symbol;Acc:HGNC:12875]
ZIM3	-1.4948	-1.50838	-1.54811	-1.53887	-1.23186	-1.54134	zinc finger imprinted 3 [Source:HGNC Symbol;Acc:HGNC:16366]
PAIP1	7.89214	8.59994	9.24633	9.19291	9.2062	9.18109	poly(A) binding protein interacting protein 1 [Source:HGNC Symbol;Acc:HGNC:16945]
BCHE	-1.48212	-1.49033	-1.51307	-1.42955	-1.4816	-1.43135	butyrylcholinesterase [Source:HGNC Symbol;Acc:HGNC:983]
HIPK4	-1.36417	-1.50817	-1.54771	-1.53853	-1.36331	-1.541	homeodomain interacting protein kinase 4 [Source:HGNC Symbol;Acc:HGNC:19007]
CKM	0	0	0	0	0	0	creatine kinase, M-type [Source:HGNC Symbol;Acc:HGNC:1994]
ARHGEF9-IT1	0	0	0	0	0	0	ARHGEF9 intronic transcript 1 [Source:HGNC Symbol;Acc:HGNC:41401]
MCF2	-1.97609	-1.97994	-1.95558	-1.98857	-1.97585	-1.98927	MCF.2 cell line derived transforming sequence [Source:HGNC Symbol;Acc:HGNC:6940]
MOCOS	8.70691	8.52467	8.68676	9.05182	8.98143	9.0329	molybdenum cofactor sulfurase [Source:HGNC Symbol;Acc:HGNC:18234]
G0S2	7.00072	7.41372	6.81262	6.8071	6.61171	6.77012	G0/G1 switch 2 [Source:HGNC Symbol;Acc:HGNC:30229]
RRP1B	10.1877	10.4336	10.4605	10.8256	10.8397	10.7967	ribosomal RNA processing 1B [Source:HGNC Symbol;Acc:HGNC:23818]
HIPK1	7.75456	8.51217	9.18404	9.73521	9.78732	9.52364	homeodomain interacting protein kinase 1 [Source:HGNC Symbol;Acc:HGNC:19006]
ENSG00000229962	0	0	0	0	0	0	novel transcript
HIPK3	8.83639	9.24693	9.04307	9.40306	9.48224	9.29861	homeodomain interacting protein kinase 3 [Source:HGNC Symbol;Acc:HGNC:4915]
HIPK2	7.29777	7.71099	8.17656	8.54243	8.58944	8.29921	homeodomain interacting protein kinase 2 [Source:HGNC Symbol;Acc:HGNC:14402]
HERC2P10	-1.97442	-1.9827	-2.01016	-2.00129	-1.89398	-2.0028	HERC2 pseudogene 10 [Source:HGNC Symbol;Acc:HGNC:39056]
HERC2P11	0	0	0	0	0	0	HERC2 pseudogene 11 [Source:HGNC Symbol;Acc:HGNC:49882]
FOSB	4.83747	4.62029	4.89188	4.64515	4.32818	4.50376	FosB proto-oncogene, AP-1 transcription factor subunit [Source:HGNC Symbol;Acc:HGNC:3797]
CLC	0	0	0	0	0	0	Charcot-Leyden crystal galectin [Source:HGNC Symbol;Acc:HGNC:2014]
TMEM229A	3.01309	2.68235	2.64897	2.47915	2.37299	2.39748	transmembrane protein 229A [Source:HGNC Symbol;Acc:HGNC:37279]
RNASEH2CP1	0	0	0	0	0	0	ribonuclease H2 subunit C pseudogene 1 [Source:HGNC Symbol;Acc:HGNC:24117]
RBMS1P1	0	0	0	0	0	0	RNA binding motif single stranded interacting protein 1 pseudogene 1 [Source:HGNC Symbol;Acc:HGNC:9908]
MSX2P1	0	0	0	0	0	0	msh homeobox 2 pseudogene 1 [Source:HGNC Symbol;Acc:HGNC:24976]
TMEM229B	6.79512	6.43582	6.18645	5.81943	5.28773	5.46797	transmembrane protein 229B [Source:HGNC Symbol;Acc:HGNC:20130]
RNU6-663P	0	0	0	0	0	0	RNA, U6 small nuclear 663, pseudogene [Source:HGNC Symbol;Acc:HGNC:47626]
DNM3OS	-1.97609	-1.97994	-1.95558	-1.98857	-1.97585	-1.98927	DNM3 opposite strand/antisense RNA [Source:HGNC Symbol;Acc:HGNC:41228]
CLU	6.8986	6.59818	6.27516	7.56793	7.57899	7.66634	clusterin [Source:HGNC Symbol;Acc:HGNC:2095]
MT1DP	1.16304	1.33504	0.782523	1.10019	0.853598	1.24785	metallothionein 1D, pseudogene [Source:HGNC Symbol;Acc:HGNC:7396]
OIP5	6.14759	6.94587	7.13718	7.33689	7.25603	7.27716	Opa interacting protein 5 [Source:HGNC Symbol;Acc:HGNC:20300]
TMEM252-DT	-0.0747673	0.0597546	0.139714	0.00470208	-0.0741978	0.178403	TMEM252 divergent transcript [Source:HGNC Symbol;Acc:HGNC:54377]
UICLM	-1.10698	-1.00104	-1.05637	-1.03801	-1.1062	-1.13922	up-regulated in colorectal cancer liver metastasis [Source:HGNC Symbol;Acc:HGNC:54869]
IFNA11P	0	0	0	0	0	0	interferon alpha 11, pseudogene [Source:HGNC Symbol;Acc:HGNC:5442]
DIO1	0.571978	0.785435	0.614564	0.477856	0.408447	0.568981	iodothyronine deiodinase 1 [Source:HGNC Symbol;Acc:HGNC:2883]
DIO2	-1.58931	-1.59629	-1.4968	-1.61196	-1.58887	-1.61323	iodothyronine deiodinase 2 [Source:HGNC Symbol;Acc:HGNC:2884]
DIO3	-0.777434	-0.651796	-0.809346	-0.606117	-0.776492	-0.703972	iodothyronine deiodinase 3 [Source:HGNC Symbol;Acc:HGNC:2885]
FAM91A1	8.48156	8.9623	9.5258	9.92966	9.90868	9.78459	family with sequence similarity 91 member A1 [Source:HGNC Symbol;Acc:HGNC:26306]
MTNR1A	-0.935316	-0.947969	-0.810474	-0.867019	-0.934509	-0.87023	melatonin receptor 1A [Source:HGNC Symbol;Acc:HGNC:7463]
MT1CP	0	0	0	0	0	0	metallothionein 1C, pseudogene [Source:HGNC Symbol;Acc:HGNC:7395]
MTNR1B	0	0	0	0	0	0	melatonin receptor 1B [Source:HGNC Symbol;Acc:HGNC:7464]
TBCAP1	-1.4907	-1.50181	-1.53307	-1.52677	-1.38275	-1.4226	tubulin folding cofactor A pseudogene 1 [Source:HGNC Symbol;Acc:HGNC:42630]
TBCAP2	-1.97578	-1.98046	-1.99598	-1.94579	-1.97548	-1.99182	tubulin folding cofactor A pseudogene 2 [Source:HGNC Symbol;Acc:HGNC:42631]
TBCAP3	-1.97584	-1.98036	-1.99538	-1.99053	-1.97555	-1.94766	tubulin folding cofactor A pseudogene 3 [Source:HGNC Symbol;Acc:HGNC:42632]
IFNA12P	0	0	0	0	0	0	interferon alpha 12, pseudogene [Source:HGNC Symbol;Acc:HGNC:5443]
PMM2P2	0	0	0	0	0	0	phosphomannomutase 2 pseudogene 2 [Source:HGNC Symbol;Acc:HGNC:21753]
RNU6-660P	0	0	0	0	0	0	RNA, U6 small nuclear 660, pseudogene [Source:HGNC Symbol;Acc:HGNC:47623]
OR7E62P	0	0	0	0	0	0	olfactory receptor family 7 subfamily E member 62 pseudogene [Source:HGNC Symbol;Acc:HGNC:8438]
CNP	10.5467	10.0797	9.97495	9.8902	9.84454	9.89389	2',3'-cyclic nucleotide 3' phosphodiesterase [Source:HGNC Symbol;Acc:HGNC:2158]
PMM2P1	0	0	0	0	0	0	phosphomannomutase 2 pseudogene 1 [Source:HGNC Symbol;Acc:HGNC:9116]
GLUD1P2	0	0	0	0	0	0	glutamate dehydrogenase 1 pseudogene 2 [Source:HGNC Symbol;Acc:HGNC:4337]
H2BC19P	0.133804	0.123286	0.186099	0.47853	0.300469	0.388476	H2B clustered histone 19, pseudogene [Source:HGNC Symbol;Acc:HGNC:20517]
EDRF1-AS1	0.70195	0.684271	0.825294	1.13252	1.39556	0.759312	EDRF1 antisense RNA 1 [Source:HGNC Symbol;Acc:HGNC:49501]
ECI1-AS1	4.63713	4.98014	4.39666	4.33223	4.03974	4.36026	ECI1 antisense RNA 1 [Source:HGNC Symbol;Acc:HGNC:56088]
CD300LB	0	0	0	0	0	0	CD300 molecule like family member b [Source:HGNC Symbol;Acc:HGNC:30811]
CD300LD	0	0	0	0	0	0	CD300 molecule like family member d [Source:HGNC Symbol;Acc:HGNC:16848]
CD300LF	0.377025	0.1978	0.259895	0.385469	0.526953	0.378581	CD300 molecule like family member f [Source:HGNC Symbol;Acc:HGNC:29883]
CD300LG	-1.97493	-1.91485	-2.0049	-1.99746	-1.97448	-1.99873	CD300 molecule like family member g [Source:HGNC Symbol;Acc:HGNC:30455]
MCL1	10.5757	10.7035	10.8665	11.1149	11.137	11.162	MCL1 apoptosis regulator, BCL2 family member [Source:HGNC Symbol;Acc:HGNC:6943]
TRNT1P1	0	0	0	0	0	0	TRNT1 pseudogene 1 [Source:HGNC Symbol;Acc:HGNC:56781]
TRNT1P2	-1.21884	-1.22979	-1.25297	-1.2504	-1.21815	-0.99564	TRNT1 pseudogene 2 [Source:HGNC Symbol;Acc:HGNC:56782]
SRSF10P1	0	0	0	0	0	0	serine and arginine rich splicing factor 10 pseudogene 1 [Source:HGNC Symbol;Acc:HGNC:31002]
TCEANC	5.41175	5.53306	5.63554	5.43891	5.3939	5.56389	transcription elongation factor A N-terminal and central domain containing [Source:HGNC Symbol;Acc:HGNC:28277]
SRSF10P2	0	0	0	0	0	0	serine and arginine rich splicing factor 10 pseudogene 2 [Source:HGNC Symbol;Acc:HGNC:24823]
BCL9	7.51618	7.59284	8.18895	8.53459	8.4789	8.46728	BCL9 transcription coactivator [Source:HGNC Symbol;Acc:HGNC:1008]
UBOX5	8.98633	8.5632	8.09076	8.15719	8.02919	8.11341	U-box domain containing 5 [Source:HGNC Symbol;Acc:HGNC:17777]
OR6C64P	0	0	0	0	0	0	olfactory receptor family 6 subfamily C member 64 pseudogene [Source:HGNC Symbol;Acc:HGNC:31294]
BCL6	7.11375	7.01378	7.16092	7.22412	7.3023	7.22522	BCL6 transcription repressor [Source:HGNC Symbol;Acc:HGNC:1001]
VPS26CP1	0	0	0	0	0	0	VPS26C pseudogene 1 [Source:HGNC Symbol;Acc:HGNC:54684]
CPD	9.55561	10.0427	10.1976	10.4907	10.4866	10.4439	carboxypeptidase D [Source:HGNC Symbol;Acc:HGNC:2301]
BCL3	9.412	8.74594	9.01547	8.81952	8.79528	8.90756	BCL3 transcription coactivator [Source:HGNC Symbol;Acc:HGNC:998]
BCL2	2.15415	2.47594	2.13028	2.13582	2.57828	2.38369	BCL2 apoptosis regulator [Source:HGNC Symbol;Acc:HGNC:990]
GLUD1P3	3.54184	3.8009	3.78004	3.72994	3.93765	3.74175	glutamate dehydrogenase 1 pseudogene 3 [Source:HGNC Symbol;Acc:HGNC:4338]
CPE	3.65961	3.76532	4.2417	4.31285	4.22551	4.26177	carboxypeptidase E [Source:HGNC Symbol;Acc:HGNC:2303]
GLUD1P4	0	0	0	0	0	0	glutamate dehydrogenase 1 pseudogene 4 [Source:HGNC Symbol;Acc:HGNC:4339]
OR51H2P	0	0	0	0	0	0	olfactory receptor family 51 subfamily H member 2 pseudogene [Source:HGNC Symbol;Acc:HGNC:15199]
GLUD1P9	0	0	0	0	0	0	glutamate dehydrogenase 1 pseudogene 9 [Source:HGNC Symbol;Acc:HGNC:37696]
OSCP1	6.43611	6.14643	5.94145	5.51688	5.3551	5.33473	organic solute carrier partner 1 [Source:HGNC Symbol;Acc:HGNC:29971]
CPM	0.130749	-0.0441751	0.106611	0.143553	0.132589	0.0413619	carboxypeptidase M [Source:HGNC Symbol;Acc:HGNC:2311]
RPL36AP55	0	0	0	0	0	0	ribosomal protein L36a pseudogene 55 [Source:HGNC Symbol;Acc:HGNC:44939]
CPP	0	0	0	0	0	0	ceruloplasmin pseudogene [Source:HGNC Symbol;Acc:HGNC:2322]
CPO	0	0	0	0	0	0	carboxypeptidase O [Source:HGNC Symbol;Acc:HGNC:21011]
MCM7	14.2015	14.0213	13.6333	13.521	13.5112	13.5625	minichromosome maintenance complex component 7 [Source:HGNC Symbol;Acc:HGNC:6950]
CPQ	3.1524	2.80392	3.56282	3.08756	2.79163	2.74721	carboxypeptidase Q [Source:HGNC Symbol;Acc:HGNC:16910]
MCM8	8.2408	8.23649	8.88298	9.36203	9.26057	9.37217	minichromosome maintenance 8 homologous recombination repair factor [Source:HGNC Symbol;Acc:HGNC:16147]
COL14A1	-0.531018	-0.552792	-0.625858	-0.715385	-0.686339	-0.608277	collagen type XIV alpha 1 chain [Source:HGNC Symbol;Acc:HGNC:2191]
SMAD3-AS1	-0.742815	-0.759448	-0.587944	-0.774281	-0.42061	-0.775277	SMAD3 antisense RNA 1 [Source:HGNC Symbol;Acc:HGNC:56692]
MCM9	6.93625	7.32438	7.83546	8.02179	8.21726	8.09635	minichromosome maintenance 9 homologous recombination repair factor [Source:HGNC Symbol;Acc:HGNC:21484]
CPZ	-0.809464	-0.824699	-0.750313	-0.63054	-0.661418	-0.840434	carboxypeptidase Z [Source:HGNC Symbol;Acc:HGNC:2333]
KBTBD13	0	0	0	0	0	0	kelch repeat and BTB domain containing 13 [Source:HGNC Symbol;Acc:HGNC:37227]
KBTBD12	5.91781	6.246	5.8942	6.25753	6.16912	6.20225	kelch repeat and BTB domain containing 12 [Source:HGNC Symbol;Acc:HGNC:25731]
SRIP1	0	0	0	0	0	0	sorcin pseudogene 1 [Source:HGNC Symbol;Acc:HGNC:11293]
H2BC16P	0	0	0	0	0	0	H2B clustered histone 16, pseudogene [Source:HGNC Symbol;Acc:HGNC:4754]
SRIP2	0	0	0	0	0	0	sorcin pseudogene 2 [Source:HGNC Symbol;Acc:HGNC:38734]
SRIP3	-1.97584	-1.98036	-1.99538	-1.99053	-1.97555	-1.94766	sorcin pseudogene 3 [Source:HGNC Symbol;Acc:HGNC:38735]
CEP170B	11.6611	11.5772	11.7702	12.0755	12.1598	12.0955	centrosomal protein 170B [Source:HGNC Symbol;Acc:HGNC:20362]
OIT3	3.11011	3.24615	4.40767	4.33921	3.88277	4.14912	oncoprotein induced transcript 3 [Source:HGNC Symbol;Acc:HGNC:29953]
CLEC12A-AS1	-1.97609	-1.97994	-1.95558	-1.98857	-1.97585	-1.98927	CLEC12A antisense RNA 1 [Source:HGNC Symbol;Acc:HGNC:53407]
DPRXP5	0	0	0	0	0	0	divergent-paired related homeobox pseudogene 5 [Source:HGNC Symbol;Acc:HGNC:32171]
DPRXP4	-1.23196	-1.24211	-1.11892	-1.17206	-1.23131	-1.26193	divergent-paired related homeobox pseudogene 4 [Source:HGNC Symbol;Acc:HGNC:32170]
CR2	-1.97578	-1.98046	-1.99598	-1.94579	-1.97548	-1.99182	complement C3d receptor 2 [Source:HGNC Symbol;Acc:HGNC:2336]
CR1	0	0	0	0	0	0	complement C3b/C4b receptor 1 (Knops blood group) [Source:HGNC Symbol;Acc:HGNC:2334]
DPRXP2	0	0	0	0	0	0	divergent-paired related homeobox pseudogene 2 [Source:HGNC Symbol;Acc:HGNC:32168]
GGPS1	9.50025	9.58507	9.48372	9.31862	9.19606	9.17586	geranylgeranyl diphosphate synthase 1 [Source:HGNC Symbol;Acc:HGNC:4249]
DPRXP1	-1.97442	-1.9827	-2.01016	-2.00129	-1.89398	-2.0028	divergent-paired related homeobox pseudogene 1 [Source:HGNC Symbol;Acc:HGNC:32167]
DIS3	10.1083	10.6717	10.7029	10.8879	10.8844	10.8742	DIS3 homolog, exosome endoribonuclease and 3'-5' exoribonuclease [Source:HGNC Symbol;Acc:HGNC:20604]
SGIP1	-1.97493	-1.91485	-2.0049	-1.99746	-1.97448	-1.99873	SH3GL interacting endocytic adaptor 1 [Source:HGNC Symbol;Acc:HGNC:25412]
HMGN2P19	0	0	0	0	0	0	high mobility group nucleosomal binding domain 2 pseudogene 19 [Source:HGNC Symbol;Acc:HGNC:39383]
HMGN2P18	-1.48212	-1.49033	-1.51307	-1.42955	-1.4816	-1.43135	high mobility group nucleosomal binding domain 2 pseudogene 18 [Source:HGNC Symbol;Acc:HGNC:39382]
DPRXP7	0	0	0	0	0	0	divergent-paired related homeobox pseudogene 7 [Source:HGNC Symbol;Acc:HGNC:32173]
HMGN2P17	-1.11058	-1.12402	-1.14802	-1.14437	-0.979946	-0.943571	high mobility group nucleosomal binding domain 2 pseudogene 17 [Source:HGNC Symbol;Acc:HGNC:39381]
DPRXP6	0	0	0	0	0	0	divergent-paired related homeobox pseudogene 6 [Source:HGNC Symbol;Acc:HGNC:32172]
HMGN2P16	-1.97578	-1.98046	-1.99598	-1.94579	-1.97548	-1.99182	high mobility group nucleosomal binding domain 2 pseudogene 16 [Source:HGNC Symbol;Acc:HGNC:31330]
HMGN2P15	0	0	0	0	0	0	high mobility group nucleosomal binding domain 2 pseudogene 15 [Source:HGNC Symbol;Acc:HGNC:39020]
OR6C66P	0	0	0	0	0	0	olfactory receptor family 6 subfamily C member 66 pseudogene [Source:HGNC Symbol;Acc:HGNC:31296]
HMGN2P13	0	0	0	0	0	0	high mobility group nucleosomal binding domain 2 pseudogene 13 [Source:HGNC Symbol;Acc:HGNC:33557]
SAPCD2	10.953	10.4543	11.0654	11.2439	11.2918	11.2768	suppressor APC domain containing 2 [Source:HGNC Symbol;Acc:HGNC:28055]
SAPCD1	0	0	0	0	0	0	suppressor APC domain containing 1 [Source:HGNC Symbol;Acc:HGNC:13938]
HMGN2P11	0	0	0	0	0	0	high mobility group nucleosomal binding domain 2 pseudogene 11 [Source:HGNC Symbol;Acc:HGNC:4990]
HMGN2P10	0.0110057	0.281729	-0.0279191	0.191296	0.180873	0.184604	high mobility group nucleosomal binding domain 2 pseudogene10 [Source:HGNC Symbol;Acc:HGNC:4988]
MCM3	12.3648	12.3732	12.3283	12.4447	12.3912	12.4266	minichromosome maintenance complex component 3 [Source:HGNC Symbol;Acc:HGNC:6945]
XCL2	-1.97584	-1.98036	-1.99538	-1.99053	-1.97555	-1.94766	X-C motif chemokine ligand 2 [Source:HGNC Symbol;Acc:HGNC:10646]
CRH	0	0	0	0	0	0	corticotropin releasing hormone [Source:HGNC Symbol;Acc:HGNC:2355]
ST20-MTHFS	0	0	0	0	0	0	ST20-MTHFS readthrough [Source:HGNC Symbol;Acc:HGNC:44655]
MCM4	10.6463	10.918	11.1456	11.476	11.4812	11.4994	minichromosome maintenance complex component 4 [Source:HGNC Symbol;Acc:HGNC:6947]
XCL1	0	0	0	0	0	0	X-C motif chemokine ligand 1 [Source:HGNC Symbol;Acc:HGNC:10645]
MCM5	11.8104	11.2815	11.1296	11.3922	11.4236	11.4258	minichromosome maintenance complex component 5 [Source:HGNC Symbol;Acc:HGNC:6948]
MCM6	10.7882	10.9669	10.9242	11.1907	11.1554	11.2361	minichromosome maintenance complex component 6 [Source:HGNC Symbol;Acc:HGNC:6949]
IGKV3D-7	0	0	0	0	0	0	immunoglobulin kappa variable 3D-7 [Source:HGNC Symbol;Acc:HGNC:5829]
CRK	4.16551	4.41643	5.35918	6.04112	6.21832	5.83268	CRK proto-oncogene, adaptor protein [Source:HGNC Symbol;Acc:HGNC:2362]
MCM2	11.9779	12.1365	12.1712	12.5386	12.5964	12.5499	minichromosome maintenance complex component 2 [Source:HGNC Symbol;Acc:HGNC:6944]
CRP	0	0	0	0	0	0	C-reactive protein [Source:HGNC Symbol;Acc:HGNC:2367]
RPL36AP35	0	0	0	0	0	0	ribosomal protein L36a pseudogene 35 [Source:HGNC Symbol;Acc:HGNC:35639]
RPL36AP36	0	0	0	0	0	0	ribosomal protein L36a pseudogene 36 [Source:HGNC Symbol;Acc:HGNC:36326]
RPL36AP33	0	0	0	0	0	0	ribosomal protein L36a pseudogene 33 [Source:HGNC Symbol;Acc:HGNC:36475]
ICMT-DT	3.60646	3.06621	3.0023	2.63882	2.73315	2.62392	ICMT divergent transcript [Source:HGNC Symbol;Acc:HGNC:28620]
RPL36AP34	-1.89536	-1.98265	-2.00982	-2.00105	-1.97393	-2.00254	ribosomal protein L36a pseudogene 34 [Source:HGNC Symbol;Acc:HGNC:35882]
RPL36AP39	-0.234204	-0.417445	-0.598881	-0.473317	-0.562621	-0.593499	ribosomal protein L36a pseudogene 39 [Source:HGNC Symbol;Acc:HGNC:36074]
UFC1P1	0	0	0	0	0	0	UFC1 pseudogene 1 [Source:HGNC Symbol;Acc:HGNC:56788]
RPL36AP37	2.81792	2.48418	2.22553	1.87289	1.92587	1.8632	ribosomal protein L36a pseudogene 37 [Source:HGNC Symbol;Acc:HGNC:36969]
RPL36AP38	0	0	0	0	0	0	ribosomal protein L36a pseudogene 38 [Source:HGNC Symbol;Acc:HGNC:35594]
CRX	0	0	0	0	0	0	cone-rod homeobox [Source:HGNC Symbol;Acc:HGNC:2383]
SELENOKP2	-0.987649	-0.859922	-1.02748	-1.0229	-0.844221	-0.910497	selenoprotein K pseudogene 2 [Source:HGNC Symbol;Acc:HGNC:53725]
BUB3P1	-1.16786	-1.17847	-1.12329	-1.1068	-1.16718	-1.10976	BUB3 mitotic checkpoint protein pseudogene 1 [Source:HGNC Symbol;Acc:HGNC:51559]
SELENOKP1	2.68879	2.77645	1.74608	2.0633	2.08442	1.96797	selenoprotein K pseudogene 1 [Source:HGNC Symbol;Acc:HGNC:53724]
C1RL-AS1	6.83836	6.97109	6.8912	7.50877	7.62579	7.33182	C1RL antisense RNA 1 [Source:HGNC Symbol;Acc:HGNC:27461]
SELENOKP3	0	0	0	0	0	0	selenoprotein K pseudogene 3 [Source:HGNC Symbol;Acc:HGNC:53726]
HMGN2P28	-0.0803318	-0.0913427	-0.123808	-0.114188	0.400613	0.292119	high mobility group nucleosomal binding domain 2 pseudogene 28 [Source:HGNC Symbol;Acc:HGNC:39395]
HMGN2P27	-1.48841	-1.40167	-1.52711	-1.52094	-1.48777	-1.42629	high mobility group nucleosomal binding domain 2 pseudogene 27 [Source:HGNC Symbol;Acc:HGNC:39394]
STOX2	0	0	0	0	0	0	storkhead box 2 [Source:HGNC Symbol;Acc:HGNC:25450]
HMGN2P26	-1.50817	-1.51625	-1.53916	-1.53441	-1.50765	-1.38398	high mobility group nucleosomal binding domain 2 pseudogene 26 [Source:HGNC Symbol;Acc:HGNC:39393]
HMGN2P25	-0.682708	-0.697097	-0.625204	-0.512937	-0.681744	-0.518772	high mobility group nucleosomal binding domain 2 pseudogene 25 [Source:HGNC Symbol;Acc:HGNC:39392]
HMGN2P24	0	0	0	0	0	0	high mobility group nucleosomal binding domain 2 pseudogene 24 [Source:HGNC Symbol;Acc:HGNC:39389]
HMGN2P23	-1.53175	-1.53929	-1.49552	-1.55622	-1.53127	-1.48481	high mobility group nucleosomal binding domain 2 pseudogene 23 [Source:HGNC Symbol;Acc:HGNC:39388]
HMGN2P22	-1.97584	-1.98036	-1.99538	-1.99053	-1.97555	-1.94766	high mobility group nucleosomal binding domain 2 pseudogene 22 [Source:HGNC Symbol;Acc:HGNC:39387]
SVBP	8.94537	8.74414	8.24568	7.83632	7.94746	8.0234	small vasohibin binding protein [Source:HGNC Symbol;Acc:HGNC:29204]
HMGN2P21	-1.97609	-1.97994	-1.95558	-1.98857	-1.97585	-1.98927	high mobility group nucleosomal binding domain 2 pseudogene 21 [Source:HGNC Symbol;Acc:HGNC:39386]
HMGN2P20	-0.84523	-0.859939	-1.02685	-1.02231	-0.986281	-0.91035	high mobility group nucleosomal binding domain 2 pseudogene 20 [Source:HGNC Symbol;Acc:HGNC:39385]
IL21R	-0.267929	-0.294228	-0.369447	-0.347455	-0.43339	-0.351362	interleukin 21 receptor [Source:HGNC Symbol;Acc:HGNC:6006]
CSK	10.9066	10.4332	10.3974	10.3454	10.4347	10.4265	C-terminal Src kinase [Source:HGNC Symbol;Acc:HGNC:2444]
BCO2	3.21769	3.40274	3.34593	2.74721	2.88108	2.43748	beta-carotene oxygenase 2 [Source:HGNC Symbol;Acc:HGNC:18503]
BCO1	5.73914	5.61491	5.77409	5.5994	5.43833	5.36692	beta-carotene oxygenase 1 [Source:HGNC Symbol;Acc:HGNC:13815]
RPL36AP43	0.110455	-0.241383	-0.271299	-0.139567	0.11343	-0.263998	ribosomal protein L36a pseudogene 43 [Source:HGNC Symbol;Acc:HGNC:36791]
STOX1	5.00748	5.31373	6.06752	6.01585	5.92395	5.95736	storkhead box 1 [Source:HGNC Symbol;Acc:HGNC:23508]
RPL36AP40	0	0	0	0	0	0	ribosomal protein L36a pseudogene 40 [Source:HGNC Symbol;Acc:HGNC:36300]
RPL36AP41	0	0	0	0	0	0	ribosomal protein L36a pseudogene 41 [Source:HGNC Symbol;Acc:HGNC:35813]
SLC35A2	9.70717	10.0209	10.2909	10.2034	10.2045	10.2788	solute carrier family 35 member A2 [Source:HGNC Symbol;Acc:HGNC:11022]
RPL36AP46	0	0	0	0	0	0	ribosomal protein L36a pseudogene 46 [Source:HGNC Symbol;Acc:HGNC:35812]
SLC35A1	6.49508	6.38401	6.40143	6.14483	6.21238	6.30767	solute carrier family 35 member A1 [Source:HGNC Symbol;Acc:HGNC:11021]
RPL36AP47	0	0	0	0	0	0	ribosomal protein L36a pseudogene 47 [Source:HGNC Symbol;Acc:HGNC:35624]
SLC35A4	11.5081	10.9633	11.043	11.0606	11.0426	11.077	solute carrier family 35 member A4 [Source:HGNC Symbol;Acc:HGNC:20753]
ITGA9-AS1	3.61696	4.20979	3.32809	3.12516	3.24724	2.989	ITGA9 antisense RNA 1 [Source:HGNC Symbol;Acc:HGNC:49668]
RPL36AP44	-0.845187	-1.00992	-1.03724	-1.03212	-0.844201	-0.913362	ribosomal protein L36a pseudogene 44 [Source:HGNC Symbol;Acc:HGNC:36986]
SLC35A3	8.47841	8.96866	9.56885	10.0312	9.99985	9.95576	solute carrier family 35 member A3 [Source:HGNC Symbol;Acc:HGNC:11023]
RPL36AP45	1.71674	1.88986	1.12022	1.06079	1.01279	0.93452	ribosomal protein L36a pseudogene 45 [Source:HGNC Symbol;Acc:HGNC:36032]
PEX12P1	0	0	0	0	0	0	peroxisomal biogenesis factor 12 pseudogene 1 [Source:HGNC Symbol;Acc:HGNC:39678]
RPL36AP48	0	0	0	0	0	0	ribosomal protein L36a pseudogene 48 [Source:HGNC Symbol;Acc:HGNC:36721]
RPL36AP49	-1.97493	-1.91485	-2.0049	-1.99746	-1.97448	-1.99873	ribosomal protein L36a pseudogene 49 [Source:HGNC Symbol;Acc:HGNC:36274]
OR6C69P	0	0	0	0	0	0	olfactory receptor family 6 subfamily C member 69 pseudogene [Source:HGNC Symbol;Acc:HGNC:31298]
CPPED1	8.69296	8.79918	8.92319	8.84633	8.88884	8.85961	calcineurin like phosphoesterase domain containing 1 [Source:HGNC Symbol;Acc:HGNC:25632]
KBTBD11	0	0	0	0	0	0	kelch repeat and BTB domain containing 11 [Source:HGNC Symbol;Acc:HGNC:29104]
HMGN2P39	-1.97584	-1.98036	-1.99538	-1.99053	-1.97555	-1.94766	high mobility group nucleosomal binding domain 2 pseudogene 39 [Source:HGNC Symbol;Acc:HGNC:39410]
ASXL1	10.9504	10.8242	10.902	10.9808	11.0559	10.9602	ASXL transcriptional regulator 1 [Source:HGNC Symbol;Acc:HGNC:18318]
MAB21L3	1.37756	1.44015	1.25386	1.22019	1.50815	1.21233	mab-21 like 3 [Source:HGNC Symbol;Acc:HGNC:26787]
HMGN2P38	-0.727983	-0.327533	-0.664393	-0.759023	-0.726922	-0.760018	high mobility group nucleosomal binding domain 2 pseudogene 38 [Source:HGNC Symbol;Acc:HGNC:39409]
MAB21L4	7.74593	7.27236	7.15554	6.94149	7.09461	7.07303	mab-21 like 4 [Source:HGNC Symbol;Acc:HGNC:26216]
HMGN2P36	0	0	0	0	0	0	high mobility group nucleosomal binding domain 2 pseudogene 36 [Source:HGNC Symbol;Acc:HGNC:39407]
HMGN2P35	-1.48556	-1.39791	-1.52434	-1.42066	-1.48492	-1.52029	high mobility group nucleosomal binding domain 2 pseudogene 35 [Source:HGNC Symbol;Acc:HGNC:39406]
HMGN2P34	0	0	0	0	0	0	high mobility group nucleosomal binding domain 2 pseudogene 34 [Source:HGNC Symbol;Acc:HGNC:39405]
CTH	6.60149	7.28243	7.66726	8.08153	7.93143	8.01407	cystathionine gamma-lyase [Source:HGNC Symbol;Acc:HGNC:2501]
ASXL3	-1.48784	-1.49905	-1.53094	-1.41603	-1.37893	-1.52626	ASXL transcriptional regulator 3 [Source:HGNC Symbol;Acc:HGNC:29357]
MAB21L1	-1.97609	-1.97994	-1.95558	-1.98857	-1.97585	-1.98927	mab-21 like 1 [Source:HGNC Symbol;Acc:HGNC:6757]
HMGN2P32	-1.97493	-1.91485	-2.0049	-1.99746	-1.97448	-1.99873	high mobility group nucleosomal binding domain 2 pseudogene 32 [Source:HGNC Symbol;Acc:HGNC:39403]
ASXL2	8.27634	8.51272	8.87	9.65917	9.69662	9.48379	ASXL transcriptional regulator 2 [Source:HGNC Symbol;Acc:HGNC:23805]
MAB21L2	-1.23196	-1.24211	-1.11892	-1.17206	-1.23131	-1.26193	mab-21 like 2 [Source:HGNC Symbol;Acc:HGNC:6758]
HMGN2P31	0.258168	0.518947	0.46688	0.331481	0.258899	0.586152	high mobility group nucleosomal binding domain 2 pseudogene 31 [Source:HGNC Symbol;Acc:HGNC:39398]
LIFR-AS1	0	0	0	0	0	0	LIFR antisense RNA 1 [Source:HGNC Symbol;Acc:HGNC:43600]
HMGN2P30	-1.97442	-1.9827	-2.01016	-2.00129	-1.89398	-2.0028	high mobility group nucleosomal binding domain 2 pseudogene 30 [Source:HGNC Symbol;Acc:HGNC:39397]
RPL36AP50	0	0	0	0	0	0	ribosomal protein L36a pseudogene 50 [Source:HGNC Symbol;Acc:HGNC:36372]
BCOR	7.24938	7.7028	8.66251	8.83569	8.99375	8.89315	BCL6 corepressor [Source:HGNC Symbol;Acc:HGNC:20893]
RPL36AP53	0	0	0	0	0	0	ribosomal protein L36a pseudogene 53 [Source:HGNC Symbol;Acc:HGNC:36517]
RPL36AP54	-0.711397	-0.868293	-0.711706	-0.883998	-0.852628	-0.779099	ribosomal protein L36a pseudogene 54 [Source:HGNC Symbol;Acc:HGNC:35831]
RPL36AP51	-0.696433	-1.00945	-1.03663	-1.03154	-0.993055	-0.913213	ribosomal protein L36a pseudogene 51 [Source:HGNC Symbol;Acc:HGNC:36632]
RPL36AP52	-0.531018	-0.552792	-0.625858	-0.715385	-0.686339	-0.608277	RPL36A pseudogene 52 [Source:HGNC Symbol;Acc:HGNC:55144]
OR7E66P	0	0	0	0	0	0	olfactory receptor family 7 subfamily E member 66 pseudogene [Source:HGNC Symbol;Acc:HGNC:8442]
DSG2-AS1	2.90825	2.65032	2.30039	2.57085	2.45848	2.4328	DSG2 antisense RNA 1 [Source:HGNC Symbol;Acc:HGNC:51311]
SLC35B3	7.5824	8.10165	8.17717	7.97211	8.03158	8.02486	solute carrier family 35 member B3 [Source:HGNC Symbol;Acc:HGNC:21601]
SLC35B2	10.6871	10.7228	10.7907	10.9913	10.9212	10.9787	solute carrier family 35 member B2 [Source:HGNC Symbol;Acc:HGNC:16872]
IL1RN	5.49702	5.1731	4.9173	6.41563	6.49148	6.63228	interleukin 1 receptor antagonist [Source:HGNC Symbol;Acc:HGNC:6000]
SLC35B4	7.57602	7.63367	7.72091	7.71733	7.8221	7.83964	solute carrier family 35 member B4 [Source:HGNC Symbol;Acc:HGNC:20584]
STAG1-DT	0.980294	0.802407	0.705664	0.833015	0.983454	0.913633	STAG1 divergent transcript [Source:HGNC Symbol;Acc:HGNC:55350]
SLC35B1	11.1574	11.133	11.0545	10.8445	10.7714	10.8883	solute carrier family 35 member B1 [Source:HGNC Symbol;Acc:HGNC:20798]
IL23R	1.31515	1.14111	1.39343	1.25031	1.31841	1.15642	interleukin 23 receptor [Source:HGNC Symbol;Acc:HGNC:19100]
OSBPL9P5	0	0	0	0	0	0	oxysterol binding protein like 9 pseudogene 5 [Source:HGNC Symbol;Acc:HGNC:48735]
CALR4P	2.60854	2.58948	1.9438	2.49135	2.42182	2.07336	calreticulin 4, pseudogene [Source:HGNC Symbol;Acc:HGNC:35456]
OSBPL9P1	0	0	0	0	0	0	oxysterol binding protein like 9 pseudogene 1 [Source:HGNC Symbol;Acc:HGNC:48731]
ADAMTS16-DT	0	0	0	0	0	0	ADAMTS16 divergent transcript [Source:HGNC Symbol;Acc:HGNC:55548]
OSBPL9P2	-1.97609	-1.97994	-1.95558	-1.98857	-1.97585	-1.98927	oxysterol binding protein like 9 pseudogene 2 [Source:HGNC Symbol;Acc:HGNC:48732]
OSBPL9P3	0	0	0	0	0	0	oxysterol binding protein like 9 pseudogene 3 [Source:HGNC Symbol;Acc:HGNC:48733]
OSBPL9P4	0	0	0	0	0	0	oxysterol binding protein like 9 pseudogene 4 [Source:HGNC Symbol;Acc:HGNC:48734]
WDR5B-DT	4.63534	4.212	4.11163	4.458	4.20178	4.25862	WDR5B divergent transcript [Source:HGNC Symbol;Acc:HGNC:55192]
ARFIP2	11.9334	11.3444	11.4087	11.1366	11.1659	11.1097	ADP ribosylation factor interacting protein 2 [Source:HGNC Symbol;Acc:HGNC:17160]
ARFIP1	7.40439	8.179	8.55172	8.79287	8.78085	8.71543	ADP ribosylation factor interacting protein 1 [Source:HGNC Symbol;Acc:HGNC:21496]
SLC35A5	7.64853	8.05911	8.4954	8.68454	8.6036	8.61715	solute carrier family 35 member A5 [Source:HGNC Symbol;Acc:HGNC:20792]
ENSG00000276289	0	0	0	0	0	0	potassium channel, voltage gated subfamily E regulatory beta subunit 1B
TANGO6	8.29694	8.39736	8.24035	8.41456	8.45617	8.3816	transport and golgi organization 6 homolog [Source:HGNC Symbol;Acc:HGNC:25749]
OR5H7P	0	0	0	0	0	0	olfactory receptor family 5 subfamily H member 7 pseudogene [Source:HGNC Symbol;Acc:HGNC:14771]
IL1R1	-1.4948	-1.50838	-1.54811	-1.53887	-1.23186	-1.54134	interleukin 1 receptor type 1 [Source:HGNC Symbol;Acc:HGNC:5993]
SLC35C2	12.2395	11.9398	11.6711	11.5089	11.5169	11.5292	solute carrier family 35 member C2 [Source:HGNC Symbol;Acc:HGNC:17117]
IL1R2	5.41488	4.54506	4.90477	5.47529	5.29516	5.40746	interleukin 1 receptor type 2 [Source:HGNC Symbol;Acc:HGNC:5994]
TANGO2	7.84586	7.44372	7.42869	7.5388	7.76652	7.62116	transport and golgi organization 2 homolog [Source:HGNC Symbol;Acc:HGNC:25439]
SLC35C1	10.4717	10.0374	10.2245	10.2647	10.1931	10.2223	solute carrier family 35 member C1 [Source:HGNC Symbol;Acc:HGNC:20197]
MIR133A1HG	-1.53175	-1.53929	-1.49552	-1.55622	-1.53127	-1.48481	MIR133A1 host gene [Source:HGNC Symbol;Acc:HGNC:49594]
GSK3B-DT	4.20793	4.39705	5.01131	5.41588	5.59583	5.4081	GSK3B divergent transcript [Source:HGNC Symbol;Acc:HGNC:55635]
ARHGAP29-AS1	0	0	0	0	0	0	ARHGAP29 antisense RNA 1 [Source:HGNC Symbol;Acc:HGNC:54311]
IL23A	4.83559	4.89096	5.08951	5.0458	4.8821	4.75905	interleukin 23 subunit alpha [Source:HGNC Symbol;Acc:HGNC:15488]
NDUFS5P1	-1.97493	-1.91485	-2.0049	-1.99746	-1.97448	-1.99873	NADH:ubiquinone oxidoreductase subunit S5 pseudogene 1 [Source:HGNC Symbol;Acc:HGNC:44039]
NDUFS5P2	0	0	0	0	0	0	NADH:ubiquinone oxidoreductase subunit S5 pseudogene 2 [Source:HGNC Symbol;Acc:HGNC:44040]
OR3B1P	0	0	0	0	0	0	olfactory receptor family 3 subfamily B member 1 pseudogene [Source:HGNC Symbol;Acc:HGNC:14839]
NDUFS5P3	0	0	0	0	0	0	NADH:ubiquinone oxidoreductase subunit S5 pseudogene 3 [Source:HGNC Symbol;Acc:HGNC:44041]
NDUFS5P4	0	0	0	0	0	0	NADH:ubiquinone oxidoreductase subunit S5 pseudogene 4 [Source:HGNC Symbol;Acc:HGNC:44042]
NDUFS5P5	0	0	0	0	0	0	NADH:ubiquinone oxidoreductase subunit S5 pseudogene 5 [Source:HGNC Symbol;Acc:HGNC:44043]
NDUFS5P6	0	0	0	0	0	0	NADH:ubiquinone oxidoreductase subunit S5 pseudogene 6 [Source:HGNC Symbol;Acc:HGNC:44044]
SLC35D1	7.74568	8.25991	8.8801	9.03125	9.06408	8.93863	solute carrier family 35 member D1 [Source:HGNC Symbol;Acc:HGNC:20800]
SH2D2A	9.17308	8.68419	7.96746	7.79882	7.66975	7.91627	SH2 domain containing 2A [Source:HGNC Symbol;Acc:HGNC:10821]
SLC35D3	3.16383	3.32966	3.70869	3.76502	3.65433	3.85919	solute carrier family 35 member D3 [Source:HGNC Symbol;Acc:HGNC:15621]
SLC35D2	10.308	10.4149	10.235	10.0245	10.0375	10.0573	solute carrier family 35 member D2 [Source:HGNC Symbol;Acc:HGNC:20799]
OR2AI1P	0	0	0	0	0	0	olfactory receptor family 2 subfamily AI member 1 pseudogene [Source:HGNC Symbol;Acc:HGNC:15063]
OTUD4P1	-1.09266	-1.10627	-1.12992	-0.919009	-0.960446	-1.12687	OTUD4 pseudogene 1 [Source:HGNC Symbol;Acc:HGNC:33912]
MT1JP	-1.97493	-1.91485	-2.0049	-1.99746	-1.97448	-1.99873	metallothionein 1J, pseudogene [Source:HGNC Symbol;Acc:HGNC:7402]
RNA5-8SN1	0	0	0	0	0	0	RNA, 5.8S ribosomal N1 [Source:HGNC Symbol;Acc:HGNC:53517]
OR7E59P	0	0	0	0	0	0	olfactory receptor family 7 subfamily E member 59 pseudogene [Source:HGNC Symbol;Acc:HGNC:8434]
RNA5-8SN3	0	0	0	0	0	0	RNA, 5.8S ribosomal N3 [Source:HGNC Symbol;Acc:HGNC:53525]
RNA5-8SN2	0	0	0	0	0	0	RNA, 5.8S ribosomal N2 [Source:HGNC Symbol;Acc:HGNC:53521]
RNA5-8SN5	0	0	0	0	0	0	RNA, 5.8S ribosomal N5 [Source:HGNC Symbol;Acc:HGNC:53533]
RNA5-8SN4	0	0	0	0	0	0	RNA, 5.8S ribosomal N4 [Source:HGNC Symbol;Acc:HGNC:53529]
XCR1	-1.97609	-1.97994	-1.95558	-1.98857	-1.97585	-1.98927	X-C motif chemokine receptor 1 [Source:HGNC Symbol;Acc:HGNC:1625]
SLC35E1	8.69163	8.81653	9.0412	9.0378	9.07794	8.99574	solute carrier family 35 member E1 [Source:HGNC Symbol;Acc:HGNC:20803]
SLC35E4	7.77085	7.42896	7.57646	7.56851	7.52753	7.49083	solute carrier family 35 member E4 [Source:HGNC Symbol;Acc:HGNC:17058]
SLC35E3	7.08229	7.36392	7.52652	7.45751	7.62872	7.5558	solute carrier family 35 member E3 [Source:HGNC Symbol;Acc:HGNC:20864]
SH2D1A	0	0	0	0	0	0	SH2 domain containing 1A [Source:HGNC Symbol;Acc:HGNC:10820]
SH2D1B	0	0	0	0	0	0	SH2 domain containing 1B [Source:HGNC Symbol;Acc:HGNC:30416]
PSMA1P1	-1.11058	-1.12402	-1.14802	-1.14437	-0.979946	-0.943571	PSMA1 pseudogene 1 [Source:HGNC Symbol;Acc:HGNC:55003]
MT1IP	-1.97609	-1.97994	-1.95558	-1.98857	-1.97585	-1.98927	metallothionein 1I, pseudogene [Source:HGNC Symbol;Acc:HGNC:7401]
OR5H5P	0	0	0	0	0	0	olfactory receptor family 5 subfamily H member 5 pseudogene [Source:HGNC Symbol;Acc:HGNC:14765]
IL6-AS1	0	0	0	0	0	0	IL6 antisense RNA 1 [Source:HGNC Symbol;Acc:HGNC:40301]
SLC35F6	9.57288	9.37014	9.05087	9.2745	9.32303	9.29345	solute carrier family 35 member F6 [Source:HGNC Symbol;Acc:HGNC:26055]
MRPS31P1	0	0	0	0	0	0	mitochondrial ribosomal protein S31 pseudogene 1 [Source:HGNC Symbol;Acc:HGNC:29763]
SLC35F3	0	0	0	0	0	0	solute carrier family 35 member F3 [Source:HGNC Symbol;Acc:HGNC:23616]
CAB39L	8.61714	8.59808	8.64006	8.47006	8.35549	8.42829	calcium binding protein 39 like [Source:HGNC Symbol;Acc:HGNC:20290]
SLC35F2	9.0103	9.08448	9.81659	9.90264	9.91967	9.88267	solute carrier family 35 member F2 [Source:HGNC Symbol;Acc:HGNC:23615]
SLC35F5	7.54507	7.78935	8.43463	9.01609	9.01445	9.01222	solute carrier family 35 member F5 [Source:HGNC Symbol;Acc:HGNC:23617]
MCUB	7.09244	7.07477	7.12872	7.2043	7.21894	7.28233	mitochondrial calcium uniporter dominant negative subunit beta [Source:HGNC Symbol;Acc:HGNC:26076]
SLC35F4	-1.97578	-1.98046	-1.99598	-1.94579	-1.97548	-1.99182	solute carrier family 35 member F4 [Source:HGNC Symbol;Acc:HGNC:19845]
SLC25A48-AS1	0	0	0	0	0	0	SLC25A48 antisense RNA 1 [Source:HGNC Symbol;Acc:HGNC:27965]
SLC35F1	0	0	0	0	0	0	solute carrier family 35 member F1 [Source:HGNC Symbol;Acc:HGNC:21483]
SIPA1L2	6.61841	7.0725	7.17173	7.84701	7.82001	7.90397	signal induced proliferation associated 1 like 2 [Source:HGNC Symbol;Acc:HGNC:23800]
MRPS31P4	3.42618	3.45553	4.70071	4.928	4.70618	4.84998	mitochondrial ribosomal protein S31 pseudogene 4 [Source:HGNC Symbol;Acc:HGNC:42649]
SIPA1L3	7.97568	7.88371	8.59452	9.13823	9.20524	9.02447	signal induced proliferation associated 1 like 3 [Source:HGNC Symbol;Acc:HGNC:23801]
MRPS31P5	2.49562	2.57879	3.31846	3.62343	3.3996	3.56672	mitochondrial ribosomal protein S31 pseudogene 5 [Source:HGNC Symbol;Acc:HGNC:39253]
MRPS31P2	0	0	0	0	0	0	mitochondrial ribosomal protein S31 pseudogene 2 [Source:HGNC Symbol;Acc:HGNC:39252]
RN7SL309P	0	0	0	0	0	0	RNA, 7SL, cytoplasmic 309, pseudogene [Source:HGNC Symbol;Acc:HGNC:46325]
TTC39C-AS1	-1.16786	-1.17847	-1.12329	-1.1068	-1.16718	-1.10976	TTC39C antisense RNA 1 [Source:HGNC Symbol;Acc:HGNC:51321]
SIPA1L1	9.72788	9.37696	9.83638	9.88289	9.93928	9.8368	signal induced proliferation associated 1 like 1 [Source:HGNC Symbol;Acc:HGNC:20284]
SOX5-AS1	0	0	0	0	0	0	SOX5 antisense RNA 1 [Source:HGNC Symbol;Acc:HGNC:53311]
H2BC20P	7.06206	7.36453	7.8488	7.78807	7.65958	7.73201	H2B clustered histone 20, pseudogene [Source:HGNC Symbol;Acc:HGNC:20516]
IGHD2-21	0	0	0	0	0	0	immunoglobulin heavy diversity 2-21 [Source:HGNC Symbol;Acc:HGNC:5491]
ENSG00000252274	-1.09266	-1.10627	-1.12992	-0.919009	-0.960446	-1.12687	novel transcript
RNA5-8SP2	0	0	0	0	0	0	RNA, 5.8S ribosomal pseudogene 2 [Source:HGNC Symbol;Acc:HGNC:41956]
RNA5-8SP5	0	0	0	0	0	0	RNA, 5.8S ribosomal pseudogene 5 [Source:HGNC Symbol;Acc:HGNC:41959]
RNA5-8SP4	0	0	0	0	0	0	RNA, 5.8S ribosomal pseudogene 4 [Source:HGNC Symbol;Acc:HGNC:41958]
RNA5-8SP7	0	0	0	0	0	0	RNA, 5.8S ribosomal pseudogene 7 [Source:HGNC Symbol;Acc:HGNC:41962]
RNA5-8SP6	1.16115	0.842823	0.739106	0.654384	1.16526	0.957916	RNA, 5.8S ribosomal pseudogene 6 [Source:HGNC Symbol;Acc:HGNC:41960]
COX6CP18	0	0	0	0	0	0	cytochrome c oxidase subunit 6C pseudogene 18 [Source:HGNC Symbol;Acc:HGNC:49370]
COX6CP16	0	0	0	0	0	0	cytochrome c oxidase subunit 6C pseudogene 16 [Source:HGNC Symbol;Acc:HGNC:49367]
COX6CP17	0	0	0	0	0	0	cytochrome c oxidase subunit 6C pseudogene 17 [Source:HGNC Symbol;Acc:HGNC:49369]
SLC35G4	0	0	0	0	0	0	solute carrier family 35 member G4 [Source:HGNC Symbol;Acc:HGNC:31043]
COX6CP14	-1.97442	-1.9827	-2.01016	-2.00129	-1.89398	-2.0028	cytochrome c oxidase subunit 6C pseudogene 14 [Source:HGNC Symbol;Acc:HGNC:49366]
SLC35G3	0	0	0	0	0	0	solute carrier family 35 member G3 [Source:HGNC Symbol;Acc:HGNC:26848]
COX6CP15	0	0	0	0	0	0	cytochrome c oxidase subunit 6C pseudogene 15 [Source:HGNC Symbol;Acc:HGNC:49368]
COX6CP12	0	0	0	0	0	0	cytochrome c oxidase subunit 6C pseudogene 12 [Source:HGNC Symbol;Acc:HGNC:49364]
SLC35G6	0.175263	0.685203	0.227571	0.358512	0.350924	0.136167	solute carrier family 35 member G6 [Source:HGNC Symbol;Acc:HGNC:31351]
SLC35G5	-0.262102	0.138882	-0.296386	-0.071518	-0.261529	-0.178541	solute carrier family 35 member G5 [Source:HGNC Symbol;Acc:HGNC:15546]
COX6CP13	0	0	0	0	0	0	cytochrome c oxidase subunit 6C pseudogene 13 [Source:HGNC Symbol;Acc:HGNC:49365]
COX6CP10	-1.53175	-1.53929	-1.49552	-1.55622	-1.53127	-1.48481	cytochrome c oxidase subunit 6C pseudogene 10 [Source:HGNC Symbol;Acc:HGNC:49362]
MT1P3	0	0	0	0	0	0	metallothionein 1 pseudogene 3 [Source:HGNC Symbol;Acc:HGNC:16120]
COX6CP11	0	0	0	0	0	0	cytochrome c oxidase subunit 6C pseudogene 11 [Source:HGNC Symbol;Acc:HGNC:49363]
SLC35G2	1.95381	1.89558	2.06261	1.77575	2.4753	2.13816	solute carrier family 35 member G2 [Source:HGNC Symbol;Acc:HGNC:28480]
SLC35G1	7.07828	7.5552	7.7422	7.93544	7.89189	8.02012	solute carrier family 35 member G1 [Source:HGNC Symbol;Acc:HGNC:26607]
RN7SL308P	0	0	0	0	0	0	RNA, 7SL, cytoplasmic 308, pseudogene [Source:HGNC Symbol;Acc:HGNC:46324]
MT1P1	1.91029	1.82364	1.15356	1.38887	1.41577	1.63041	metallothionein 1 pseudogene 1 [Source:HGNC Symbol;Acc:HGNC:23681]
FABP6-AS1	0.586597	0.40871	0.628946	0.679819	0.734361	0.487021	FABP6 antisense RNA 1 [Source:HGNC Symbol;Acc:HGNC:40226]
MIR105-2	0	0	0	0	0	0	microRNA 105-2 [Source:HGNC Symbol;Acc:HGNC:31493]
MIR105-1	0	0	0	0	0	0	microRNA 105-1 [Source:HGNC Symbol;Acc:HGNC:31492]
ENSG00000240291	4.27334	3.94768	4.36091	3.63335	4.18847	3.65674	novel transcript, antisense to CACNB2
C1QTNF12	4.83159	4.78868	4.05786	4.12572	4.19491	4.35306	C1q and TNF related 12 [Source:HGNC Symbol;Acc:HGNC:32308]
MPRIPP1	0	0	0	0	0	0	myosin phosphatase Rho interacting protein pseudogene 1 [Source:HGNC Symbol;Acc:HGNC:44594]
AMER1	7.30128	7.0909	7.42477	8.19824	8.29897	8.17317	APC membrane recruitment protein 1 [Source:HGNC Symbol;Acc:HGNC:26837]
RPS3AP9	0	0	0	0	0	0	RPS3A pseudogene 9 [Source:HGNC Symbol;Acc:HGNC:36150]
AMER2	0	0	0	0	0	0	APC membrane recruitment protein 2 [Source:HGNC Symbol;Acc:HGNC:26360]
AMER3	1.94589	1.28058	1.54256	1.68513	1.60761	1.59775	APC membrane recruitment protein 3 [Source:HGNC Symbol;Acc:HGNC:26771]
RPS3AP5	2.06954	2.25116	2.00465	1.55949	1.83556	1.6482	RPS3A pseudogene 5 [Source:HGNC Symbol;Acc:HGNC:23744]
RPS3AP6	1.37886	1.42091	1.04751	0.879784	1.10618	1.25596	RPS3A pseudogene 6 [Source:HGNC Symbol;Acc:HGNC:18630]
RSF1-IT1	-1.97584	-1.98036	-1.99538	-1.99053	-1.97555	-1.94766	RSF1 intronic transcript 1 [Source:HGNC Symbol;Acc:HGNC:41439]
RPS3AP7	-0.307623	-0.038399	-0.244741	-0.222362	-0.307112	-0.13076	RPS3A pseudogene 7 [Source:HGNC Symbol;Acc:HGNC:36376]
RSF1-IT2	-0.753229	-1.06003	-0.983	-1.08336	-1.04396	-1.08423	RSF1 intronic transcript 2 [Source:HGNC Symbol;Acc:HGNC:41438]
RPS3AP8	0	0	0	0	0	0	RPS3A pseudogene 8 [Source:HGNC Symbol;Acc:HGNC:35638]
RGPD6	0	0	0	0	0	0	RANBP2 like and GRIP domain containing 6 [Source:HGNC Symbol;Acc:HGNC:32419]
RPS3AP1	0	0	0	0	0	0	RPS3A pseudogene 1 [Source:HGNC Symbol;Acc:HGNC:10422]
RGPD5	0	0	0	0	0	0	RANBP2 like and GRIP domain containing 5 [Source:HGNC Symbol;Acc:HGNC:32418]
RPS3AP2	-1.97493	-1.91485	-2.0049	-1.99746	-1.97448	-1.99873	RPS3A pseudogene 2 [Source:HGNC Symbol;Acc:HGNC:14196]
RGPD8	-0.697923	-0.712817	-0.640024	-0.441426	-0.696954	-0.623632	RANBP2 like and GRIP domain containing 8 [Source:HGNC Symbol;Acc:HGNC:9849]
RPS3AP3	0	0	0	0	0	0	RPS3A pseudogene 3 [Source:HGNC Symbol;Acc:HGNC:16537]
RPS3AP4	-1.97493	-1.91485	-2.0049	-1.99746	-1.97448	-1.99873	RPS3A pseudogene 4 [Source:HGNC Symbol;Acc:HGNC:23562]
RGPD2	1.58442	1.55624	2.05316	2.54547	1.88644	2.13394	RANBP2 like and GRIP domain containing 2 [Source:HGNC Symbol;Acc:HGNC:32415]
RGPD1	0	0	0	0	0	0	RANBP2 like and GRIP domain containing 1 [Source:HGNC Symbol;Acc:HGNC:32414]
RN7SL307P	0	0	0	0	0	0	RNA, 7SL, cytoplasmic 307, pseudogene [Source:HGNC Symbol;Acc:HGNC:46323]
AGAP2-AS1	4.68659	4.10832	4.13147	3.91043	4.2982	4.11885	AGAP2 antisense RNA 1 [Source:HGNC Symbol;Acc:HGNC:48633]
RGPD4	-1.4948	-1.50838	-1.54811	-1.53887	-1.23186	-1.54134	RANBP2 like and GRIP domain containing 4 [Source:HGNC Symbol;Acc:HGNC:32417]
RGPD3	-1.0456	-1.06081	-0.983249	-1.08436	-0.751018	-1.08525	RANBP2 like and GRIP domain containing 3 [Source:HGNC Symbol;Acc:HGNC:32416]
BEGAIN	4.86732	4.57888	4.28834	4.58321	4.80636	5.05232	brain enriched guanylate kinase associated [Source:HGNC Symbol;Acc:HGNC:24163]
TCEAL8	6.73978	6.7901	7.03246	6.80868	6.72636	6.9262	transcription elongation factor A like 8 [Source:HGNC Symbol;Acc:HGNC:28683]
TCEAL7	0	0	0	0	0	0	transcription elongation factor A like 7 [Source:HGNC Symbol;Acc:HGNC:28336]
TCEAL6	0	0	0	0	0	0	transcription elongation factor A like 6 [Source:HGNC Symbol;Acc:HGNC:24553]
TCEAL5	0	0	0	0	0	0	transcription elongation factor A like 5 [Source:HGNC Symbol;Acc:HGNC:22282]
ST6GAL2-IT1	0	0	0	0	0	0	ST6GAL2 intronic transcript 1 [Source:HGNC Symbol;Acc:HGNC:41380]
TCEAL4	8.82193	9.1276	8.71031	8.69056	8.68632	8.76772	transcription elongation factor A like 4 [Source:HGNC Symbol;Acc:HGNC:26121]
TCEAL3	1.60161	1.42586	1.42301	1.48741	1.18253	1.61641	transcription elongation factor A like 3 [Source:HGNC Symbol;Acc:HGNC:28247]
TCEAL2	-1.97584	-1.98036	-1.99538	-1.99053	-1.97555	-1.94766	transcription elongation factor A like 2 [Source:HGNC Symbol;Acc:HGNC:29818]
TCEAL1	6.37769	6.7524	7.2426	6.92967	6.59994	6.98937	transcription elongation factor A like 1 [Source:HGNC Symbol;Acc:HGNC:11616]
TCEAL9	-1.97578	-1.98046	-1.99598	-1.94579	-1.97548	-1.99182	transcription elongation factor A like 9 [Source:HGNC Symbol;Acc:HGNC:30084]
SVIL	7.92242	7.95536	8.33782	8.64943	8.63715	8.59824	supervillin [Source:HGNC Symbol;Acc:HGNC:11480]
RN7SL306P	0	0	0	0	0	0	RNA, 7SL, cytoplasmic 306, pseudogene [Source:HGNC Symbol;Acc:HGNC:46322]
SVIP	8.89335	9.36706	9.28379	8.92452	9.06498	9.00459	small VCP interacting protein [Source:HGNC Symbol;Acc:HGNC:25238]
S100A11P10	0	0	0	0	0	0	S100A11 pseudogene 10 [Source:HGNC Symbol;Acc:HGNC:54961]
IKBKB-DT	-1.97609	-1.97994	-1.95558	-1.98857	-1.97585	-1.98927	IKBKB divergent transcript [Source:HGNC Symbol;Acc:HGNC:55254]
SPCS3	9.58711	9.77629	9.64905	9.79384	9.82778	9.79102	signal peptidase complex subunit 3 [Source:HGNC Symbol;Acc:HGNC:26212]
ENSG00000278899	2.52963	2.9868	2.0987	2.17282	2.19897	2.23382	novel transcript, antisense to LATS1
SPCS2	8.42179	8.76132	8.7937	8.56163	8.62622	8.65018	signal peptidase complex subunit 2 [Source:HGNC Symbol;Acc:HGNC:28962]
SPCS1	11.4871	11.7043	11.5864	11.4172	11.3779	11.4507	signal peptidase complex subunit 1 [Source:HGNC Symbol;Acc:HGNC:23401]
SCTR-AS1	-0.180552	-0.0370454	-0.0303803	-0.0947536	0.144312	-0.209923	SCTR antisense RNA 1 [Source:HGNC Symbol;Acc:HGNC:40516]
MT-RNR2	16.6767	16.6724	16.2932	15.4913	16.4992	15.8521	mitochondrially encoded 16S rRNA [Source:HGNC Symbol;Acc:HGNC:7471]
QPCT	5.64998	5.40114	6.10647	6.09271	6.10903	6.27115	glutaminyl-peptide cyclotransferase [Source:HGNC Symbol;Acc:HGNC:9753]
MT-RNR1	14.7895	15.0234	14.2959	13.5778	15.1898	14.1589	mitochondrially encoded 12S rRNA [Source:HGNC Symbol;Acc:HGNC:7470]
AP1B1P2	-1.89536	-1.98265	-2.00982	-2.00105	-1.97393	-2.00254	AP1B1 pseudogene 2 [Source:HGNC Symbol;Acc:HGNC:298]
IGHD2-15	0	0	0	0	0	0	immunoglobulin heavy diversity 2-15 [Source:HGNC Symbol;Acc:HGNC:5489]
AP1B1P1	-1.97578	-1.98046	-1.99598	-1.94579	-1.97548	-1.99182	AP1B1 pseudogene 1 [Source:HGNC Symbol;Acc:HGNC:297]
SIPA1	8.13712	7.59578	6.8115	6.47496	6.5741	6.49645	signal-induced proliferation-associated 1 [Source:HGNC Symbol;Acc:HGNC:10885]
SOCS2P2	0	0	0	0	0	0	suppressor of cytokine signaling 2 pseudogene 2 [Source:HGNC Symbol;Acc:HGNC:19330]
APOOP5	-1.48212	-1.49033	-1.51307	-1.42955	-1.4816	-1.43135	apolipoprotein O pseudogene 5 [Source:HGNC Symbol;Acc:HGNC:48743]
APOOP4	0	0	0	0	0	0	apolipoprotein O pseudogene 4 [Source:HGNC Symbol;Acc:HGNC:48742]
APOOP3	0	0	0	0	0	0	apolipoprotein O pseudogene 3 [Source:HGNC Symbol;Acc:HGNC:48741]
APOOP2	0	0	0	0	0	0	apolipoprotein O pseudogene 2 [Source:HGNC Symbol;Acc:HGNC:48740]
FGGY-DT	-0.93358	-1.07706	-1.10095	-0.988507	-1.06273	-0.992045	FGGY divergent transcript [Source:HGNC Symbol;Acc:HGNC:55265]
APOOP1	0	0	0	0	0	0	apolipoprotein O pseudogene 1 [Source:HGNC Symbol;Acc:HGNC:48739]
CLEC18C	0	0	0	0	0	0	C-type lectin domain family 18 member C [Source:HGNC Symbol;Acc:HGNC:28538]
CLEC18B	0	0	0	0	0	0	C-type lectin domain family 18 member B [Source:HGNC Symbol;Acc:HGNC:33849]
RN7SL305P	0	0	0	0	0	0	RNA, 7SL, cytoplasmic 305, pseudogene [Source:HGNC Symbol;Acc:HGNC:46321]
SOCS2P1	0	0	0	0	0	0	suppressor of cytokine signaling 2 pseudogene 1 [Source:HGNC Symbol;Acc:HGNC:16069]
CLEC18A	2.85376	2.27806	1.85644	2.00754	2.1545	1.72041	C-type lectin domain family 18 member A [Source:HGNC Symbol;Acc:HGNC:30388]
OR5H15	0	0	0	0	0	0	olfactory receptor family 5 subfamily H member 15 [Source:HGNC Symbol;Acc:HGNC:31287]
OR5H14	0	0	0	0	0	0	olfactory receptor family 5 subfamily H member 14 [Source:HGNC Symbol;Acc:HGNC:31286]
C3orf62	8.20308	8.29665	7.99973	7.81709	7.76872	7.85905	chromosome 3 open reading frame 62 [Source:HGNC Symbol;Acc:HGNC:24771]
CSKMT	9.13033	9.00002	8.21807	8.32881	8.10387	8.28219	citrate synthase lysine methyltransferase [Source:HGNC Symbol;Acc:HGNC:33113]
PBX1-AS1	0	0	0	0	0	0	PBX1 antisense RNA 1 [Source:HGNC Symbol;Acc:HGNC:40425]
FPGT	6.00522	6.35994	6.64868	6.71817	6.73177	6.65677	fucose-1-phosphate guanylyltransferase [Source:HGNC Symbol;Acc:HGNC:3825]
FPGS	11.7632	11.6323	10.9416	11.1065	11.1222	11.173	folylpolyglutamate synthase [Source:HGNC Symbol;Acc:HGNC:3824]
IGHVII-33-1	0	0	0	0	0	0	immunoglobulin heavy variable (II)-33-1 (pseudogene) [Source:HGNC Symbol;Acc:HGNC:5678]
RN7SL304P	0	0	0	0	0	0	RNA, 7SL, cytoplasmic 304, pseudogene [Source:HGNC Symbol;Acc:HGNC:46320]
CLEC19A	-1.53187	-1.53954	-1.49504	-1.48276	-1.53139	-1.55816	C-type lectin domain containing 19A [Source:HGNC Symbol;Acc:HGNC:34522]
C3orf70	0.0955845	0.0676986	-0.0121402	0.0112215	-0.0690509	0.189203	chromosome 3 open reading frame 70 [Source:HGNC Symbol;Acc:HGNC:33731]
SPECC1L	8.60679	8.65502	8.19519	8.11177	8.12164	8.16458	sperm antigen with calponin homology and coiled-coil domains 1 like [Source:HGNC Symbol;Acc:HGNC:29022]
TIMELESS	10.8036	11.0163	11.1271	11.4835	11.4649	11.4707	timeless circadian regulator [Source:HGNC Symbol;Acc:HGNC:11813]
IGHV3OR15-7	0	0	0	0	0	0	immunoglobulin heavy variable 3/OR15-7 (pseudogene) [Source:HGNC Symbol;Acc:HGNC:5633]
NUPR2	0	0	0	0	0	0	nuclear protein 2, transcriptional regulator [Source:HGNC Symbol;Acc:HGNC:44164]
NUPR1	7.12926	6.67934	5.70549	4.83408	4.9255	4.7547	nuclear protein 1, transcriptional regulator [Source:HGNC Symbol;Acc:HGNC:29990]
SNORA48B	0	0	0	0	0	0	small nucleolar RNA, H/ACA box 48B [Source:HGNC Symbol;Acc:HGNC:52207]
RN7SL569P	0	0	0	0	0	0	RNA, 7SL, cytoplasmic 569, pseudogene [Source:HGNC Symbol;Acc:HGNC:46585]
CD2BP2-DT	4.60686	4.30562	4.11906	4.01313	4.57815	4.34375	CD2BP2 divergent transcript [Source:HGNC Symbol;Acc:HGNC:53029]
CLEC16A	9.14856	9.15311	9.1002	9.34104	9.38382	9.35618	C-type lectin domain containing 16A [Source:HGNC Symbol;Acc:HGNC:29013]
RN7SL303P	0	0	0	0	0	0	RNA, 7SL, cytoplasmic 303, pseudogene [Source:HGNC Symbol;Acc:HGNC:46319]
C3orf85	6.48798	6.43396	5.86385	5.10378	4.99822	4.82389	chromosome 3 open reading frame 85 [Source:HGNC Symbol;Acc:HGNC:53432]
PARM1-AS1	0.197617	0.187196	0.406075	0.271547	0.503105	0.445699	PARM1 antisense RNA 1 [Source:HGNC Symbol;Acc:HGNC:41051]
CAMSAP1	8.75536	9.09742	9.32503	9.56936	9.56623	9.51684	calmodulin regulated spectrin associated protein 1 [Source:HGNC Symbol;Acc:HGNC:19946]
CAMSAP2	7.40215	7.41729	7.52968	7.98602	7.91416	7.84451	calmodulin regulated spectrin associated protein family member 2 [Source:HGNC Symbol;Acc:HGNC:29188]
C3orf80	-0.379724	-0.0971006	-0.411707	-0.186038	-0.203877	-0.405973	chromosome 3 open reading frame 80 [Source:HGNC Symbol;Acc:HGNC:40048]
NPC1L1	5.64775	4.89066	5.18066	5.83728	5.98735	5.917	NPC1 like intracellular cholesterol transporter 1 [Source:HGNC Symbol;Acc:HGNC:7898]
AMELX	-0.987649	-0.859922	-1.02748	-1.0229	-0.844221	-0.910497	amelogenin X-linked [Source:HGNC Symbol;Acc:HGNC:461]
AMELY	0	0	0	0	0	0	amelogenin Y-linked [Source:HGNC Symbol;Acc:HGNC:462]
RWDD4P1	0	0	0	0	0	0	RWD domain containing 4 pseudogene 1 [Source:HGNC Symbol;Acc:HGNC:23753]
PNPT1	8.88674	9.1952	9.7499	10.2126	10.2167	10.2608	polyribonucleotide nucleotidyltransferase 1 [Source:HGNC Symbol;Acc:HGNC:23166]
RWDD4P2	0.0648544	-0.113362	0.0418605	-0.132417	-0.103391	0.318233	RWD domain containing 4 pseudogene 2 [Source:HGNC Symbol;Acc:HGNC:23754]
RN7SL568P	0	0	0	0	0	0	RNA, 7SL, cytoplasmic 568, pseudogene [Source:HGNC Symbol;Acc:HGNC:46584]
RN7SL302P	-1.50817	-1.51625	-1.53916	-1.53441	-1.50765	-1.38398	RNA, 7SL, cytoplasmic 302, pseudogene [Source:HGNC Symbol;Acc:HGNC:46318]
CLEC17A	0	0	0	0	0	0	C-type lectin domain containing 17A [Source:HGNC Symbol;Acc:HGNC:34520]
LDLRAD4-AS1	-1.23464	-1.50796	-1.54731	-1.53819	-1.49364	-1.54065	LDLRAD4 antisense RNA 1 [Source:HGNC Symbol;Acc:HGNC:48592]
LDLRAD4-AS2	0	0	0	0	0	0	LDLRAD4 antisense RNA 2 [Source:HGNC Symbol;Acc:HGNC:58069]
CAMSAP3	11.3268	10.7774	10.5834	10.3232	10.3829	10.3346	calmodulin regulated spectrin associated protein family member 3 [Source:HGNC Symbol;Acc:HGNC:29307]
DAP	11.5203	11.3323	11.598	11.3093	11.2445	11.296	death associated protein [Source:HGNC Symbol;Acc:HGNC:2672]
DAO	-1.97493	-1.91485	-2.0049	-1.99746	-1.97448	-1.99873	D-amino acid oxidase [Source:HGNC Symbol;Acc:HGNC:2671]
ZFP91P1	-1.97609	-1.97994	-1.95558	-1.98857	-1.97585	-1.98927	ZFP91 pseudogene 1 [Source:HGNC Symbol;Acc:HGNC:54652]
ENSG00000240207	3.42283	3.52094	3.64383	3.81762	3.25793	3.7314	novel transcript, antisense to RARRES1
RN7SL567P	0	0	0	0	0	0	RNA, 7SL, cytoplasmic 567, pseudogene [Source:HGNC Symbol;Acc:HGNC:46583]
TPBGL-AS1	0	0	0	0	0	0	TPBGL antisense RNA 1 [Source:HGNC Symbol;Acc:HGNC:55506]
C3orf22	0.581495	0.566498	0.619105	0.839352	1.0293	0.987573	chromosome 3 open reading frame 22 [Source:HGNC Symbol;Acc:HGNC:28534]
DBI	13.1056	12.9625	12.5157	12.297	12.2071	12.3202	diazepam binding inhibitor, acyl-CoA binding protein [Source:HGNC Symbol;Acc:HGNC:2690]
CLEC14A	0	0	0	0	0	0	C-type lectin domain containing 14A [Source:HGNC Symbol;Acc:HGNC:19832]
DBH	-1.48212	-1.49033	-1.51307	-1.42955	-1.4816	-1.43135	dopamine beta-hydroxylase [Source:HGNC Symbol;Acc:HGNC:2689]
C3orf20	-0.00712844	0.105595	-0.229655	-0.220613	0.154422	-0.222213	chromosome 3 open reading frame 20 [Source:HGNC Symbol;Acc:HGNC:25320]
DBP	8.49413	8.41023	7.79133	7.46001	7.51034	7.54066	D-box binding PAR bZIP transcription factor [Source:HGNC Symbol;Acc:HGNC:2697]
RNU6-658P	-1.49339	-1.50172	-1.52506	-1.36163	-1.49286	-1.52194	RNA, U6 small nuclear 658, pseudogene [Source:HGNC Symbol;Acc:HGNC:47621]
DBT	7.17413	7.25872	7.58011	8.05762	7.92494	7.95232	dihydrolipoamide branched chain transacylase E2 [Source:HGNC Symbol;Acc:HGNC:2698]
RN7SL301P	0	0	0	0	0	0	RNA, 7SL, cytoplasmic 301, pseudogene [Source:HGNC Symbol;Acc:HGNC:46317]
OR5H4P	0	0	0	0	0	0	olfactory receptor family 5 subfamily H member 4 pseudogene [Source:HGNC Symbol;Acc:HGNC:14763]
SNORA41B	0	0	0	0	0	0	small nucleolar RNA, H/ACA box 41B [Source:HGNC Symbol;Acc:HGNC:52206]
CTNNA2-AS1	0	0	0	0	0	0	CTNNA2 antisense RNA 1 [Source:HGNC Symbol;Acc:HGNC:40165]
STPG1	7.44509	7.20813	7.57642	7.55151	7.62005	7.55567	sperm tail PG-rich repeat containing 1 [Source:HGNC Symbol;Acc:HGNC:28070]
C3orf38	7.39352	7.88961	8.04281	7.77955	7.75829	7.78206	chromosome 3 open reading frame 38 [Source:HGNC Symbol;Acc:HGNC:28384]
STPG3	2.08191	1.90447	2.33341	2.32981	2.20541	2.42048	sperm-tail PG-rich repeat containing 3 [Source:HGNC Symbol;Acc:HGNC:37285]
STPG2	-1.23196	-1.24211	-1.11892	-1.17206	-1.23131	-1.26193	sperm tail PG-rich repeat containing 2 [Source:HGNC Symbol;Acc:HGNC:28712]
SVOP	1.18313	1.42792	1.425	1.48947	1.60798	1.61857	SV2 related protein [Source:HGNC Symbol;Acc:HGNC:25417]
DCD	0	0	0	0	0	0	dermcidin [Source:HGNC Symbol;Acc:HGNC:14669]
DCC	-0.98098	-0.725478	-1.01778	-1.01376	-0.98009	-0.908209	DCC netrin 1 receptor [Source:HGNC Symbol;Acc:HGNC:2701]
STPG4	-1.48212	-1.49033	-1.51307	-1.42955	-1.4816	-1.43135	sperm-tail PG-rich repeat containing 4 [Source:HGNC Symbol;Acc:HGNC:26850]
RN7SL566P	0	0	0	0	0	0	RNA, 7SL, cytoplasmic 566, pseudogene [Source:HGNC Symbol;Acc:HGNC:46582]
TAF9BP1	-1.97442	-1.9827	-2.01016	-2.00129	-1.89398	-2.0028	TATA-box binding protein associated factor 9b pseudogene 1 [Source:HGNC Symbol;Acc:HGNC:30687]
C3orf33	5.74964	6.31087	6.20315	5.9387	5.93526	6.11387	chromosome 3 open reading frame 33 [Source:HGNC Symbol;Acc:HGNC:26434]
ENSG00000254839	0	0	0	0	0	0	novel transcript
PARK7P2	-1.97578	-1.98046	-1.99598	-1.94579	-1.97548	-1.99182	PARK7 pseudogene 2 [Source:HGNC Symbol;Acc:HGNC:55067]
DCK	6.28491	6.83967	7.57188	7.84513	8.00362	7.80778	deoxycytidine kinase [Source:HGNC Symbol;Acc:HGNC:2704]
ENSG00000227245	-1.97584	-1.98036	-1.99538	-1.99053	-1.97555	-1.94766	novel transcript
PARK7P1	0.893331	0.875834	1.21959	1.29117	1.32771	1.12494	PARK7 pseudogene 1 [Source:HGNC Symbol;Acc:HGNC:55066]
DCN	0	0	0	0	0	0	decorin [Source:HGNC Symbol;Acc:HGNC:2705]
C1QTNF9B	-0.377716	-0.549925	-0.476407	-0.357838	-0.538049	-0.458874	C1q and TNF related 9B [Source:HGNC Symbol;Acc:HGNC:34072]
TAF9BP2	0	0	0	0	0	0	TATA-box binding protein associated factor 9b pseudogene 2 [Source:HGNC Symbol;Acc:HGNC:38836]
ZAP70	2.70892	2.86883	2.62007	3.73575	4.0252	3.76635	zeta chain of T cell receptor associated protein kinase 70 [Source:HGNC Symbol;Acc:HGNC:12858]
DCT	-0.257922	-0.266451	-0.107631	-0.171511	0.0639405	-0.175654	dopachrome tautomerase [Source:HGNC Symbol;Acc:HGNC:2709]
RN7SL300P	-0.98098	-0.725478	-1.01778	-1.01376	-0.98009	-0.908209	RNA, 7SL, cytoplasmic 300, pseudogene [Source:HGNC Symbol;Acc:HGNC:46316]
DCX	-1.97609	-1.97994	-1.95558	-1.98857	-1.97585	-1.98927	doublecortin [Source:HGNC Symbol;Acc:HGNC:2714]
OR5H3P	0	0	0	0	0	0	olfactory receptor family 5 subfamily H member 3 pseudogene [Source:HGNC Symbol;Acc:HGNC:14753]
DNASE2	10.1519	10.1353	9.69478	9.20289	9.12645	9.22856	deoxyribonuclease 2, lysosomal [Source:HGNC Symbol;Acc:HGNC:2960]
RNU6-657P	0	0	0	0	0	0	RNA, U6 small nuclear 657, pseudogene [Source:HGNC Symbol;Acc:HGNC:47620]
ENSG00000230894	-1.15442	-1.16547	-1.18693	-1.09102	-1.15372	-1.01148	novel transcript
DNASE1	8.31107	8.09232	7.97166	8.21835	8.10536	8.07441	deoxyribonuclease 1 [Source:HGNC Symbol;Acc:HGNC:2956]
HNRNPD-DT	3.14409	3.50126	2.91773	2.87498	2.66873	2.96315	HNRNPD divergent transcript [Source:HGNC Symbol;Acc:HGNC:55205]
MIR1289-1	-1.97442	-1.9827	-2.01016	-2.00129	-1.89398	-2.0028	microRNA 1289-1 [Source:HGNC Symbol;Acc:HGNC:35281]
SWINGN	0.069501	-0.421184	-0.342056	-0.317226	-0.411419	-0.440996	SWI/SNF complex interacting GAS6 enhancer non-coding RNA [Source:HGNC Symbol;Acc:HGNC:43709]
MIR1289-2	0	0	0	0	0	0	microRNA 1289-2 [Source:HGNC Symbol;Acc:HGNC:35282]
DDC	11.2044	11.133	11.4777	11.1321	11.055	11.1491	dopa decarboxylase [Source:HGNC Symbol;Acc:HGNC:2719]
C3orf49	1.82744	1.88207	1.75717	2.08955	1.95327	1.81237	chromosome 3 open reading frame 49 [Source:HGNC Symbol;Acc:HGNC:25190]
CLEC12A	0	0	0	0	0	0	C-type lectin domain family 12 member A [Source:HGNC Symbol;Acc:HGNC:31713]
CLEC12B	0	0	0	0	0	0	C-type lectin domain family 12 member B [Source:HGNC Symbol;Acc:HGNC:31966]
SNORA1B	0	0	0	0	0	0	small nucleolar RNA, H/ACA box 1B [Source:HGNC Symbol;Acc:HGNC:52193]
DDO	1.07575	1.33382	1.08966	1.40067	1.24382	1.92811	D-aspartate oxidase [Source:HGNC Symbol;Acc:HGNC:2727]
DDN	7.56639	7.37059	7.83213	7.74605	7.84239	7.92261	dendrin [Source:HGNC Symbol;Acc:HGNC:24458]
MTRF1LP1	-1.97584	-1.98036	-1.99538	-1.99053	-1.97555	-1.94766	mitochondrial translational release factor 1 like pseudogene 1 [Source:HGNC Symbol;Acc:HGNC:50611]
SNORA18	0	0	0	0	0	0	small nucleolar RNA, H/ACA box 18 [Source:HGNC Symbol;Acc:HGNC:32608]
DDT	0.584387	0.800298	0.46179	0.76139	0.418933	0.483835	D-dopachrome tautomerase [Source:HGNC Symbol;Acc:HGNC:2732]
SNORA19	-1.21884	-1.22979	-1.25297	-1.2504	-1.21815	-0.99564	small nucleolar RNA, H/ACA box 19 [Source:HGNC Symbol;Acc:HGNC:32609]
ITPRIP-AS1	1.65819	1.90951	1.5955	1.66155	1.6617	1.57149	ITPRIP antisense RNA 1 [Source:HGNC Symbol;Acc:HGNC:54100]
ENSG00000252218	-1.97442	-1.9827	-2.01016	-2.00129	-1.89398	-2.0028	novel transcript
RN7SL565P	0	0	0	0	0	0	RNA, 7SL, cytoplasmic 565, pseudogene [Source:HGNC Symbol;Acc:HGNC:46581]
SNORA15	-0.352605	-0.21038	-0.288017	-0.37614	-0.0334641	-0.269311	small nucleolar RNA, H/ACA box 15 [Source:HGNC Symbol;Acc:HGNC:32604]
SNORA12	3.44918	3.77425	3.14895	2.53762	2.30284	2.3546	small nucleolar RNA, H/ACA box 12 [Source:HGNC Symbol;Acc:HGNC:32600]
SNORA13	1.66073	1.48569	1.41101	1.61912	1.54122	1.4562	small nucleolar RNA, H/ACA box 13 [Source:HGNC Symbol;Acc:HGNC:32601]
SNORA10	0	0	0	0	0	0	small nucleolar RNA, H/ACA box 10 [Source:HGNC Symbol;Acc:HGNC:32598]
SNORA11	-0.628263	-0.356372	-0.562852	-0.652557	-0.46102	-0.653515	small nucleolar RNA, H/ACA box 11 [Source:HGNC Symbol;Acc:HGNC:32599]
MTRF1LP2	0	0	0	0	0	0	mitochondrial translational release factor 1 like pseudogene 2 [Source:HGNC Symbol;Acc:HGNC:50612]
ENSG00000266844	0.282283	-0.196014	-0.122972	-0.0979015	-0.185584	-0.102337	novel transcript, antisense to MBP
SNAPC5P1	0	0	0	0	0	0	small nuclear RNA activating complex polypeptide 5 pseudogene 1 [Source:HGNC Symbol;Acc:HGNC:38667]
C3orf52	6.89048	7.10659	7.23783	7.52573	7.58244	7.65581	chromosome 3 open reading frame 52 [Source:HGNC Symbol;Acc:HGNC:26255]
DEK	10.6443	11.0852	11.5333	11.8009	11.7999	11.7803	DEK proto-oncogene [Source:HGNC Symbol;Acc:HGNC:2768]
DES	0.189967	-0.137667	0.0987201	0.056374	-0.127754	-0.158021	desmin [Source:HGNC Symbol;Acc:HGNC:2770]
ENSG00000227269	0	0	0	0	0	0	novel transcript
RNU6-659P	0	0	0	0	0	0	RNA, U6 small nuclear 659, pseudogene [Source:HGNC Symbol;Acc:HGNC:47622]
RN7SL564P	0	0	0	0	0	0	RNA, 7SL, cytoplasmic 564, pseudogene [Source:HGNC Symbol;Acc:HGNC:46580]
PNPP1	0	0	0	0	0	0	PNP pseudogene 1 [Source:HGNC Symbol;Acc:HGNC:54649]
MT-ND6	14.9438	14.146	14.5283	14.315	14.2711	14.535	mitochondrially encoded NADH:ubiquinone oxidoreductase core subunit 6 [Source:HGNC Symbol;Acc:HGNC:7462]
RALGAPA1P1	0.412306	0.794248	0.456218	0.482932	0.580533	0.744678	RALGAPA1 pseudogene 1 [Source:HGNC Symbol;Acc:HGNC:23203]
LIF-AS1	0	0	0	0	0	0	LIF antisense RNA 1 [Source:HGNC Symbol;Acc:HGNC:53473]
RPL31P49	3.96894	2.56838	3.06502	2.48041	2.53145	2.46586	ribosomal protein L31 pseudogene 49 [Source:HGNC Symbol;Acc:HGNC:35909]
MDC1	0	0	0	0	0	0	mediator of DNA damage checkpoint 1 [Source:HGNC Symbol;Acc:HGNC:21163]
SNORA40	0	0	0	0	0	0	small nucleolar RNA, H/ACA box 40 [Source:HGNC Symbol;Acc:HGNC:32633]
RPL31P48	0	0	0	0	0	0	ribosomal protein L31 pseudogene 48 [Source:HGNC Symbol;Acc:HGNC:36129]
MT-ND4	18.1284	17.0084	17.8365	17.9611	17.8544	18.0453	mitochondrially encoded NADH:ubiquinone oxidoreductase core subunit 4 [Source:HGNC Symbol;Acc:HGNC:7459]
MT-ND5	15.4368	15.7201	15.3937	15.6742	15.6966	15.7644	mitochondrially encoded NADH:ubiquinone oxidoreductase core subunit 5 [Source:HGNC Symbol;Acc:HGNC:7461]
NEXMIF	0	0	0	0	0	0	neurite extension and migration factor [Source:HGNC Symbol;Acc:HGNC:29433]
LIF-AS2	4.74746	4.89259	4.48126	4.65539	4.96797	4.73501	LIF antisense RNA 2 [Source:HGNC Symbol;Acc:HGNC:28298]
RPL31P41	0	0	0	0	0	0	ribosomal protein L31 pseudogene 41 [Source:HGNC Symbol;Acc:HGNC:36720]
RPL31P40	0	0	0	0	0	0	ribosomal protein L31 pseudogene 40 [Source:HGNC Symbol;Acc:HGNC:36134]
RPL31P43	0	0	0	0	0	0	ribosomal protein L31 pseudogene 43 [Source:HGNC Symbol;Acc:HGNC:36512]
KLF7-IT1	0	0	0	0	0	0	KLF7 intronic transcript 1 [Source:HGNC Symbol;Acc:HGNC:41355]
RPL31P42	0	0	0	0	0	0	ribosomal protein L31 pseudogene 42 [Source:HGNC Symbol;Acc:HGNC:36930]
MT-ND2	16.1007	15.0504	15.9172	15.8985	15.8024	15.9789	mitochondrially encoded NADH:ubiquinone oxidoreductase core subunit 2 [Source:HGNC Symbol;Acc:HGNC:7456]
SNORA3B	4.01666	4.15782	3.73913	3.07579	3.19301	3.59756	small nucleolar RNA, H/ACA box 3B [Source:HGNC Symbol;Acc:HGNC:32638]
RPL31P45	0	0	0	0	0	0	ribosomal protein L31 pseudogene 45 [Source:HGNC Symbol;Acc:HGNC:36796]
MT-ND3	15.1877	14.5945	14.4695	14.2505	14.143	14.338	mitochondrially encoded NADH:ubiquinone oxidoreductase core subunit 3 [Source:HGNC Symbol;Acc:HGNC:7458]
RPL31P44	0	0	0	0	0	0	ribosomal protein L31 pseudogene 44 [Source:HGNC Symbol;Acc:HGNC:35523]
SNORA3C	-1.48784	-1.49905	-1.53094	-1.41603	-1.37893	-1.52626	small nucleolar RNA, H/ACA box 3C [Source:HGNC Symbol;Acc:HGNC:52203]
MIR4666A	-1.97609	-1.97994	-1.95558	-1.98857	-1.97585	-1.98927	microRNA 4666a [Source:HGNC Symbol;Acc:HGNC:41750]
RPL31P47	0	0	0	0	0	0	ribosomal protein L31 pseudogene 47 [Source:HGNC Symbol;Acc:HGNC:36124]
MIR4666B	0	0	0	0	0	0	microRNA 4666b [Source:HGNC Symbol;Acc:HGNC:43486]
MT-ND1	15.5797	14.5701	15.2458	15.1728	15.1432	15.2701	mitochondrially encoded NADH:ubiquinone oxidoreductase core subunit 1 [Source:HGNC Symbol;Acc:HGNC:7455]
SNORA3A	0	0	0	0	0	0	small nucleolar RNA, H/ACA box 3A [Source:HGNC Symbol;Acc:HGNC:32586]
RPL31P46	3.0305	3.45051	2.9698	2.87094	3.12301	3.10961	ribosomal protein L31 pseudogene 46 [Source:HGNC Symbol;Acc:HGNC:35559]
KRTAP3-4P	0	0	0	0	0	0	keratin associated protein 3-4, pseudogene [Source:HGNC Symbol;Acc:HGNC:18919]
IL4I1	1.25399	1.20456	1.27376	1.2706	0.957489	1.18145	interleukin 4 induced 1 [Source:HGNC Symbol;Acc:HGNC:19094]
RN7SL321P	0	0	0	0	0	0	RNA, 7SL, cytoplasmic 321, pseudogene [Source:HGNC Symbol;Acc:HGNC:46337]
SNORA38	0	0	0	0	0	0	small nucleolar RNA, H/ACA box 38 [Source:HGNC Symbol;Acc:HGNC:32631]
RPL31P50	0	0	0	0	0	0	ribosomal protein L31 pseudogene 50 [Source:HGNC Symbol;Acc:HGNC:36799]
RN7SL587P	-0.877007	-0.733203	-0.91956	-0.913704	-0.555106	-0.91474	RNA, 7SL, cytoplasmic 587, pseudogene [Source:HGNC Symbol;Acc:HGNC:46603]
SNORA37	-1.97584	-1.98036	-1.99538	-1.99053	-1.97555	-1.94766	small nucleolar RNA, H/ACA box 37 [Source:HGNC Symbol;Acc:HGNC:32630]
RNU6-412P	0	0	0	0	0	0	RNA, U6 small nuclear 412, pseudogene [Source:HGNC Symbol;Acc:HGNC:47375]
SNORA35	0	0	0	0	0	0	small nucleolar RNA, H/ACA box 35 [Source:HGNC Symbol;Acc:HGNC:32625]
TGIF2P1	-1.97578	-1.98046	-1.99598	-1.94579	-1.97548	-1.99182	TGFB induced factor homeobox 2 pseudogene 1 [Source:HGNC Symbol;Acc:HGNC:33317]
RNU6-678P	-0.594745	-0.614233	-0.600375	-0.778015	-0.747332	-0.778912	RNA, U6 small nuclear 678, pseudogene [Source:HGNC Symbol;Acc:HGNC:47641]
SNORA32	0	0	0	0	0	0	small nucleolar RNA, H/ACA box 32 [Source:HGNC Symbol;Acc:HGNC:32622]
SNORA33	5.13137	4.91536	4.3952	4.5709	4.31937	4.42077	small nucleolar RNA, H/ACA box 33 [Source:HGNC Symbol;Acc:HGNC:32623]
SNORA30	-1.97442	-1.9827	-2.01016	-2.00129	-1.89398	-2.0028	small nucleolar RNA, H/ACA box 30 [Source:HGNC Symbol;Acc:HGNC:32620]
SNORA31	2.45018	2.96982	2.5237	2.67554	2.86142	2.76462	small nucleolar RNA, H/ACA box 31 [Source:HGNC Symbol;Acc:HGNC:32621]
RPL31P38	-0.833693	-0.848474	-1.01588	-0.895566	-0.975448	-1.01212	ribosomal protein L31 pseudogene 38 [Source:HGNC Symbol;Acc:HGNC:36834]
RPL31P37	-1.97609	-1.97994	-1.95558	-1.98857	-1.97585	-1.98927	ribosomal protein L31 pseudogene 37 [Source:HGNC Symbol;Acc:HGNC:36197]
RPL31P39	-1.97609	-1.97994	-1.95558	-1.98857	-1.97585	-1.98927	ribosomal protein L31 pseudogene 39 [Source:HGNC Symbol;Acc:HGNC:35995]
VASH1-DT	0	0	0	0	0	0	VASH1 divergent transcript [Source:HGNC Symbol;Acc:HGNC:55446]
RPL31P30	-1.97442	-1.9827	-2.01016	-2.00129	-1.89398	-2.0028	ribosomal protein L31 pseudogene 30 [Source:HGNC Symbol;Acc:HGNC:35679]
RPL31P32	-1.97493	-1.91485	-2.0049	-1.99746	-1.97448	-1.99873	ribosomal protein L31 pseudogene 32 [Source:HGNC Symbol;Acc:HGNC:35719]
SNORA2C	1.53419	2.17611	1.95196	1.55904	2.27794	1.89288	small nucleolar RNA, H/ACA box 2C [Source:HGNC Symbol;Acc:HGNC:32624]
RPL31P31	0	0	0	0	0	0	ribosomal protein L31 pseudogene 31 [Source:HGNC Symbol;Acc:HGNC:35678]
SNORA2A	0.171091	0.305423	0.305901	0.343574	0.480622	0.242007	small nucleolar RNA, H/ACA box 2A [Source:HGNC Symbol;Acc:HGNC:32584]
RPL31P34	-0.409022	-0.580122	-0.423437	-0.485629	-0.567411	-0.489376	ribosomal protein L31 pseudogene 34 [Source:HGNC Symbol;Acc:HGNC:35853]
SNORA2B	-1.48841	-1.40167	-1.52711	-1.52094	-1.48777	-1.42629	small nucleolar RNA, H/ACA box 2B [Source:HGNC Symbol;Acc:HGNC:32585]
RPL31P33	0	0	0	0	0	0	ribosomal protein L31 pseudogene 33 [Source:HGNC Symbol;Acc:HGNC:36886]
RPL31P36	0	0	0	0	0	0	ribosomal protein L31 pseudogene 36 [Source:HGNC Symbol;Acc:HGNC:36676]
RPL31P35	-1.97584	-1.98036	-1.99538	-1.99053	-1.97555	-1.94766	ribosomal protein L31 pseudogene 35 [Source:HGNC Symbol;Acc:HGNC:36932]
AR	0.283876	0.701977	0.226288	0.362424	0.894144	0.23684	androgen receptor [Source:HGNC Symbol;Acc:HGNC:644]
SNORA29	0	0	0	0	0	0	small nucleolar RNA, H/ACA box 29 [Source:HGNC Symbol;Acc:HGNC:32619]
RN7SL320P	0	0	0	0	0	0	RNA, 7SL, cytoplasmic 320, pseudogene [Source:HGNC Symbol;Acc:HGNC:46336]
SNORA27	0	0	0	0	0	0	small nucleolar RNA, H/ACA box 27 [Source:HGNC Symbol;Acc:HGNC:32617]
SNORA28	0.0808678	0.355158	0.135551	0.16088	0.403412	0.156392	small nucleolar RNA, H/ACA box 28 [Source:HGNC Symbol;Acc:HGNC:32618]
SNORA25	0	0	0	0	0	0	small nucleolar RNA, H/ACA box 25 [Source:HGNC Symbol;Acc:HGNC:32615]
RNU6-677P	0	0	0	0	0	0	RNA, U6 small nuclear 677, pseudogene [Source:HGNC Symbol;Acc:HGNC:47640]
SNORA26	4.22907	4.33089	4.39508	4.28951	4.56082	4.43907	small nucleolar RNA, H/ACA box 26 [Source:HGNC Symbol;Acc:HGNC:32616]
RN7SL586P	0	0	0	0	0	0	RNA, 7SL, cytoplasmic 586, pseudogene [Source:HGNC Symbol;Acc:HGNC:46602]
SNORA23	4.21989	4.68569	3.40172	3.45966	4.52264	3.63397	small nucleolar RNA, H/ACA box 23 [Source:HGNC Symbol;Acc:HGNC:32613]
SNORA24	0	0	0	0	0	0	small nucleolar RNA, H/ACA box 24 [Source:HGNC Symbol;Acc:HGNC:32614]
SNORA21	0	0	0	0	0	0	small nucleolar RNA, H/ACA box 21 [Source:HGNC Symbol;Acc:HGNC:32611]
SNORA22	1.00374	1.09552	0.955012	1.08376	1.00596	1.22604	small nucleolar RNA, H/ACA box 22 [Source:HGNC Symbol;Acc:HGNC:32612]
RNU6-411P	0	0	0	0	0	0	RNA, U6 small nuclear 411, pseudogene [Source:HGNC Symbol;Acc:HGNC:47374]
CGGBP1	9.70555	9.9545	9.93005	9.81089	9.76886	9.78092	CGG triplet repeat binding protein 1 [Source:HGNC Symbol;Acc:HGNC:1888]
PHC1P1	0.532929	0.518801	0.572517	0.947713	0.84629	0.860758	polyhomeotic homolog 1 pseudogene 1 [Source:HGNC Symbol;Acc:HGNC:34502]
SNORA20	2.06989	2.27577	1.93776	2.01384	1.95297	2.00046	small nucleolar RNA, H/ACA box 20 [Source:HGNC Symbol;Acc:HGNC:32610]
GRID2IP	2.83309	2.81117	2.90202	2.654	2.54741	2.30646	Grid2 interacting protein [Source:HGNC Symbol;Acc:HGNC:18464]
SNORA61	0	0	0	0	0	0	small nucleolar RNA, H/ACA box 61 [Source:HGNC Symbol;Acc:HGNC:32655]
SNORA62	0	0	0	0	0	0	small nucleolar RNA, H/ACA box 62 [Source:HGNC Symbol;Acc:HGNC:10107]
SNORA60	2.37964	2.32696	3.11809	2.84112	3.00497	3.08891	small nucleolar RNA, H/ACA box 60 [Source:HGNC Symbol;Acc:HGNC:32654]
DHH	-1.53175	-1.53929	-1.49552	-1.55622	-1.53127	-1.48481	desert hedgehog signaling molecule [Source:HGNC Symbol;Acc:HGNC:2865]
ACTL7A	-1.97584	-1.98036	-1.99538	-1.99053	-1.97555	-1.94766	actin like 7A [Source:HGNC Symbol;Acc:HGNC:161]
ACTL7B	-1.4907	-1.50181	-1.53307	-1.52677	-1.38275	-1.4226	actin like 7B [Source:HGNC Symbol;Acc:HGNC:162]
FPR1	-1.48556	-1.39791	-1.52434	-1.42066	-1.48492	-1.52029	formyl peptide receptor 1 [Source:HGNC Symbol;Acc:HGNC:3826]
RPL31P63	-0.556334	-0.732441	-0.917648	-0.911869	-0.874435	-0.912892	ribosomal protein L31 pseudogene 63 [Source:HGNC Symbol;Acc:HGNC:35666]
RPL31P62	0	0	0	0	0	0	ribosomal protein L31 pseudogene 62 [Source:HGNC Symbol;Acc:HGNC:36569]
FPR3	-1.97442	-1.9827	-2.01016	-2.00129	-1.89398	-2.0028	formyl peptide receptor 3 [Source:HGNC Symbol;Acc:HGNC:3828]
FPR2	0	0	0	0	0	0	formyl peptide receptor 2 [Source:HGNC Symbol;Acc:HGNC:3827]
RPL31P64	0	0	0	0	0	0	ribosomal protein L31 pseudogene 64 [Source:HGNC Symbol;Acc:HGNC:56627]
SSX18P	0	0	0	0	0	0	SSX family member 18, pseudogene [Source:HGNC Symbol;Acc:HGNC:56827]
SNORA5B	0	0	0	0	0	0	small nucleolar RNA, H/ACA box 5B [Source:HGNC Symbol;Acc:HGNC:32589]
C2CD4D-AS1	1.04793	1.02747	1.75401	1.44876	1.49008	1.09089	C2CD4D and THEM5 antisense RNA 1 [Source:HGNC Symbol;Acc:HGNC:54045]
C2	0	0	0	0	0	0	complement C2 [Source:HGNC Symbol;Acc:HGNC:1248]
SNORA5C	2.38685	2.4508	2.68957	3.07878	3.16192	3.05643	small nucleolar RNA, H/ACA box 5C [Source:HGNC Symbol;Acc:HGNC:32590]
C3	0.183725	0.571159	0.235084	0.26057	0.353731	0.353894	complement C3 [Source:HGNC Symbol;Acc:HGNC:1318]
DYNC2LI1	7.94616	8.22822	8.26748	8.11431	8.12466	8.16872	dynein cytoplasmic 2 light intermediate chain 1 [Source:HGNC Symbol;Acc:HGNC:24595]
SNORA5A	2.07342	2.25298	2.45004	2.788	2.20943	2.4859	small nucleolar RNA, H/ACA box 5A [Source:HGNC Symbol;Acc:HGNC:32588]
C5	7.17298	6.96231	7.38059	7.45384	7.09238	7.18006	complement C5 [Source:HGNC Symbol;Acc:HGNC:1331]
C6	-1.53375	-1.45111	-1.48781	-1.56475	-1.53314	-1.56649	complement C6 [Source:HGNC Symbol;Acc:HGNC:1339]
C7	2.21997	2.75326	2.46346	2.33849	2.34302	2.25721	complement C7 [Source:HGNC Symbol;Acc:HGNC:1346]
C9	-1.97493	-1.91485	-2.0049	-1.99746	-1.97448	-1.99873	complement C9 [Source:HGNC Symbol;Acc:HGNC:1358]
RNU6-414P	0	0	0	0	0	0	RNA, U6 small nuclear 414, pseudogene [Source:HGNC Symbol;Acc:HGNC:47377]
SNORA58	-1.48556	-1.39791	-1.52434	-1.42066	-1.48492	-1.52029	small nucleolar RNA, H/ACA box 58 [Source:HGNC Symbol;Acc:HGNC:32652]
SNORA56	0	0	0	0	0	0	small nucleolar RNA, H/ACA box 56 [Source:HGNC Symbol;Acc:HGNC:32650]
RN7SL585P	0	0	0	0	0	0	RNA, 7SL, cytoplasmic 585, pseudogene [Source:HGNC Symbol;Acc:HGNC:46601]
SNORA57	0	0	0	0	0	0	small nucleolar RNA, H/ACA box 57 [Source:HGNC Symbol;Acc:HGNC:32651]
SNORA54	0	0	0	0	0	0	small nucleolar RNA, H/ACA box 54 [Source:HGNC Symbol;Acc:HGNC:32647]
SNORA55	1.98833	1.56688	1.44331	1.74927	1.87956	2.11845	small nucleolar RNA, H/ACA box 55 [Source:HGNC Symbol;Acc:HGNC:32649]
LEMD1-DT	-0.208247	-0.099766	-0.414013	-0.188611	-0.38162	-0.408302	LEMD1 divergent transcript [Source:HGNC Symbol;Acc:HGNC:27631]
SNORA52	0	0	0	0	0	0	small nucleolar RNA, H/ACA box 52 [Source:HGNC Symbol;Acc:HGNC:32645]
SNORA53	3.73907	4.12514	3.46058	3.66483	4.43877	3.64285	small nucleolar RNA, H/ACA box 53 [Source:HGNC Symbol;Acc:HGNC:32646]
PERPP3	-0.177714	-0.186532	-0.211845	0.179422	-0.177139	0.169111	PERP pseudogene 3 [Source:HGNC Symbol;Acc:HGNC:56913]
RPL31P59	0	0	0	0	0	0	ribosomal protein L31 pseudogene 59 [Source:HGNC Symbol;Acc:HGNC:36975]
SNORA51	-0.258392	-0.120676	-0.197113	0.00936907	-0.0921776	-0.2832	small nucleolar RNA, H/ACA box 51 [Source:HGNC Symbol;Acc:HGNC:32644]
PERPP1	0	0	0	0	0	0	PERP pseudogene 1 [Source:HGNC Symbol;Acc:HGNC:56619]
PES1P1	0	0	0	0	0	0	pescadillo ribosomal biogenesis factor 1 pseudogene 1 [Source:HGNC Symbol;Acc:HGNC:44058]
PERPP2	0	0	0	0	0	0	PERP pseudogene 2 [Source:HGNC Symbol;Acc:HGNC:56620]
PES1P2	-0.692715	-0.289722	-0.729098	-0.605683	-0.691633	-0.724319	pescadillo ribosomal biogenesis factor 1 pseudogene 2 [Source:HGNC Symbol;Acc:HGNC:44059]
SEMA6A-AS1	3.02313	2.74259	3.13371	3.33976	3.56063	3.53217	SEMA6A antisense RNA 1 [Source:HGNC Symbol;Acc:HGNC:51110]
SEMA6A-AS2	-1.14704	-1.15819	-1.17967	-0.998005	-1.14633	-1.08629	SEMA6A antisense RNA 2 [Source:HGNC Symbol;Acc:HGNC:52754]
RPL31P52	0.0101378	-0.0343812	-0.257211	-0.351843	-0.323616	-0.353223	ribosomal protein L31 pseudogene 52 [Source:HGNC Symbol;Acc:HGNC:36607]
RPL31P51	0	0	0	0	0	0	ribosomal protein L31 pseudogene 51 [Source:HGNC Symbol;Acc:HGNC:35600]
RPL31P54	0	0	0	0	0	0	ribosomal protein L31 pseudogene 54 [Source:HGNC Symbol;Acc:HGNC:36077]
RPL31P53	0	0	0	0	0	0	ribosomal protein L31 pseudogene 53 [Source:HGNC Symbol;Acc:HGNC:35749]
SSX19P	0	0	0	0	0	0	SSX family member 19, pseudogene [Source:HGNC Symbol;Acc:HGNC:30645]
RPL31P56	-1.97609	-1.97994	-1.95558	-1.98857	-1.97585	-1.98927	ribosomal protein L31 pseudogene 56 [Source:HGNC Symbol;Acc:HGNC:36336]
CP	-0.89314	-0.906616	-0.925061	-0.730495	-0.892281	-0.736143	ceruloplasmin [Source:HGNC Symbol;Acc:HGNC:2295]
RPL31P58	-0.971004	-0.570358	-1.01201	-1.0071	-0.970033	-1.00797	ribosomal protein L31 pseudogene 58 [Source:HGNC Symbol;Acc:HGNC:35862]
ENSG00000227463	-1.97609	-1.97994	-1.95558	-1.98857	-1.97585	-1.98927	novel transcript
RPL31P57	0	0	0	0	0	0	ribosomal protein L31 pseudogene 57 [Source:HGNC Symbol;Acc:HGNC:35703]
CS	12.2065	11.9567	12.3067	12.4736	12.446	12.4648	citrate synthase [Source:HGNC Symbol;Acc:HGNC:2422]
SNORA49	0.221004	0.494029	0.17416	0.491898	0.543218	0.293055	small nucleolar RNA, H/ACA box 49 [Source:HGNC Symbol;Acc:HGNC:32642]
RPL31P61	0	0	0	0	0	0	ribosomal protein L31 pseudogene 61 [Source:HGNC Symbol;Acc:HGNC:35635]
ENSG00000252404	0	0	0	0	0	0	novel transcript
RPL31P60	0	0	0	0	0	0	ribosomal protein L31 pseudogene 60 [Source:HGNC Symbol;Acc:HGNC:36123]
SNORA47	0.930695	1.06055	1.04085	1.08595	1.60384	1.32776	small nucleolar RNA, H/ACA box 47 [Source:HGNC Symbol;Acc:HGNC:32640]
SNORA48	0	0	0	0	0	0	small nucleolar RNA, H/ACA box 48 [Source:HGNC Symbol;Acc:HGNC:32641]
RNU6-679P	0	0	0	0	0	0	RNA, U6 small nuclear 679, pseudogene [Source:HGNC Symbol;Acc:HGNC:47642]
RNU6-413P	0	0	0	0	0	0	RNA, U6 small nuclear 413, pseudogene [Source:HGNC Symbol;Acc:HGNC:47376]
SNORA46	-0.208114	0.0284407	-0.318581	-0.413836	-0.386632	-0.415167	small nucleolar RNA, H/ACA box 46 [Source:HGNC Symbol;Acc:HGNC:32639]
RN7SL584P	0	0	0	0	0	0	RNA, 7SL, cytoplasmic 584, pseudogene [Source:HGNC Symbol;Acc:HGNC:46600]
SNORA44	0	0	0	0	0	0	small nucleolar RNA, H/ACA box 44 [Source:HGNC Symbol;Acc:HGNC:32637]
DMRTC1B	0	0	0	0	0	0	DMRT like family C1B [Source:HGNC Symbol;Acc:HGNC:31686]
SNORA41	0	0	0	0	0	0	small nucleolar RNA, H/ACA box 41 [Source:HGNC Symbol;Acc:HGNC:32634]
HISLA	2.10343	1.92382	1.54613	1.76395	1.76853	1.75195	HIF1A stabilizing long noncoding RNA [Source:HGNC Symbol;Acc:HGNC:49467]
SNORA84	1.43073	1.78733	1.85158	1.46182	2.07617	1.98666	small nucleolar RNA, H/ACA box 84 [Source:HGNC Symbol;Acc:HGNC:33615]
LRSAM1	10.9434	10.2277	9.89196	9.71993	9.8026	9.71457	leucine rich repeat and sterile alpha motif containing 1 [Source:HGNC Symbol;Acc:HGNC:25135]
SNORA81	0	0	0	0	0	0	small nucleolar RNA, H/ACA box 81 [Source:HGNC Symbol;Acc:HGNC:32667]
DCAF13P3	-1.10914	-1.12231	-1.05455	-1.03476	-0.981225	-1.14414	DDB1 and CUL4 associated factor 13 pseudogene 3 [Source:HGNC Symbol;Acc:HGNC:43868]
DCAF13P2	0	0	0	0	0	0	DDB1 and CUL4 associated factor 13 pseudogene 2 [Source:HGNC Symbol;Acc:HGNC:43867]
RNF185-AS1	0	0	0	0	0	0	RNF185 antisense RNA 1 [Source:HGNC Symbol;Acc:HGNC:41161]
RPLP1	16.0652	15.8717	14.7948	14.4963	14.4201	14.5026	ribosomal protein lateral stalk subunit P1 [Source:HGNC Symbol;Acc:HGNC:10372]
RPLP0	15.8355	15.3483	14.9319	14.6399	14.5798	14.6166	ribosomal protein lateral stalk subunit P0 [Source:HGNC Symbol;Acc:HGNC:10371]
QPRT	11.8822	11.7095	11.199	10.8408	10.7748	10.8327	quinolinate phosphoribosyltransferase [Source:HGNC Symbol;Acc:HGNC:9755]
DCAF13P1	1.78346	1.46745	2.00599	2.10559	1.78705	1.84243	DDB1 and CUL4 associated factor 13 pseudogene 1 [Source:HGNC Symbol;Acc:HGNC:43866]
ECSIT	12.4226	11.9355	11.2791	10.8565	10.8516	10.8996	ECSIT signaling integrator [Source:HGNC Symbol;Acc:HGNC:29548]
SNORA7B	1.57764	1.2689	1.24291	1.37883	1.69717	1.36883	small nucleolar RNA, H/ACA box 7B [Source:HGNC Symbol;Acc:HGNC:32593]
IGLV2-33	0	0	0	0	0	0	immunoglobulin lambda variable 2-33 (non-functional) [Source:HGNC Symbol;Acc:HGNC:5892]
SNORA7A	0	0	0	0	0	0	small nucleolar RNA, H/ACA box 7A [Source:HGNC Symbol;Acc:HGNC:32592]
IGLV2-34	0	0	0	0	0	0	immunoglobulin lambda variable 2-34 (pseudogene) [Source:HGNC Symbol;Acc:HGNC:5893]
RPLP2	17.061	16.8956	15.4443	15.0543	14.977	15.0619	ribosomal protein lateral stalk subunit P2 [Source:HGNC Symbol;Acc:HGNC:10377]
SNORA78	0	0	0	0	0	0	small nucleolar RNA, H/ACA box 78 [Source:HGNC Symbol;Acc:HGNC:32664]
SNORA79	0.32422	0.660095	0.294201	0.114402	0.151618	0.225684	small nucleolar RNA, H/ACA box 79 [Source:HGNC Symbol;Acc:HGNC:32665]
RN7SL583P	-1.89536	-1.98265	-2.00982	-2.00105	-1.97393	-2.00254	RNA, 7SL, cytoplasmic 583, pseudogene [Source:HGNC Symbol;Acc:HGNC:46599]
SNORA77	-1.11058	-1.12402	-1.14802	-1.14437	-0.979946	-0.943571	small nucleolar RNA, H/ACA box 77 [Source:HGNC Symbol;Acc:HGNC:32663]
SNORA74	0	0	0	0	0	0	Small nucleolar RNA SNORA74 [Source:RFAM;Acc:RF00090]
RNU6-674P	0	0	0	0	0	0	RNA, U6 small nuclear 674, pseudogene [Source:HGNC Symbol;Acc:HGNC:47637]
SNORA75	2.16873	1.774	1.52353	2.09866	1.83439	1.95715	small nucleolar RNA, H/ACA box 75 [Source:HGNC Symbol;Acc:HGNC:32661]
SNORA72	0	0	0	0	0	0	small nucleolar RNA, H/ACA box 72 [Source:HGNC Symbol;Acc:HGNC:10234]
SNORA73	0	0	0	0	0	0	Small nucleolar RNA SNORA73 family [Source:RFAM;Acc:RF00045]
SNORA70	1.32295	0.894876	0.880857	0.923954	0.932075	0.916343	small nucleolar RNA, H/ACA box 70 [Source:HGNC Symbol;Acc:HGNC:10231]
SNORA71	0	0	0	0	0	0	Small nucleolar RNA SNORA71 [Source:RFAM;Acc:RF00056]
ACTL6B	-1.97493	-1.91485	-2.0049	-1.99746	-1.97448	-1.99873	actin like 6B [Source:HGNC Symbol;Acc:HGNC:160]
ACTL6A	9.78543	10.1833	11.0611	11.2168	11.1368	11.1897	actin like 6A [Source:HGNC Symbol;Acc:HGNC:24124]
SIRT4	3.82353	4.03673	3.98619	2.81842	3.18173	2.94901	sirtuin 4 [Source:HGNC Symbol;Acc:HGNC:14932]
SIRT5	8.30017	8.82116	8.64331	8.44367	8.3198	8.44521	sirtuin 5 [Source:HGNC Symbol;Acc:HGNC:14933]
SIRT6	10.5987	10.242	9.48154	9.22494	9.24019	9.18212	sirtuin 6 [Source:HGNC Symbol;Acc:HGNC:14934]
SIRT7	10.8447	10.9302	10.3394	10.4347	10.3825	10.4078	sirtuin 7 [Source:HGNC Symbol;Acc:HGNC:14935]
F2	-0.0135887	-0.0227633	0.200715	0.328415	-0.0129888	0.154535	coagulation factor II, thrombin [Source:HGNC Symbol;Acc:HGNC:3535]
SIRT1	6.05331	6.5174	7.41097	7.60765	7.48043	7.62416	sirtuin 1 [Source:HGNC Symbol;Acc:HGNC:14929]
F3	5.67258	6.14979	6.67556	7.4139	7.28072	7.40688	coagulation factor III, tissue factor [Source:HGNC Symbol;Acc:HGNC:3541]
BIVM-ERCC5	0	0	0	0	0	0	BIVM-ERCC5 readthrough [Source:HGNC Symbol;Acc:HGNC:43690]
SIRT2	10.4237	9.8619	9.69387	9.67919	9.60417	9.62138	sirtuin 2 [Source:HGNC Symbol;Acc:HGNC:10886]
ELAPOR2	6.54785	6.92365	7.25923	7.49849	7.35372	7.42111	endosome-lysosome associated apoptosis and autophagy regulator family member 2 [Source:HGNC Symbol;Acc:HGNC:21945]
ELAPOR1	10.6272	10.1448	10.5007	10.7946	10.698	10.7318	endosome-lysosome associated apoptosis and autophagy regulator 1 [Source:HGNC Symbol;Acc:HGNC:29618]
SIRT3	9.4452	9.41187	9.07894	8.8076	8.77167	8.83548	sirtuin 3 [Source:HGNC Symbol;Acc:HGNC:14931]
F5	1.62191	1.75492	1.56948	1.23527	1.35611	1.32528	coagulation factor V [Source:HGNC Symbol;Acc:HGNC:3542]
F7	7.24136	6.16179	6.77701	5.05836	5.40612	5.17186	coagulation factor VII [Source:HGNC Symbol;Acc:HGNC:3544]
F8	1.93724	2.31468	2.72102	2.05787	1.94024	2.24878	coagulation factor VIII [Source:HGNC Symbol;Acc:HGNC:3546]
F9	0	0	0	0	0	0	coagulation factor IX [Source:HGNC Symbol;Acc:HGNC:3551]
BDH2	6.7105	6.78772	6.77038	6.23545	6.09405	6.21478	3-hydroxybutyrate dehydrogenase 2 [Source:HGNC Symbol;Acc:HGNC:32389]
BDH1	8.23261	7.94843	8.38351	8.3076	8.4049	8.40248	3-hydroxybutyrate dehydrogenase 1 [Source:HGNC Symbol;Acc:HGNC:1027]
CDC42EP5	0	0	0	0	0	0	CDC42 effector protein 5 [Source:HGNC Symbol;Acc:HGNC:17408]
TGIF2LX	0	0	0	0	0	0	TGFB induced factor homeobox 2 like X-linked [Source:HGNC Symbol;Acc:HGNC:18570]
CDC42EP4	10.8952	10.7091	10.4946	10.7321	10.7944	10.8265	CDC42 effector protein 4 [Source:HGNC Symbol;Acc:HGNC:17147]
CDC42EP3	6.81867	7.07293	7.36924	7.62293	7.68592	7.6373	CDC42 effector protein 3 [Source:HGNC Symbol;Acc:HGNC:16943]
TGIF2LY	0	0	0	0	0	0	TGFB induced factor homeobox 2 like Y-linked [Source:HGNC Symbol;Acc:HGNC:18569]
OR10AK1P	0	0	0	0	0	0	olfactory receptor family 10 subfamily AK member 1 pseudogene [Source:HGNC Symbol;Acc:HGNC:31236]
CDC42EP2	9.82184	9.29118	8.68284	8.51443	8.56737	8.55647	CDC42 effector protein 2 [Source:HGNC Symbol;Acc:HGNC:16263]
SNORA69	-1.97442	-1.9827	-2.01016	-2.00129	-1.89398	-2.0028	small nucleolar RNA, H/ACA box 69 [Source:HGNC Symbol;Acc:HGNC:10226]
CDC42EP1	12.1928	11.4379	11.2699	11.1491	11.1572	11.2335	CDC42 effector protein 1 [Source:HGNC Symbol;Acc:HGNC:17014]
SNORA67	0	0	0	0	0	0	small nucleolar RNA, H/ACA box 67 [Source:HGNC Symbol;Acc:HGNC:10224]
SNORA68	0	0	0	0	0	0	small nucleolar RNA, H/ACA box 68 [Source:HGNC Symbol;Acc:HGNC:10225]
SNORA65	3.4972	3.71825	3.34744	3.09562	3.57282	3.4527	small nucleolar RNA, H/ACA box 65 [Source:HGNC Symbol;Acc:HGNC:10222]
RNU6-673P	-1.97493	-1.91485	-2.0049	-1.99746	-1.97448	-1.99873	RNA, U6 small nuclear 673, pseudogene [Source:HGNC Symbol;Acc:HGNC:47636]
DLD	10.4879	10.8728	11.2307	11.2743	11.2209	11.246	dihydrolipoamide dehydrogenase [Source:HGNC Symbol;Acc:HGNC:2898]
SNORA66	1.94916	1.88179	2.14386	1.74346	1.95356	1.64818	small nucleolar RNA, H/ACA box 66 [Source:HGNC Symbol;Acc:HGNC:10223]
RN7SL582P	0	0	0	0	0	0	RNA, 7SL, cytoplasmic 582, pseudogene [Source:HGNC Symbol;Acc:HGNC:46598]
MDFI	6.12634	6.38246	5.60048	6.1698	6.11997	6.07824	MyoD family inhibitor [Source:HGNC Symbol;Acc:HGNC:6967]
SNORA63	0	0	0	0	0	0	small nucleolar RNA, H/ACA box 63 [Source:HGNC Symbol;Acc:HGNC:10106]
SNORA64	0	0	0	0	0	0	small nucleolar RNA, H/ACA box 64 [Source:HGNC Symbol;Acc:HGNC:10221]
RPL31P26	-1.89536	-1.98265	-2.00982	-2.00105	-1.97393	-2.00254	ribosomal protein L31 pseudogene 26 [Source:HGNC Symbol;Acc:HGNC:36063]
FH	11.363	11.5014	11.2628	11.3629	11.3222	11.3957	fumarate hydratase [Source:HGNC Symbol;Acc:HGNC:3700]
RPL31P29	0	0	0	0	0	0	ribosomal protein L31 pseudogene 29 [Source:HGNC Symbol;Acc:HGNC:36647]
RPL31P28	0	0	0	0	0	0	ribosomal protein L31 pseudogene 28 [Source:HGNC Symbol;Acc:HGNC:36253]
ARL14EPL	0	0	0	0	0	0	ADP ribosylation factor like GTPase 14 effector protein like [Source:HGNC Symbol;Acc:HGNC:44201]
RPL31P21	0	0	0	0	0	0	ribosomal protein L31 pseudogene 21 [Source:HGNC Symbol;Acc:HGNC:36245]
RPL31P20	0	0	0	0	0	0	ribosomal protein L31 pseudogene 20 [Source:HGNC Symbol;Acc:HGNC:36303]
CCNDBP1	8.13485	8.43882	8.60002	8.49675	8.44241	8.42352	cyclin D1 binding protein 1 [Source:HGNC Symbol;Acc:HGNC:1587]
RPL31P23	0	0	0	0	0	0	ribosomal protein L31 pseudogene 23 [Source:HGNC Symbol;Acc:HGNC:36096]
RPL31P22	-1.53175	-1.53929	-1.49552	-1.55622	-1.53127	-1.48481	ribosomal protein L31 pseudogene 22 [Source:HGNC Symbol;Acc:HGNC:36430]
RPL31P25	0	0	0	0	0	0	ribosomal protein L31 pseudogene 25 [Source:HGNC Symbol;Acc:HGNC:36698]
RPL31P24	-1.97584	-1.98036	-1.99538	-1.99053	-1.97555	-1.94766	ribosomal protein L31 pseudogene 24 [Source:HGNC Symbol;Acc:HGNC:36353]
HLA-DMA	0	0	0	0	0	0	major histocompatibility complex, class II, DM alpha [Source:HGNC Symbol;Acc:HGNC:4934]
SNORA9B	-0.697923	-0.712817	-0.640024	-0.441426	-0.696954	-0.623632	small nucleolar RNA, H/ACA box 9B [Source:HGNC Symbol;Acc:HGNC:52223]
HLA-DMB	0	0	0	0	0	0	major histocompatibility complex, class II, DM beta [Source:HGNC Symbol;Acc:HGNC:4935]
OR6C71P	0	0	0	0	0	0	olfactory receptor family 6 subfamily C member 71 pseudogene [Source:HGNC Symbol;Acc:HGNC:31300]
GGT2P	0	0	0	0	0	0	gamma-glutamyltransferase 2, pseudogene [Source:HGNC Symbol;Acc:HGNC:4251]
DMD	-1.48964	-1.275	-1.53501	-1.52771	-1.4889	-1.52984	dystrophin [Source:HGNC Symbol;Acc:HGNC:2928]
CSMD3	-1.97442	-1.9827	-2.01016	-2.00129	-1.89398	-2.0028	CUB and Sushi multiple domains 3 [Source:HGNC Symbol;Acc:HGNC:19291]
CSMD2	0.621738	0.842299	0.494248	0.624602	0.773914	0.406279	CUB and Sushi multiple domains 2 [Source:HGNC Symbol;Acc:HGNC:19290]
GC	2.61936	2.91926	2.57926	2.6821	2.40273	2.60962	GC vitamin D binding protein [Source:HGNC Symbol;Acc:HGNC:4187]
RNU6-410P	0	0	0	0	0	0	RNA, U6 small nuclear 410, pseudogene [Source:HGNC Symbol;Acc:HGNC:47373]
CSMD1	-1.97442	-1.9827	-2.01016	-2.00129	-1.89398	-2.0028	CUB and Sushi multiple domains 1 [Source:HGNC Symbol;Acc:HGNC:14026]
RN7SL581P	0	0	0	0	0	0	RNA, 7SL, cytoplasmic 581, pseudogene [Source:HGNC Symbol;Acc:HGNC:46597]
RPL31P16	0	0	0	0	0	0	ribosomal protein L31 pseudogene 16 [Source:HGNC Symbol;Acc:HGNC:36001]
RPL31P15	0	0	0	0	0	0	ribosomal protein L31 pseudogene 15 [Source:HGNC Symbol;Acc:HGNC:36339]
RPL31P18	0	0	0	0	0	0	ribosomal protein L31 pseudogene 18 [Source:HGNC Symbol;Acc:HGNC:35833]
RPL31P17	1.76618	1.48008	1.08851	0.912546	0.980437	1.22187	ribosomal protein L31 pseudogene 17 [Source:HGNC Symbol;Acc:HGNC:36995]
MDH1	11.1727	11.7082	11.5761	11.5507	11.4641	11.5763	malate dehydrogenase 1 [Source:HGNC Symbol;Acc:HGNC:6970]
GK	5.61025	6.03596	6.09962	6.34405	6.06344	6.27564	glycerol kinase [Source:HGNC Symbol;Acc:HGNC:4289]
MDH2	14.6084	14.5776	13.9973	13.7183	13.672	13.7289	malate dehydrogenase 2 [Source:HGNC Symbol;Acc:HGNC:6971]
RPL31P19	-0.850808	-0.729863	-0.716496	-0.879273	-0.849917	-0.780211	ribosomal protein L31 pseudogene 19 [Source:HGNC Symbol;Acc:HGNC:35589]
RPL31P10	2.78408	2.60435	2.52795	2.33679	2.29354	2.38894	ribosomal protein L31 pseudogene 10 [Source:HGNC Symbol;Acc:HGNC:33180]
HNRNPUL2-BSCL2	1.90987	2.13429	2.16816	2.65393	2.53096	2.80581	HNRNPUL2-BSCL2 readthrough (NMD candidate) [Source:HGNC Symbol;Acc:HGNC:49189]
RPL31P12	0	0	0	0	0	0	ribosomal protein L31 pseudogene 12 [Source:HGNC Symbol;Acc:HGNC:35546]
RPL31P11	1.1422	1.08013	0.817859	0.759466	0.866796	0.754223	ribosomal protein L31 pseudogene 11 [Source:HGNC Symbol;Acc:HGNC:35849]
RPL31P14	0	0	0	0	0	0	ribosomal protein L31 pseudogene 14 [Source:HGNC Symbol;Acc:HGNC:35477]
RPL31P13	0	0	0	0	0	0	ribosomal protein L31 pseudogene 13 [Source:HGNC Symbol;Acc:HGNC:35598]
TTLL7	1.91397	1.72872	2.20938	2.47193	2.5706	2.16622	tubulin tyrosine ligase like 7 [Source:HGNC Symbol;Acc:HGNC:26242]
TTLL6	4.465	3.39933	4.15202	3.49654	3.33681	3.38184	tubulin tyrosine ligase like 6 [Source:HGNC Symbol;Acc:HGNC:26664]
TTLL5	8.91816	8.45884	9.07439	9.21423	9.11249	9.09601	tubulin tyrosine ligase like 5 [Source:HGNC Symbol;Acc:HGNC:19963]
TTLL4	9.69687	9.07558	9.40852	9.88766	9.81702	9.78567	tubulin tyrosine ligase like 4 [Source:HGNC Symbol;Acc:HGNC:28976]
OR6C72P	0	0	0	0	0	0	olfactory receptor family 6 subfamily C member 72 pseudogene [Source:HGNC Symbol;Acc:HGNC:31301]
TTLL3	7.86424	7.95998	7.74721	7.77829	7.81954	7.85773	tubulin tyrosine ligase like 3 [Source:HGNC Symbol;Acc:HGNC:24483]
TTLL2	-0.410117	-0.261719	-0.251238	-0.43525	-0.0775693	-0.436499	tubulin tyrosine ligase like 2 [Source:HGNC Symbol;Acc:HGNC:21211]
TTLL1	4.84563	4.65398	4.49212	3.72598	3.77074	4.08458	TTL family tubulin polyglutamylase complex subunit L1 [Source:HGNC Symbol;Acc:HGNC:1312]
OR9R1P	0	0	0	0	0	0	olfactory receptor family 9 subfamily R member 1 pseudogene [Source:HGNC Symbol;Acc:HGNC:15340]
GGT3P	-1.97609	-1.97994	-1.95558	-1.98857	-1.97585	-1.98927	gamma-glutamyltransferase 3 pseudogene [Source:HGNC Symbol;Acc:HGNC:4252]
TTLL9	0.634023	0.997341	0.751634	0.791132	0.794606	0.946501	tubulin tyrosine ligase like 9 [Source:HGNC Symbol;Acc:HGNC:16118]
RNU6-675P	0	0	0	0	0	0	RNA, U6 small nuclear 675, pseudogene [Source:HGNC Symbol;Acc:HGNC:47638]
TTLL8	-1.15442	-1.16547	-1.18693	-1.09102	-1.15372	-1.01148	tubulin tyrosine ligase like 8 [Source:HGNC Symbol;Acc:HGNC:34000]
RN7SL580P	0	0	0	0	0	0	RNA, 7SL, cytoplasmic 580, pseudogene [Source:HGNC Symbol;Acc:HGNC:46596]
RNU6-670P	0	0	0	0	0	0	RNA, U6 small nuclear 670, pseudogene [Source:HGNC Symbol;Acc:HGNC:47633]
IFNA22P	0	0	0	0	0	0	interferon alpha 22, pseudogene [Source:HGNC Symbol;Acc:HGNC:5431]
HP	-1.97609	-1.97994	-1.95558	-1.98857	-1.97585	-1.98927	haptoglobin [Source:HGNC Symbol;Acc:HGNC:5141]
HR	10.8448	10.3022	10.3842	10.6135	10.562	10.5726	HR lysine demethylase and nuclear receptor corepressor [Source:HGNC Symbol;Acc:HGNC:5172]
SRI-AS1	-1.53175	-1.53929	-1.49552	-1.55622	-1.53127	-1.48481	SRI antisense RNA 1 [Source:HGNC Symbol;Acc:HGNC:40564]
HPGDS	0	0	0	0	0	0	hematopoietic prostaglandin D synthase [Source:HGNC Symbol;Acc:HGNC:17890]
OR6C73P	0	0	0	0	0	0	olfactory receptor family 6 subfamily C member 73 pseudogene [Source:HGNC Symbol;Acc:HGNC:31302]
ABCB10P1	0	0	0	0	0	0	ABCB10 pseudogene 1 [Source:HGNC Symbol;Acc:HGNC:14114]
ABCB10P4	0	0	0	0	0	0	ABCB10 pseudogene 4 [Source:HGNC Symbol;Acc:HGNC:31130]
ABCB10P3	0	0	0	0	0	0	ABCB10 pseudogene 3 [Source:HGNC Symbol;Acc:HGNC:31129]
PABPC4L	0	0	0	0	0	0	poly(A) binding protein cytoplasmic 4 like [Source:HGNC Symbol;Acc:HGNC:31955]
GGT4P	3.76998	3.09792	3.24628	3.06076	3.2061	2.93149	gamma-glutamyltransferase 4 pseudogene [Source:HGNC Symbol;Acc:HGNC:33207]
HLA-DOA	0	0	0	0	0	0	major histocompatibility complex, class II, DO alpha [Source:HGNC Symbol;Acc:HGNC:4936]
HLA-DOB	0.291403	0.109138	0	0.152778	0.140686	0	major histocompatibility complex, class II, DO beta [Source:HGNC Symbol;Acc:HGNC:4937]
IK	11.2442	11.2843	11.0605	10.9011	10.8295	10.951	IK cytokine [Source:HGNC Symbol;Acc:HGNC:5958]
VPS33A	9.12767	8.99584	8.69644	8.5479	8.52183	8.4746	VPS33A core subunit of CORVET and HOPS complexes [Source:HGNC Symbol;Acc:HGNC:18179]
FRMD3-AS1	-1.53187	-1.53954	-1.49504	-1.48276	-1.53139	-1.55816	FRMD3 antisense RNA 1 [Source:HGNC Symbol;Acc:HGNC:55790]
VPS33B	8.32925	8.27135	8.12244	8.25336	8.17147	8.25429	VPS33B late endosome and lysosome associated [Source:HGNC Symbol;Acc:HGNC:12712]
LONRF2P4	0	0	0	0	0	0	LONRF2 pseudogene 4 [Source:HGNC Symbol;Acc:HGNC:54500]
PIGBOS1	5.53374	5.49286	5.29639	4.92218	5.3454	5.08927	PIGB opposite strand 1 [Source:HGNC Symbol;Acc:HGNC:50696]
LONRF2P3	0	0	0	0	0	0	LONRF2 pseudogene 3 [Source:HGNC Symbol;Acc:HGNC:54499]
LONRF2P2	0	0	0	0	0	0	LONRF2 pseudogene 2 [Source:HGNC Symbol;Acc:HGNC:39829]
LONRF2P1	0	0	0	0	0	0	LONRF2 pseudogene 1 [Source:HGNC Symbol;Acc:HGNC:39828]
LONRF2P5	0	0	0	0	0	0	LONRF2 pseudogene 5 [Source:HGNC Symbol;Acc:HGNC:54501]
NSMAF	10.0507	10.2311	10.444	10.653	10.6234	10.6956	neutral sphingomyelinase activation associated factor [Source:HGNC Symbol;Acc:HGNC:8017]
EXOSC10-AS1	4.0133	3.78064	3.57532	3.26445	3.41754	3.24577	EXOSC10 antisense RNA 1 [Source:HGNC Symbol;Acc:HGNC:40456]
ART2BP	0	0	0	0	0	0	ADP-ribosyltransferase 2B, pseudogene [Source:HGNC Symbol;Acc:HGNC:51489]
ECSCR	0	0	0	0	0	0	endothelial cell surface expressed chemotaxis and apoptosis regulator [Source:HGNC Symbol;Acc:HGNC:35454]
DPT	3.58685	3.49887	2.99029	2.5159	2.51624	2.84007	dermatopontin [Source:HGNC Symbol;Acc:HGNC:3011]
IGLV2-11	0	0	0	0	0	0	immunoglobulin lambda variable 2-11 [Source:HGNC Symbol;Acc:HGNC:5887]
IGLV2-14	0	0	0	0	0	0	immunoglobulin lambda variable 2-14 [Source:HGNC Symbol;Acc:HGNC:5888]
IGLV2-18	0	0	0	0	0	0	immunoglobulin lambda variable 2-18 [Source:HGNC Symbol;Acc:HGNC:5889]
RNU6-672P	0	0	0	0	0	0	RNA, U6 small nuclear 672, pseudogene [Source:HGNC Symbol;Acc:HGNC:47635]
MDN1	9.38854	9.60877	10.0104	10.8276	10.8716	10.6959	midasin AAA ATPase 1 [Source:HGNC Symbol;Acc:HGNC:18302]
KL	0	0	0	0	0	0	klotho [Source:HGNC Symbol;Acc:HGNC:6344]
NOP53-AS1	2.29662	2.1192	2.42359	2.23157	2.50715	2.45906	NOP53 antisense RNA 1 [Source:HGNC Symbol;Acc:HGNC:51587]
DR1	9.34047	9.59914	9.92217	10.0062	9.98687	10.019	down-regulator of transcription 1 [Source:HGNC Symbol;Acc:HGNC:3017]
BDNF	0	0	0	0	0	0	brain derived neurotrophic factor [Source:HGNC Symbol;Acc:HGNC:1033]
KIAA1328P1	-1.97578	-1.98046	-1.99598	-1.94579	-1.97548	-1.99182	KIAA1328 pseudogene 1 [Source:HGNC Symbol;Acc:HGNC:56561]
KY	-0.273883	-0.131518	-0.306421	-0.187379	-0.273336	0.152944	kyphoscoliosis peptidase [Source:HGNC Symbol;Acc:HGNC:26576]
ZC3HC1	9.14771	9.2483	8.94147	8.69159	8.6947	8.73219	zinc finger C3HC-type containing 1 [Source:HGNC Symbol;Acc:HGNC:29913]
SNORA80C	-1.97609	-1.97994	-1.95558	-1.98857	-1.97585	-1.98927	small nucleolar RNA, H/ACA box 80C [Source:HGNC Symbol;Acc:HGNC:50434]
SNORA80D	0.0826589	0.358785	0.0394791	0.16306	0.4073	0.258619	small nucleolar RNA, H/ACA box 80D [Source:HGNC Symbol;Acc:HGNC:50435]
SNORA80E	0.0866779	0.614497	0.0380197	0.0487879	0.426631	0.165219	small nucleolar RNA, H/ACA box 80E [Source:HGNC Symbol;Acc:HGNC:32635]
IGLV2-23	0	0	0	0	0	0	immunoglobulin lambda variable 2-23 [Source:HGNC Symbol;Acc:HGNC:5890]
MDM2	8.904	9.40443	9.04679	9.26684	9.23668	9.11946	MDM2 proto-oncogene [Source:HGNC Symbol;Acc:HGNC:6973]
HLA-DRA	0	0	0	0	0	0	major histocompatibility complex, class II, DR alpha [Source:HGNC Symbol;Acc:HGNC:4947]
MDM4	8.25951	8.63086	8.87944	9.03711	8.87683	8.9299	MDM4 regulator of p53 [Source:HGNC Symbol;Acc:HGNC:6974]
IGLV2-28	0	0	0	0	0	0	immunoglobulin lambda variable 2-28 (pseudogene) [Source:HGNC Symbol;Acc:HGNC:5891]
SNORA80A	-0.162654	0.240111	-0.10077	-0.191901	0.0132431	-0.0805237	small nucleolar RNA, H/ACA box 80A [Source:HGNC Symbol;Acc:HGNC:32666]
MDM1	6.34829	7.16062	7.63688	7.79059	7.82105	7.77472	Mdm1 nuclear protein [Source:HGNC Symbol;Acc:HGNC:29917]
SNORA80B	2.59601	2.7422	1.9265	2.1558	2.86098	2.49151	small nucleolar RNA, H/ACA box 80B [Source:HGNC Symbol;Acc:HGNC:34355]
SH2D4A	8.7724	8.61013	8.56093	8.73211	8.77522	8.77482	SH2 domain containing 4A [Source:HGNC Symbol;Acc:HGNC:26102]
ZYXP1	0	0	0	0	0	0	zyxin pseudogene 1 [Source:HGNC Symbol;Acc:HGNC:51695]
SH2D4B	-0.554108	-0.286915	-0.406317	-0.578972	-0.553029	-0.473446	SH2 domain containing 4B [Source:HGNC Symbol;Acc:HGNC:31440]
GGT8P	0	0	0	0	0	0	gamma-glutamyltransferase 8 pseudogene [Source:HGNC Symbol;Acc:HGNC:33438]
MIR4662B	0	0	0	0	0	0	microRNA 4662b [Source:HGNC Symbol;Acc:HGNC:41607]
WHSC1L2P	0	0	0	0	0	0	Wolf-Hirschhorn syndrome candidate 1-like 2, pseudogene [Source:HGNC Symbol;Acc:HGNC:14647]
MAGOH2P	0.00359899	-0.335347	-0.26021	-0.353358	-0.14849	-0.240342	mago homolog 2, pseudogene [Source:HGNC Symbol;Acc:HGNC:30148]
MB	1.90639	1.9399	1.95459	1.70434	1.65167	1.84342	myoglobin [Source:HGNC Symbol;Acc:HGNC:6915]
DSE	3.23877	3.05945	3.80242	3.37396	3.06755	3.13166	dermatan sulfate epimerase [Source:HGNC Symbol;Acc:HGNC:21144]
MDP1	2.25971	2.08064	2.23852	2.09043	2.36523	1.84245	magnesium dependent phosphatase 1 [Source:HGNC Symbol;Acc:HGNC:28781]
HSPA2-AS1	-1.53531	-1.54598	-1.48403	-1.56995	-1.43161	-1.5719	HSPA2 and ZBTB1 antisense RNA 1 [Source:HGNC Symbol;Acc:HGNC:55433]
SPG11	7.99653	8.14662	8.72706	9.14615	9.09349	9.04436	SPG11 vesicle trafficking associated, spatacsin [Source:HGNC Symbol;Acc:HGNC:11226]
DSP	11.1012	11.1658	11.5921	12.124	12.1971	12.0642	desmoplakin [Source:HGNC Symbol;Acc:HGNC:3052]
DST	8.06046	7.86792	8.62419	9.09866	9.15642	9.02626	dystonin [Source:HGNC Symbol;Acc:HGNC:1090]
SH2D3A	9.62823	9.3134	9.00205	8.54455	8.62818	8.63975	SH2 domain containing 3A [Source:HGNC Symbol;Acc:HGNC:16885]
GOLPH3-DT	7.62196	7.85675	7.24952	6.73362	6.79385	6.85161	GOLPH3 divergent transcript [Source:HGNC Symbol;Acc:HGNC:55231]
SH2D3C	0.236682	-0.244818	-0.0776645	-0.264669	-0.234579	-0.149749	SH2 domain containing 3C [Source:HGNC Symbol;Acc:HGNC:16884]
VPS37C	9.67911	10.047	9.91077	9.53482	9.5652	9.60604	VPS37C subunit of ESCRT-I [Source:HGNC Symbol;Acc:HGNC:26097]
CALM2P4	-1.97578	-1.98046	-1.99598	-1.94579	-1.97548	-1.99182	calmodulin 2 pseudogene 4 [Source:HGNC Symbol;Acc:HGNC:39661]
VPS37D	5.56226	5.58663	5.09748	4.0691	4.08904	4.45508	VPS37D subunit of ESCRT-I [Source:HGNC Symbol;Acc:HGNC:18287]
CALM2P3	-1.53175	-1.53929	-1.49552	-1.55622	-1.53127	-1.48481	calmodulin 2 pseudogene 3 [Source:HGNC Symbol;Acc:HGNC:1448]
VPS37A	6.2317	6.5409	7.32089	7.74714	7.53887	7.43669	VPS37A subunit of ESCRT-I [Source:HGNC Symbol;Acc:HGNC:24928]
CALM2P2	1.05565	1.30747	1.07252	1.44865	1.48973	1.50479	calmodulin 2 pseudogene 2 [Source:HGNC Symbol;Acc:HGNC:1447]
VPS37B	10.3403	10.0834	9.73627	9.6917	9.68071	9.82151	VPS37B subunit of ESCRT-I [Source:HGNC Symbol;Acc:HGNC:25754]
CALM2P1	0	0	0	0	0	0	calmodulin 2 pseudogene 1 [Source:HGNC Symbol;Acc:HGNC:1446]
VPS26BP1	-1.48841	-1.40167	-1.52711	-1.52094	-1.48777	-1.42629	VPS26B pseudogene 1 [Source:HGNC Symbol;Acc:HGNC:44612]
IL6RP1	0	0	0	0	0	0	interleukin 6 receptor pseudogene 1 [Source:HGNC Symbol;Acc:HGNC:6020]
BDP1	0	0	0	0	0	0	B double prime 1, subunit of RNA polymerase III transcription initiation factor IIIB [Source:HGNC Symbol;Acc:HGNC:13652]
DTL	8.8294	9.06739	9.00954	9.42219	9.40679	9.47975	denticleless E3 ubiquitin protein ligase homolog [Source:HGNC Symbol;Acc:HGNC:30288]
OSTM1-AS1	0	0	0	0	0	0	OSTM1 antisense RNA 1 [Source:HGNC Symbol;Acc:HGNC:43666]
RNFT2	7.49125	7.34471	6.69728	6.41572	6.50455	6.5206	ring finger protein, transmembrane 2 [Source:HGNC Symbol;Acc:HGNC:25905]
IFNA20P	-0.822852	-0.837946	-0.764093	-0.853179	-0.67618	-0.650541	interferon alpha 20, pseudogene [Source:HGNC Symbol;Acc:HGNC:5444]
COL15A1	0	0	0	0	0	0	collagen type XV alpha 1 chain [Source:HGNC Symbol;Acc:HGNC:2192]
HSD17B14	1.18127	1.44995	0.894608	1.02622	1.03783	1.01845	hydroxysteroid 17-beta dehydrogenase 14 [Source:HGNC Symbol;Acc:HGNC:23238]
HSD17B13	0.32448	0.458426	0.734233	0.288137	0.490767	0.574741	hydroxysteroid 17-beta dehydrogenase 13 [Source:HGNC Symbol;Acc:HGNC:18685]
HSD17B12	10.6371	10.8578	11.4786	11.2993	11.3155	11.2693	hydroxysteroid 17-beta dehydrogenase 12 [Source:HGNC Symbol;Acc:HGNC:18646]
HSD17B11	9.71222	9.73645	9.79722	9.56002	9.51636	9.54189	hydroxysteroid 17-beta dehydrogenase 11 [Source:HGNC Symbol;Acc:HGNC:22960]
HSD17B10	13.4394	13.3842	12.2768	12.1573	12.0551	12.131	hydroxysteroid 17-beta dehydrogenase 10 [Source:HGNC Symbol;Acc:HGNC:4800]
RNFT1	5.25601	5.54122	6.38485	6.41995	6.14491	6.37355	ring finger protein, transmembrane 1 [Source:HGNC Symbol;Acc:HGNC:30206]
SLITRK2	0	0	0	0	0	0	SLIT and NTRK like family member 2 [Source:HGNC Symbol;Acc:HGNC:13449]
SLITRK1	0	0	0	0	0	0	SLIT and NTRK like family member 1 [Source:HGNC Symbol;Acc:HGNC:20297]
SLITRK4	-1.97493	-1.91485	-2.0049	-1.99746	-1.97448	-1.99873	SLIT and NTRK like family member 4 [Source:HGNC Symbol;Acc:HGNC:23502]
SLITRK3	0	0	0	0	0	0	SLIT and NTRK like family member 3 [Source:HGNC Symbol;Acc:HGNC:23501]
SLITRK6	0	0	0	0	0	0	SLIT and NTRK like family member 6 [Source:HGNC Symbol;Acc:HGNC:23503]
SLITRK5	0	0	0	0	0	0	SLIT and NTRK like family member 5 [Source:HGNC Symbol;Acc:HGNC:20295]
LINGO2	0	0	0	0	0	0	leucine rich repeat and Ig domain containing 2 [Source:HGNC Symbol;Acc:HGNC:21207]
LINGO1	1.09897	1.07724	1.01372	1.82166	1.54598	1.6896	leucine rich repeat and Ig domain containing 1 [Source:HGNC Symbol;Acc:HGNC:21205]
DUT	9.26224	9.39851	9.1219	9.13567	9.10393	9.17151	deoxyuridine triphosphatase [Source:HGNC Symbol;Acc:HGNC:3078]
LINGO4	-0.35442	-0.36158	-0.20982	-0.175254	-0.190389	-0.274216	leucine rich repeat and Ig domain containing 4 [Source:HGNC Symbol;Acc:HGNC:31814]
LINGO3	2.13254	1.65702	1.60198	1.60149	1.28751	1.31679	leucine rich repeat and Ig domain containing 3 [Source:HGNC Symbol;Acc:HGNC:21206]
PDCD6-DT	-0.359605	-0.366732	-0.214996	-0.275534	-0.195655	-0.186589	PDCD6 divergent transcript [Source:HGNC Symbol;Acc:HGNC:55580]
MAGOH3P	-1.97584	-1.98036	-1.99538	-1.99053	-1.97555	-1.94766	mago homolog 3, pseudogene [Source:HGNC Symbol;Acc:HGNC:20020]
PC	10.5249	9.92756	9.8363	9.7202	9.81938	9.7421	pyruvate carboxylase [Source:HGNC Symbol;Acc:HGNC:8636]
SLAMF6P1	0	0	0	0	0	0	SLAM family member 6 pseudogene 1 [Source:HGNC Symbol;Acc:HGNC:32012]
NECTIN1-DT	3.20216	3.21822	3.06595	2.74133	2.6546	3.04322	NECTIN1 divergent transcript [Source:HGNC Symbol;Acc:HGNC:55513]
PABPC1L	10.2205	10.1596	9.96677	10.2486	10.2409	10.1835	poly(A) binding protein cytoplasmic 1 like [Source:HGNC Symbol;Acc:HGNC:15797]
MDGA2	0	0	0	0	0	0	MAM domain containing glycosylphosphatidylinositol anchor 2 [Source:HGNC Symbol;Acc:HGNC:19835]
MDGA1	2.98195	2.18168	3.06993	2.82589	2.61403	2.94873	MAM domain containing glycosylphosphatidylinositol anchor 1 [Source:HGNC Symbol;Acc:HGNC:19267]
SPG21	9.81036	9.89572	10.1706	10.2496	10.2538	10.2916	SPG21 abhydrolase domain containing, maspardin [Source:HGNC Symbol;Acc:HGNC:20373]
VPS35L	2.98424	3.15749	2.96891	2.9571	2.70411	2.6012	VPS35 endosomal protein sorting factor like [Source:HGNC Symbol;Acc:HGNC:24641]
SLC35C2P1	0	0	0	0	0	0	SLC35C2 pseudogene 1 [Source:HGNC Symbol;Acc:HGNC:54894]
DHFR2	6.37401	6.73831	6.90311	7.2727	7.26761	7.36936	dihydrofolate reductase 2 [Source:HGNC Symbol;Acc:HGNC:27309]
RETREG3	10.6007	10.3813	9.67064	9.47029	9.38885	9.32953	reticulophagy regulator family member 3 [Source:HGNC Symbol;Acc:HGNC:27258]
RGSL1	-1.97442	-1.9827	-2.01016	-2.00129	-1.89398	-2.0028	regulator of G protein signaling like 1 [Source:HGNC Symbol;Acc:HGNC:18636]
TXNDC11	9.91417	9.84842	9.57836	9.49474	9.51153	9.47969	thioredoxin domain containing 11 [Source:HGNC Symbol;Acc:HGNC:28030]
TXNDC12	10.6856	10.8061	10.7495	10.6454	10.5586	10.6435	thioredoxin domain containing 12 [Source:HGNC Symbol;Acc:HGNC:24626]
TXNDC15	8.40139	8.70666	8.69509	8.59529	8.52589	8.52975	thioredoxin domain containing 15 [Source:HGNC Symbol;Acc:HGNC:20652]
TXNDC16	5.64677	6.01406	6.76863	6.82891	6.94731	6.69973	thioredoxin domain containing 16 [Source:HGNC Symbol;Acc:HGNC:19965]
TXNDC17	11.186	11.441	10.3243	10.3147	10.2381	10.3146	thioredoxin domain containing 17 [Source:HGNC Symbol;Acc:HGNC:28218]
ALDH1A2-AS1	0	0	0	0	0	0	ALDH1A2 antisense RNA 1 [Source:HGNC Symbol;Acc:HGNC:27515]
ENSG00000288381	0	0	0	0	0	0	novel protein identical to killer cell immunoglobulin-like receptor, two domains, short cytoplasmic tail, 3
SLC34A3	4.89392	4.32785	4.30818	4.28604	4.28609	4.11296	solute carrier family 34 member 3 [Source:HGNC Symbol;Acc:HGNC:20305]
HNRNPCP10	-1.97493	-1.91485	-2.0049	-1.99746	-1.97448	-1.99873	heterogeneous nuclear ribonucleoprotein C pseudogene 10 [Source:HGNC Symbol;Acc:HGNC:48821]
SLC34A2	0	0	0	0	0	0	solute carrier family 34 member 2 [Source:HGNC Symbol;Acc:HGNC:11020]
CAPNS1P1	0	0	0	0	0	0	calpain small subunit 1 pseudogene 1 [Source:HGNC Symbol;Acc:HGNC:39562]
SLC34A1	-1.97442	-1.9827	-2.01016	-2.00129	-1.89398	-2.0028	solute carrier family 34 member 1 [Source:HGNC Symbol;Acc:HGNC:11019]
TIMD4	-1.89536	-1.98265	-2.00982	-2.00105	-1.97393	-2.00254	T cell immunoglobulin and mucin domain containing 4 [Source:HGNC Symbol;Acc:HGNC:25132]
DLEC1P1	0	0	0	0	0	0	DLEC1 pseudogene 1 [Source:HGNC Symbol;Acc:HGNC:44545]
MDS2	3.27541	3.09769	3.06134	2.99131	2.95257	3.24144	myelodysplastic syndrome 2 translocation associated [Source:HGNC Symbol;Acc:HGNC:29633]
LOC102724701	-1.53187	-1.53954	-1.49504	-1.48276	-1.53139	-1.55816	novel transcript
OR5E1P	0	0	0	0	0	0	olfactory receptor family 5 subfamily E member 1 pseudogene [Source:HGNC Symbol;Acc:HGNC:8342]
DXO	0	0	0	0	0	0	decapping exoribonuclease [Source:HGNC Symbol;Acc:HGNC:2992]
TMEM72-AS1	0	0	0	0	0	0	TMEM72 antisense RNA 1 [Source:HGNC Symbol;Acc:HGNC:27349]
RNF11P1	0	0	0	0	0	0	ring finger protein 11 pseudogene 1 [Source:HGNC Symbol;Acc:HGNC:33988]
EPHA10	8.64923	8.47097	8.47602	8.44654	8.41138	8.47519	EPH receptor A10 [Source:HGNC Symbol;Acc:HGNC:19987]
RNF11P2	0	0	0	0	0	0	ring finger protein 11 pseudogene 2 [Source:HGNC Symbol;Acc:HGNC:16535]
KIF9-AS1	3.03366	3.4867	3.47778	3.12409	3.1314	3.15275	KIF9 antisense RNA 1 [Source:HGNC Symbol;Acc:HGNC:26822]
C1orf21-DT	2.81515	2.11386	1.72807	1.96181	2.30618	2.24484	C1orf21 divergent transcript [Source:HGNC Symbol;Acc:HGNC:55249]
MST1R	10.6858	10.2223	10.503	10.9325	10.9181	10.8172	macrophage stimulating 1 receptor [Source:HGNC Symbol;Acc:HGNC:7381]
GEMIN7P1	0	0	0	0	0	0	GEMIN7 pseudogene 1 [Source:HGNC Symbol;Acc:HGNC:54938]
MST1L	-0.296338	-0.322674	-0.398177	-0.486583	-0.462147	-0.283093	macrophage stimulating 1 like (pseudogene) [Source:HGNC Symbol;Acc:HGNC:7390]
SLC2A1-DT	4.6898	4.91276	4.26325	4.25266	4.20183	4.16821	SLC2A1 divergent transcript [Source:HGNC Symbol;Acc:HGNC:44187]
OSGEP	10.1166	10.0567	9.79227	9.65596	9.57494	9.63491	O-sialoglycoprotein endopeptidase [Source:HGNC Symbol;Acc:HGNC:18028]
SI	7.34859	7.79915	8.79249	8.98285	8.95958	8.76509	sucrase-isomaltase [Source:HGNC Symbol;Acc:HGNC:10856]
SWI5	10.4557	10.0385	9.20119	8.84483	8.79456	8.89134	SWI5 homologous recombination repair protein [Source:HGNC Symbol;Acc:HGNC:31412]
DYM	9.73363	9.72265	9.51876	9.46426	9.46297	9.48358	dymeclin [Source:HGNC Symbol;Acc:HGNC:21317]
NSMCE1-DT	4.4704	4.54319	4.27032	4.1607	4.13606	4.19464	NSMCE1 divergent transcript [Source:HGNC Symbol;Acc:HGNC:51368]
ACTR1AP1	-0.00468535	-0.0137708	0.207674	0.25484	-0.00409098	0.24649	ACTR1A pseudogene 1 [Source:HGNC Symbol;Acc:HGNC:54703]
TF	-0.0505409	-0.389946	-0.585934	-0.578122	-0.545012	-0.579502	transferrin [Source:HGNC Symbol;Acc:HGNC:11740]
TG	2.67941	2.08694	2.40733	2.61454	2.27045	2.69298	thyroglobulin [Source:HGNC Symbol;Acc:HGNC:11764]
TH	6.9139	6.93062	5.67532	6.16779	6.24421	6.22608	tyrosine hydroxylase [Source:HGNC Symbol;Acc:HGNC:11782]
HDHD5-AS1	2.1384	2.15232	1.59575	1.97202	2.03182	2.02662	HDHD5 antisense RNA 1 [Source:HGNC Symbol;Acc:HGNC:1842]
EPCAM-DT	4.48674	4.48157	3.74518	3.6754	3.39123	3.01101	EPCAM divergent transcript [Source:HGNC Symbol;Acc:HGNC:52639]
RETREG2	11.2678	11.148	10.9397	10.8519	10.8118	10.8195	reticulophagy regulator family member 2 [Source:HGNC Symbol;Acc:HGNC:28450]
RETREG1	4.67697	5.08129	4.93923	4.70916	4.64317	4.54496	reticulophagy regulator 1 [Source:HGNC Symbol;Acc:HGNC:25964]
AKAP13-AS1	0	0	0	0	0	0	AKAP13 antisense RNA 1 [Source:HGNC Symbol;Acc:HGNC:55975]
PCSK2	0	0	0	0	0	0	proprotein convertase subtilisin/kexin type 2 [Source:HGNC Symbol;Acc:HGNC:8744]
PCSK1	-0.649036	-0.664277	-0.684484	-0.56151	-0.323669	-0.56553	proprotein convertase subtilisin/kexin type 1 [Source:HGNC Symbol;Acc:HGNC:8743]
SLC7A14	-1.89536	-1.98265	-2.00982	-2.00105	-1.97393	-2.00254	solute carrier family 7 member 14 [Source:HGNC Symbol;Acc:HGNC:29326]
SLC7A13	0	0	0	0	0	0	solute carrier family 7 member 13 [Source:HGNC Symbol;Acc:HGNC:23092]
PCSK9	12.9435	12.6687	13.1236	13.0655	13.0969	13.0738	proprotein convertase subtilisin/kexin type 9 [Source:HGNC Symbol;Acc:HGNC:20001]
SLC7A11	7.92398	8.89554	8.96943	8.85431	8.67731	8.72206	solute carrier family 7 member 11 [Source:HGNC Symbol;Acc:HGNC:11059]
PCSK7	7.89628	8.10938	8.84132	9.12781	9.34412	9.2215	proprotein convertase subtilisin/kexin type 7 [Source:HGNC Symbol;Acc:HGNC:8748]
SLC7A10	0	0	0	0	0	0	solute carrier family 7 member 10 [Source:HGNC Symbol;Acc:HGNC:11058]
PCSK6	5.52229	5.38641	5.97829	6.52417	6.61996	6.42227	proprotein convertase subtilisin/kexin type 6 [Source:HGNC Symbol;Acc:HGNC:8569]
PCSK5	6.35651	6.55562	7.03612	7.94845	8.08623	8.00373	proprotein convertase subtilisin/kexin type 5 [Source:HGNC Symbol;Acc:HGNC:8747]
PCSK4	6.58598	5.99112	5.54771	4.35802	5.11825	4.77995	proprotein convertase subtilisin/kexin type 4 [Source:HGNC Symbol;Acc:HGNC:8746]
CLYBL	9.74922	9.60788	9.2019	8.93854	8.77529	8.86436	citramalyl-CoA lyase [Source:HGNC Symbol;Acc:HGNC:18355]
GGTA1	0	0	0	0	0	0	glycoprotein alpha-galactosyltransferase 1 (inactive) [Source:HGNC Symbol;Acc:HGNC:4253]
VDAC1P13	0	0	0	0	0	0	voltage dependent anion channel 1 pseudogene 13 [Source:HGNC Symbol;Acc:HGNC:50515]
VDAC1P12	-1.97584	-1.98036	-1.99538	-1.99053	-1.97555	-1.94766	voltage dependent anion channel 1 pseudogene 12 [Source:HGNC Symbol;Acc:HGNC:39680]
GNGT1	0.52434	0.787805	0.729348	0.863922	0.838311	0.479376	G protein subunit gamma transducin 1 [Source:HGNC Symbol;Acc:HGNC:4411]
VDAC1P11	-1.16786	-1.17847	-1.12329	-1.1068	-1.16718	-1.10976	voltage dependent anion channel 1 pseudogene 11 [Source:HGNC Symbol;Acc:HGNC:37480]
VDAC1P10	0	0	0	0	0	0	voltage dependent anion channel 1 pseudogene 10 [Source:HGNC Symbol;Acc:HGNC:37479]
GNGT2	-1.97493	-1.91485	-2.0049	-1.99746	-1.97448	-1.99873	G protein subunit gamma transducin 2 [Source:HGNC Symbol;Acc:HGNC:4412]
HYAL1	3.57366	3.81785	3.19688	3.40065	3.44025	3.33624	hyaluronidase 1 [Source:HGNC Symbol;Acc:HGNC:5320]
HYAL2	9.00037	9.07757	9.2759	9.4167	9.36687	9.40493	hyaluronidase 2 [Source:HGNC Symbol;Acc:HGNC:5321]
HYAL3	7.5731	6.83144	6.8093	6.09564	6.10117	6.03539	hyaluronidase 3 [Source:HGNC Symbol;Acc:HGNC:5322]
HYAL4	-1.97584	-1.98036	-1.99538	-1.99053	-1.97555	-1.94766	hyaluronidase 4 [Source:HGNC Symbol;Acc:HGNC:5323]
MCCD1P2	0	0	0	0	0	0	mitochondrial coiled-coil domain 1 pseudogene 2 [Source:HGNC Symbol;Acc:HGNC:33462]
L3HYPDH	6.12729	6.26075	6.68439	7.07335	7.19716	7.01335	trans-L-3-hydroxyproline dehydratase [Source:HGNC Symbol;Acc:HGNC:20488]
MCCD1P1	0	0	0	0	0	0	mitochondrial coiled-coil domain 1 pseudogene 1 [Source:HGNC Symbol;Acc:HGNC:33449]
THUMPD3-AS1	8.89487	9.00974	8.80178	8.86156	8.70114	8.88532	THUMPD3 antisense RNA 1 [Source:HGNC Symbol;Acc:HGNC:44478]
WBP1LP12	0	0	0	0	0	0	WBP1L pseudogene 12 [Source:HGNC Symbol;Acc:HGNC:51472]
WBP1LP11	0	0	0	0	0	0	WBP1L pseudogene 11 [Source:HGNC Symbol;Acc:HGNC:51471]
UBE2H-DT	-1.97609	-1.97994	-1.95558	-1.98857	-1.97585	-1.98927	UBE2H divergent transcript [Source:HGNC Symbol;Acc:HGNC:55615]
WBP1LP10	0	0	0	0	0	0	WBP1L pseudogene 10 [Source:HGNC Symbol;Acc:HGNC:51470]
G2E3	6.78536	7.0079	7.38665	7.91001	7.95099	7.9345	G2/M-phase specific E3 ubiquitin protein ligase [Source:HGNC Symbol;Acc:HGNC:20338]
IGHMBP2	9.49527	9.25037	9.23024	9.35175	9.26251	9.27555	immunoglobulin mu DNA binding protein 2 [Source:HGNC Symbol;Acc:HGNC:5542]
RN7SL319P	0	0	0	0	0	0	RNA, 7SL, cytoplasmic 319, pseudogene [Source:HGNC Symbol;Acc:HGNC:46335]
OR4H12P	0	0	0	0	0	0	olfactory receptor family 4 subfamily H member 12 pseudogene [Source:HGNC Symbol;Acc:HGNC:19433]
ALS2CL	9.03872	8.68057	8.72185	8.7826	8.75646	8.68799	ALS2 C-terminal like [Source:HGNC Symbol;Acc:HGNC:20605]
PLEKHG4B	0.999665	0.826009	0.815208	0.855506	0.86085	1.01228	pleckstrin homology and RhoGEF domain containing G4B [Source:HGNC Symbol;Acc:HGNC:29399]
NDUFA6-DT	0	0	0	0	0	0	NDUFA6 divergent transcript [Source:HGNC Symbol;Acc:HGNC:45273]
MIR99AHG	0	0	0	0	0	0	mir-99a-let-7c cluster host gene [Source:HGNC Symbol;Acc:HGNC:1274]
RN7SL318P	0	0	0	0	0	0	RNA, 7SL, cytoplasmic 318, pseudogene [Source:HGNC Symbol;Acc:HGNC:46334]
XG	0.962585	0.635453	1.17366	0.603618	0.819113	0.895962	Xg glycoprotein (Xg blood group) [Source:HGNC Symbol;Acc:HGNC:12806]
XK	7.68275	7.90184	8.35673	8.64919	8.64724	8.5353	X-linked Kx blood group antigen, Kell and VPS13A binding protein [Source:HGNC Symbol;Acc:HGNC:12811]
ZFAND3-DT	-1.07653	-1.21124	-1.0622	-1.2334	-1.19779	-1.234	ZFAND3 divergent transcript [Source:HGNC Symbol;Acc:HGNC:55841]
THEMIS2	4.515	5.12003	4.98688	4.66009	4.83283	5.25459	thymocyte selection associated family member 2 [Source:HGNC Symbol;Acc:HGNC:16839]
GLB1L	6.04837	5.75865	6.03349	6.13628	6.00395	6.14639	galactosidase beta 1 like [Source:HGNC Symbol;Acc:HGNC:28129]
LBX2-AS1	7.39348	7.18348	7.0923	7.47372	7.49095	7.57368	LBX2 antisense RNA 1 [Source:HGNC Symbol;Acc:HGNC:25136]
TRBV11-1	0	0	0	0	0	0	T cell receptor beta variable 11-1 [Source:HGNC Symbol;Acc:HGNC:12180]
TRBV11-2	0	0	0	0	0	0	T cell receptor beta variable 11-2 [Source:HGNC Symbol;Acc:HGNC:12181]
RN7SL317P	-1.97442	-1.9827	-2.01016	-2.00129	-1.89398	-2.0028	RNA, 7SL, cytoplasmic 317, pseudogene [Source:HGNC Symbol;Acc:HGNC:46333]
TRBV11-3	0	0	0	0	0	0	T cell receptor beta variable 11-3 [Source:HGNC Symbol;Acc:HGNC:12182]
RNU6-408P	0	0	0	0	0	0	RNA, U6 small nuclear 408, pseudogene [Source:HGNC Symbol;Acc:HGNC:47371]
ATP11AUN	-0.935316	-0.947969	-0.810474	-0.867019	-0.934509	-0.87023	ATP11A upstream neighbor lncRNA [Source:HGNC Symbol;Acc:HGNC:33793]
PAMR1	0	0	0	0	0	0	peptidase domain containing associated with muscle regeneration 1 [Source:HGNC Symbol;Acc:HGNC:24554]
RBPMSLP	-1.97578	-1.98046	-1.99598	-1.94579	-1.97548	-1.99182	RNA binding protein with multiple splicing-like pseudogene [Source:HGNC Symbol;Acc:HGNC:9923]
ENSG00000266988	0	0	0	0	0	0	novel transcript
SSX13P	0	0	0	0	0	0	SSX family member 13, pseudogene [Source:HGNC Symbol;Acc:HGNC:30640]
RN7SL316P	0	0	0	0	0	0	RNA, 7SL, cytoplasmic 316, pseudogene [Source:HGNC Symbol;Acc:HGNC:46332]
PLCG1-AS1	0.55183	0.931948	0.82929	0.618451	0.866161	0.613532	PLCG1 antisense RNA 1 [Source:HGNC Symbol;Acc:HGNC:40450]
IGHVIII-76-1	0	0	0	0	0	0	immunoglobulin heavy variable (III)-76-1 (pseudogene) [Source:HGNC Symbol;Acc:HGNC:5708]
RNU6-407P	-1.19612	-1.20737	-1.23062	-0.962093	-1.19541	-1.2284	RNA, U6 small nuclear 407, pseudogene [Source:HGNC Symbol;Acc:HGNC:47370]
DKC1	11.1392	11.867	11.7507	11.6826	11.6557	11.7067	dyskerin pseudouridine synthase 1 [Source:HGNC Symbol;Acc:HGNC:2890]
PHAF1	7.42564	7.50203	8.1342	8.2636	8.22554	8.30019	phagosome assembly factor 1 [Source:HGNC Symbol;Acc:HGNC:29564]
ZNF337-AS1	5.03732	4.66673	4.73853	4.56604	4.49611	4.46646	ZNF337 antisense RNA 1 [Source:HGNC Symbol;Acc:HGNC:40759]
RPL18P10	1.9728	1.91743	2.17944	2.22226	1.97643	2.14876	ribosomal protein L18 pseudogene 10 [Source:HGNC Symbol;Acc:HGNC:35957]
RPL18P11	0.470825	0.911163	0.34364	0.253473	0.29613	0.470357	ribosomal protein L18 pseudogene 11 [Source:HGNC Symbol;Acc:HGNC:35742]
RPL18P13	-1.1956	-1.09394	-1.06655	-1.229	-1.19486	-1.22953	ribosomal protein L18 pseudogene 13 [Source:HGNC Symbol;Acc:HGNC:35599]
HCAR2	-1.97578	-1.98046	-1.99598	-1.94579	-1.97548	-1.99182	hydroxycarboxylic acid receptor 2 [Source:HGNC Symbol;Acc:HGNC:24827]
NT5DC1P2	-1.97578	-1.98046	-1.99598	-1.94579	-1.97548	-1.99182	NT5DC1 pseudogene 2 [Source:HGNC Symbol;Acc:HGNC:55019]
TRGC1	0	0	0	0	0	0	T cell receptor gamma constant 1 [Source:HGNC Symbol;Acc:HGNC:12275]
NT5DC1P1	0	0	0	0	0	0	NT5DC1 pseudogene 1 [Source:HGNC Symbol;Acc:HGNC:55018]
HCAR3	0	0	0	0	0	0	hydroxycarboxylic acid receptor 3 [Source:HGNC Symbol;Acc:HGNC:16824]
EBP	13.786	13.7194	12.6923	12.3991	12.3302	12.368	EBP cholestenol delta-isomerase [Source:HGNC Symbol;Acc:HGNC:3133]
HCAR1	-1.97442	-1.9827	-2.01016	-2.00129	-1.89398	-2.0028	hydroxycarboxylic acid receptor 1 [Source:HGNC Symbol;Acc:HGNC:4532]
CASP1P1	0	0	0	0	0	0	caspase 1 pseudogene 1 [Source:HGNC Symbol;Acc:HGNC:43775]
CASP1P2	0	0	0	0	0	0	caspase 1 pseudogene 2 [Source:HGNC Symbol;Acc:HGNC:43776]
ENSG00000278961	0	0	0	0	0	0	novel protein
TRGC2	0	0	0	0	0	0	T cell receptor gamma constant 2 [Source:HGNC Symbol;Acc:HGNC:12276]
PBX2P1	0	0	0	0	0	0	PBX homeobox 2 pseudogene 1 [Source:HGNC Symbol;Acc:HGNC:8635]
SSX11P	0	0	0	0	0	0	SSX family member 11, pseudogene [Source:HGNC Symbol;Acc:HGNC:30637]
CARNMT1-AS1	1.17996	1.13015	0.900355	1.02832	1.18322	1.18828	CARNMT1 antisense RNA 1 [Source:HGNC Symbol;Acc:HGNC:51188]
CFAP20DC-DT	0	0	0	0	0	0	CFAP20DC divergent transcript [Source:HGNC Symbol;Acc:HGNC:55618]
ECD	8.26332	8.22954	8.62697	8.86603	8.84928	8.87728	ecdysoneless cell cycle regulator [Source:HGNC Symbol;Acc:HGNC:17029]
RN7SL314P	0	0	0	0	0	0	RNA, 7SL, cytoplasmic 314, pseudogene [Source:HGNC Symbol;Acc:HGNC:46330]
PHOX2B	0	0	0	0	0	0	paired like homeobox 2B [Source:HGNC Symbol;Acc:HGNC:9143]
PHOX2A	0	0	0	0	0	0	paired like homeobox 2A [Source:HGNC Symbol;Acc:HGNC:691]
FERP1	-0.822852	-0.837946	-0.764093	-0.853179	-0.67618	-0.650541	FER tyrosine kinase pseudogene 1 [Source:HGNC Symbol;Acc:HGNC:26443]
RNU6-409P	0	0	0	0	0	0	RNA, U6 small nuclear 409, pseudogene [Source:HGNC Symbol;Acc:HGNC:47372]
STT3A	12.319	12.1764	12.5536	12.5414	12.4292	12.4957	STT3 oligosaccharyltransferase complex catalytic subunit A [Source:HGNC Symbol;Acc:HGNC:6172]
RHPN2P1	0	0	0	0	0	0	rhophilin Rho GTPase binding protein 2 pseudogene 1 [Source:HGNC Symbol;Acc:HGNC:37708]
IGHV3OR16-6	0	0	0	0	0	0	immunoglobulin heavy variable 3/OR16-6 (pseudogene) [Source:HGNC Symbol;Acc:HGNC:5641]
IGHV3OR16-7	0	0	0	0	0	0	immunoglobulin heavy variable 3/OR16-7 (pseudogene) [Source:HGNC Symbol;Acc:HGNC:5642]
IGHV3OR16-8	0	0	0	0	0	0	immunoglobulin heavy variable 3/OR16-8 (non-functional) [Source:HGNC Symbol;Acc:HGNC:5643]
STT3B	11.055	11.3515	11.602	12.0152	12.0672	11.9995	STT3 oligosaccharyltransferase complex catalytic subunit B [Source:HGNC Symbol;Acc:HGNC:30611]
IGHV3OR16-9	0	0	0	0	0	0	immunoglobulin heavy variable 3/OR16-9 (non-functional) [Source:HGNC Symbol;Acc:HGNC:5644]
DIMT1P1	0	0	0	0	0	0	DIM1 dimethyladenosine transferase 1 homolog pseudogene 1 [Source:HGNC Symbol;Acc:HGNC:52892]
EDA	3.52442	3.59076	3.17319	3.57664	3.45947	3.6232	ectodysplasin A [Source:HGNC Symbol;Acc:HGNC:3157]
RN7SL313P	0	0	0	0	0	0	RNA, 7SL, cytoplasmic 313, pseudogene [Source:HGNC Symbol;Acc:HGNC:46329]
TTLL1-AS1	-1.97442	-1.9827	-2.01016	-2.00129	-1.89398	-2.0028	TTLL1 antisense RNA 1 [Source:HGNC Symbol;Acc:HGNC:40111]
MEA1	11.125	10.5811	10.2813	10.2394	10.1324	10.1951	male-enhanced antigen 1 [Source:HGNC Symbol;Acc:HGNC:6986]
ENSG00000227355	0	0	0	0	0	0	novel transcript, antisense STOM
RGPD4-AS1	-0.987649	-0.859922	-1.02748	-1.0229	-0.844221	-0.910497	RGPD4 antisense RNA 1 (head to head) [Source:HGNC Symbol;Acc:HGNC:49273]
FYTTD1P1	0	0	0	0	0	0	forty-two-three domain containing 1 pseudogene 1 [Source:HGNC Symbol;Acc:HGNC:38035]
TM7SF3-AS1	7.04533	7.55673	7.27105	7.16198	7.1792	7.21421	TM7SF3 antisense RNA 1 [Source:HGNC Symbol;Acc:HGNC:58075]
JKAMPP1	0	0	0	0	0	0	JNK1/MAPK8-associated membrane protein pseudogene 1 [Source:HGNC Symbol;Acc:HGNC:49759]
EED	8.99034	9.5113	9.56106	9.59872	9.56412	9.58058	embryonic ectoderm development [Source:HGNC Symbol;Acc:HGNC:3188]
SNORA79B	2.87145	3.45989	2.81835	2.24912	3.0519	2.69556	small nucleolar RNA, H/ACA box 79B [Source:HGNC Symbol;Acc:HGNC:52222]
RN7SL578P	0	0	0	0	0	0	RNA, 7SL, cytoplasmic 578, pseudogene [Source:HGNC Symbol;Acc:HGNC:46594]
DARS2	9.39448	9.1766	9.80924	10.247	10.2749	10.2153	aspartyl-tRNA synthetase 2, mitochondrial [Source:HGNC Symbol;Acc:HGNC:25538]
ENSG00000227360	0	0	0	0	0	0	novel transcript
DARS1	9.66819	9.93385	10.6091	10.6992	10.6667	10.6662	aspartyl-tRNA synthetase 1 [Source:HGNC Symbol;Acc:HGNC:2678]
PDPR2P	4.08421	4.02872	4.24945	4.74485	4.74498	4.7514	pyruvate dehydrogenase phosphatase regulatory subunit 2, pseudogene [Source:HGNC Symbol;Acc:HGNC:27556]
RNU6-669P	0	0	0	0	0	0	RNA, U6 small nuclear 669, pseudogene [Source:HGNC Symbol;Acc:HGNC:47632]
RNU6-403P	0	0	0	0	0	0	RNA, U6 small nuclear 403, pseudogene [Source:HGNC Symbol;Acc:HGNC:47366]
PCDH10-DT	0	0	0	0	0	0	PCDH10 divergent transcript [Source:HGNC Symbol;Acc:HGNC:53036]
AKR1B1P6	0	0	0	0	0	0	aldo-keto reductase family 1 member B1 pseudogene 6 [Source:HGNC Symbol;Acc:HGNC:33498]
IGHV1OR16-4	0	0	0	0	0	0	immunoglobulin heavy variable 1/OR16-4 (pseudogene) [Source:HGNC Symbol;Acc:HGNC:5573]
ENSG00000266977	0	0	0	0	0	0	novel transcript
AKR1B1P7	0	0	0	0	0	0	aldo-keto reductase family 1 member B1 pseudogene 7 [Source:HGNC Symbol;Acc:HGNC:33497]
AKR1B1P4	-1.97493	-1.91485	-2.0049	-1.99746	-1.97448	-1.99873	aldo-keto reductase family 1 member B1 pseudogene 4 [Source:HGNC Symbol;Acc:HGNC:423]
AKR1B1P5	0	0	0	0	0	0	aldo-keto reductase family 1 member B1 pseudogene 5 [Source:HGNC Symbol;Acc:HGNC:20002]
ENSG00000266976	0	0	0	0	0	0	novel transcript
AKR1B1P2	0	0	0	0	0	0	aldo-keto reductase family 1 member B1 pseudogene 2 [Source:HGNC Symbol;Acc:HGNC:425]
AKR1B1P3	0	0	0	0	0	0	aldo-keto reductase family 1 member B1 pseudogene 3 [Source:HGNC Symbol;Acc:HGNC:422]
IGHV1OR16-1	0	0	0	0	0	0	immunoglobulin heavy variable 1/OR16-1 (pseudogene) [Source:HGNC Symbol;Acc:HGNC:5570]
IGHV1OR16-2	0	0	0	0	0	0	immunoglobulin heavy variable 1/OR16-2 (pseudogene) [Source:HGNC Symbol;Acc:HGNC:5571]
AKR1B1P1	0	0	0	0	0	0	aldehyde reductase family 1 member B1 pseudogene 1 [Source:HGNC Symbol;Acc:HGNC:420]
IGHV1OR16-3	0	0	0	0	0	0	immunoglobulin heavy variable 1/OR16-3 (pseudogene) [Source:HGNC Symbol;Acc:HGNC:5572]
RN7SL577P	0	0	0	0	0	0	RNA, 7SL, cytoplasmic 577, pseudogene [Source:HGNC Symbol;Acc:HGNC:46593]
SSX14P	0	0	0	0	0	0	SSX family member 14, pseudogene [Source:HGNC Symbol;Acc:HGNC:30641]
STSP1	0	0	0	0	0	0	steroid sulfatase (microsomal) pseudogene 1 [Source:HGNC Symbol;Acc:HGNC:11426]
ACVR1B	9.30654	9.58626	10.2	10.1331	10.2407	10.1554	activin A receptor type 1B [Source:HGNC Symbol;Acc:HGNC:172]
EFS	0	0	0	0	0	0	embryonal Fyn-associated substrate [Source:HGNC Symbol;Acc:HGNC:16898]
ACVR1C	3.45744	3.73637	3.94273	5.07857	5.22814	5.00433	activin A receptor type 1C [Source:HGNC Symbol;Acc:HGNC:18123]
RN7SL311P	0	0	0	0	0	0	RNA, 7SL, cytoplasmic 311, pseudogene [Source:HGNC Symbol;Acc:HGNC:46327]
RNU6-406P	0	0	0	0	0	0	RNA, U6 small nuclear 406, pseudogene [Source:HGNC Symbol;Acc:HGNC:47369]
SPMAP2L	0	0	0	0	0	0	sperm microtubule associated protein 2 like [Source:HGNC Symbol;Acc:HGNC:43771]
MDH1B	1.30655	1.12542	1.87584	1.53424	1.30903	1.36745	malate dehydrogenase 1B [Source:HGNC Symbol;Acc:HGNC:17836]
EGF	0.404315	0.389625	0.346396	1.17683	0.405267	0.756132	epidermal growth factor [Source:HGNC Symbol;Acc:HGNC:3229]
SWT1	4.82652	5.18759	5.31488	5.54025	5.63811	5.25793	SWT1 RNA endoribonuclease homolog [Source:HGNC Symbol;Acc:HGNC:16785]
SSX15P	0	0	0	0	0	0	SSX family member 15, pseudogene [Source:HGNC Symbol;Acc:HGNC:30642]
ACVR2B	7.17786	7.39331	7.02942	7.3919	7.47042	7.22807	activin A receptor type 2B [Source:HGNC Symbol;Acc:HGNC:174]
ACVR2A	6.32676	6.54569	6.73477	6.86089	6.78313	6.77504	activin A receptor type 2A [Source:HGNC Symbol;Acc:HGNC:173]
ENSG00000278932	1.85535	1.3304	1.644	1.34859	1.37198	1.42802	novel transcript
SEC24AP1	0	0	0	0	0	0	SEC24 homolog A pseudogene 1 [Source:HGNC Symbol;Acc:HGNC:53767]
INAFM2	6.19357	6.24441	5.63408	5.56466	5.53914	5.61531	InaF motif containing 2 [Source:HGNC Symbol;Acc:HGNC:35165]
RN7SL310P	0	0	0	0	0	0	RNA, 7SL, cytoplasmic 310, pseudogene [Source:HGNC Symbol;Acc:HGNC:46326]
INAFM1	9.56996	9.23245	7.94401	7.66553	7.74484	7.84018	InaF motif containing 1 [Source:HGNC Symbol;Acc:HGNC:27406]
RNU6-405P	0	0	0	0	0	0	RNA, U6 small nuclear 405, pseudogene [Source:HGNC Symbol;Acc:HGNC:47368]
OR7K1P	0	0	0	0	0	0	olfactory receptor family 7 subfamily K member 1 pseudogene [Source:HGNC Symbol;Acc:HGNC:15366]
AKR1B1P8	0	0	0	0	0	0	aldo-keto reductase family 1 member B1 pseudogene 8 [Source:HGNC Symbol;Acc:HGNC:33496]
EHF	8.45742	8.50348	9.45353	10.0803	10.0145	9.92468	ETS homologous factor [Source:HGNC Symbol;Acc:HGNC:3246]
RPL30	14.9015	14.5558	14.448	13.8892	13.7828	13.8916	ribosomal protein L30 [Source:HGNC Symbol;Acc:HGNC:10333]
MIR6085	0	0	0	0	0	0	microRNA 6085 [Source:HGNC Symbol;Acc:HGNC:50002]
RPL32	15.4235	14.7778	14.3714	13.8792	13.7719	13.8641	ribosomal protein L32 [Source:HGNC Symbol;Acc:HGNC:10336]
TMEM200B	-0.3304	-0.337702	-0.268269	-0.151231	-0.166116	-0.157385	transmembrane protein 200B [Source:HGNC Symbol;Acc:HGNC:33785]
MIR6082	0	0	0	0	0	0	microRNA 6082 [Source:HGNC Symbol;Acc:HGNC:49984]
RPL31	14.8802	14.5257	13.9782	13.5543	13.4502	13.53	ribosomal protein L31 [Source:HGNC Symbol;Acc:HGNC:10334]
TMEM200A	4.02101	4.46893	4.44535	5.47637	5.66401	5.75887	transmembrane protein 200A [Source:HGNC Symbol;Acc:HGNC:21075]
ZNF561-AS1	5.81937	5.28792	5.36263	4.93008	5.26835	5.1146	ZNF561 antisense RNA 1 (head to head) [Source:HGNC Symbol;Acc:HGNC:27613]
MIR6083	0	0	0	0	0	0	microRNA 6083 [Source:HGNC Symbol;Acc:HGNC:50076]
RPL34	14.0789	14.1103	12.9394	12.4651	12.3654	12.4617	ribosomal protein L34 [Source:HGNC Symbol;Acc:HGNC:10340]
MIR6080	0	0	0	0	0	0	microRNA 6080 [Source:HGNC Symbol;Acc:HGNC:50142]
GBA1LP	3.12012	3.43016	2.9384	2.85156	2.86201	2.65035	glucosylceramidase beta 1 like, pseudogene [Source:HGNC Symbol;Acc:HGNC:4178]
TMEM200C	0	0	0	0	0	0	transmembrane protein 200C [Source:HGNC Symbol;Acc:HGNC:37208]
MIR6081	0	0	0	0	0	0	microRNA 6081 [Source:HGNC Symbol;Acc:HGNC:50151]
ABCA12	0	0	0	0	0	0	ATP binding cassette subfamily A member 12 [Source:HGNC Symbol;Acc:HGNC:14637]
ABCA13	0.764529	0.427635	0.484944	1.0822	0.443019	0.508361	ATP binding cassette subfamily A member 13 [Source:HGNC Symbol;Acc:HGNC:14638]
GPR174	0	0	0	0	0	0	G protein-coupled receptor 174 [Source:HGNC Symbol;Acc:HGNC:30245]
GPR173	2.14709	2.7433	2.36478	2.45725	2.69791	2.44104	G protein-coupled receptor 173 [Source:HGNC Symbol;Acc:HGNC:18186]
GSTM5P1	-1.97584	-1.98036	-1.99538	-1.99053	-1.97555	-1.94766	glutathione S-transferase mu 5 pseudogene 1 [Source:HGNC Symbol;Acc:HGNC:4633]
ASB9P1	-1.53187	-1.53954	-1.49504	-1.48276	-1.53139	-1.55816	ankyrin repeat and SOCS box containing 9 pseudogene 1 [Source:HGNC Symbol;Acc:HGNC:20972]
GPR176	-0.509367	-0.532277	-0.703512	-0.483416	-0.668547	-0.699043	G protein-coupled receptor 176 [Source:HGNC Symbol;Acc:HGNC:32370]
MKI67P1	-1.97609	-1.97994	-1.95558	-1.98857	-1.97585	-1.98927	marker of proliferation Ki-67 pseudogene 1 [Source:HGNC Symbol;Acc:HGNC:49230]
ENSG00000252517	0	0	0	0	0	0	novel transcript
RN7SL333P	-0.194641	-0.202513	0.0203588	-0.0191338	-0.0319251	-0.117553	RNA, 7SL, cytoplasmic 333, pseudogene [Source:HGNC Symbol;Acc:HGNC:46349]
GPR171	0	0	0	0	0	0	G protein-coupled receptor 171 [Source:HGNC Symbol;Acc:HGNC:30057]
RPL36	15.6396	15.1315	13.9571	13.2681	13.2281	13.2475	ribosomal protein L36 [Source:HGNC Symbol;Acc:HGNC:13631]
ADNP2	7.41159	7.82201	8.39797	8.55851	8.6946	8.70797	ADNP homeobox 2 [Source:HGNC Symbol;Acc:HGNC:23803]
RPL35	15.4046	14.9036	13.8442	13.3945	13.2918	13.3814	ribosomal protein L35 [Source:HGNC Symbol;Acc:HGNC:10344]
RPL38	15.161	15	13.9477	13.6355	13.5201	13.6407	ribosomal protein L38 [Source:HGNC Symbol;Acc:HGNC:10349]
SNORA73A	0	0	0	0	0	0	small nucleolar RNA, H/ACA box 73A [Source:HGNC Symbol;Acc:HGNC:10115]
RPL37	15.7474	15.5747	14.6683	14.0942	13.9877	14.0787	ribosomal protein L37 [Source:HGNC Symbol;Acc:HGNC:10347]
SNORA73B	7.57509	8.3815	7.14707	7.08113	8.22593	7.60048	small nucleolar RNA, H/ACA box 73B [Source:HGNC Symbol;Acc:HGNC:10116]
RNU6-424P	0	0	0	0	0	0	RNA, U6 small nuclear 424, pseudogene [Source:HGNC Symbol;Acc:HGNC:47387]
ANKS1A	8.97474	9.19633	9.41283	9.84417	9.81677	9.70673	ankyrin repeat and sterile alpha motif domain containing 1A [Source:HGNC Symbol;Acc:HGNC:20961]
RPL39	9.79833	9.57711	8.15999	7.92874	7.7339	7.8707	ribosomal protein L39 [Source:HGNC Symbol;Acc:HGNC:10350]
MIR6088	0	0	0	0	0	0	microRNA 6088 [Source:HGNC Symbol;Acc:HGNC:50164]
ANKS1B	0	0	0	0	0	0	ankyrin repeat and sterile alpha motif domain containing 1B [Source:HGNC Symbol;Acc:HGNC:24600]
GPR179	0	0	0	0	0	0	G protein-coupled receptor 179 [Source:HGNC Symbol;Acc:HGNC:31371]
MIR6089	0	0	0	0	0	0	microRNA 6089 [Source:HGNC Symbol;Acc:HGNC:50179]
MIR6075	0	0	0	0	0	0	microRNA 6075 [Source:HGNC Symbol;Acc:HGNC:50198]
MED1	9.554	9.55375	9.76011	9.96963	9.95632	9.8936	mediator complex subunit 1 [Source:HGNC Symbol;Acc:HGNC:9234]
MIR6076	0	0	0	0	0	0	microRNA 6076 [Source:HGNC Symbol;Acc:HGNC:50232]
MECR	10.1132	9.6741	9.34636	9.2978	9.15611	9.18547	mitochondrial trans-2-enoyl-CoA reductase [Source:HGNC Symbol;Acc:HGNC:19691]
MIR6074	0	0	0	0	0	0	microRNA 6074 [Source:HGNC Symbol;Acc:HGNC:50060]
RPL21	10.0839	10.1298	9.65014	9.51877	9.39651	9.47054	ribosomal protein L21 [Source:HGNC Symbol;Acc:HGNC:10313]
MIR6071	0	0	0	0	0	0	microRNA 6071 [Source:HGNC Symbol;Acc:HGNC:50229]
MIR6072	0	0	0	0	0	0	microRNA 6072 [Source:HGNC Symbol;Acc:HGNC:50144]
RPL23	15.0446	14.783	14.255	13.7836	13.6277	13.7545	ribosomal protein L23 [Source:HGNC Symbol;Acc:HGNC:10316]
RPL22	13.104	13.2295	12.9307	12.5654	12.4968	12.598	ribosomal protein L22 [Source:HGNC Symbol;Acc:HGNC:10315]
MIR6070	0	0	0	0	0	0	microRNA 6070 [Source:HGNC Symbol;Acc:HGNC:49950]
MED8	10.1012	9.97945	9.76573	9.64633	9.50234	9.61744	mediator complex subunit 8 [Source:HGNC Symbol;Acc:HGNC:19971]
MED9	8.35379	8.36803	8.15656	8.09109	8.14592	8.25198	mediator complex subunit 9 [Source:HGNC Symbol;Acc:HGNC:25487]
AARSD1	5.24767	5.25264	4.64287	4.795	5.08456	4.87064	alanyl-tRNA synthetase domain containing 1 [Source:HGNC Symbol;Acc:HGNC:28417]
MED4	9.36667	9.93286	9.81487	9.73411	9.6188	9.75003	mediator complex subunit 4 [Source:HGNC Symbol;Acc:HGNC:17903]
DKK1	-1.97578	-1.98046	-1.99598	-1.94579	-1.97548	-1.99182	dickkopf WNT signaling pathway inhibitor 1 [Source:HGNC Symbol;Acc:HGNC:2891]
MED6	8.94621	9.11989	8.6776	8.39801	8.23828	8.36458	mediator complex subunit 6 [Source:HGNC Symbol;Acc:HGNC:19970]
DKK2	0	0	0	0	0	0	dickkopf WNT signaling pathway inhibitor 2 [Source:HGNC Symbol;Acc:HGNC:2892]
DKK3	0.212309	0.183709	0.186366	0.125752	0.214178	0.121499	dickkopf WNT signaling pathway inhibitor 3 [Source:HGNC Symbol;Acc:HGNC:2893]
MED7	8.01922	8.27984	7.7405	7.46127	7.49692	7.49294	mediator complex subunit 7 [Source:HGNC Symbol;Acc:HGNC:2378]
DKK4	6.25451	6.46524	6.56269	7.06446	7.13188	7.21721	dickkopf WNT signaling pathway inhibitor 4 [Source:HGNC Symbol;Acc:HGNC:2894]
GPR162	2.21058	2.13151	1.89905	2.23644	2.21574	1.7932	G protein-coupled receptor 162 [Source:HGNC Symbol;Acc:HGNC:16693]
ABCA10	-0.783144	-0.657935	-0.815039	-0.706428	-0.782206	-0.618211	ATP binding cassette subfamily A member 10 [Source:HGNC Symbol;Acc:HGNC:30]
RN7SL332P	0	0	0	0	0	0	RNA, 7SL, cytoplasmic 332, pseudogene [Source:HGNC Symbol;Acc:HGNC:46348]
GPR161	6.65339	6.23626	6.27336	6.40854	6.2644	6.1439	G protein-coupled receptor 161 [Source:HGNC Symbol;Acc:HGNC:23694]
GPR160	9.64655	9.73254	10.488	10.4654	10.5193	10.4975	G protein-coupled receptor 160 [Source:HGNC Symbol;Acc:HGNC:23693]
RN7SL598P	0	0	0	0	0	0	RNA, 7SL, cytoplasmic 598, pseudogene [Source:HGNC Symbol;Acc:HGNC:46614]
RPL24	14.473	14.4763	13.5355	13.2942	13.1298	13.2866	ribosomal protein L24 [Source:HGNC Symbol;Acc:HGNC:10325]
SNORA74A	4.86516	5.89538	4.34276	4.47097	6.0411	5.21667	small nucleolar RNA, H/ACA box 74A [Source:HGNC Symbol;Acc:HGNC:10119]
RPL27	15.4966	14.9687	14.4235	13.9304	13.8067	13.8927	ribosomal protein L27 [Source:HGNC Symbol;Acc:HGNC:10328]
SNORA74B	4.15174	4.48624	3.19205	2.51107	3.18678	2.5003	small nucleolar RNA, H/ACA box 74B [Source:HGNC Symbol;Acc:HGNC:32660]
RPL26	13.1024	12.9345	12.1096	11.6786	11.5503	11.6659	ribosomal protein L26 [Source:HGNC Symbol;Acc:HGNC:10327]
RNU6-689P	-1.97584	-1.98036	-1.99538	-1.99053	-1.97555	-1.94766	RNA, U6 small nuclear 689, pseudogene [Source:HGNC Symbol;Acc:HGNC:47652]
RPL29	14.7411	13.7971	13.3179	13.0371	12.9634	13.0063	ribosomal protein L29 [Source:HGNC Symbol;Acc:HGNC:10331]
SNORA74D	3.48677	4.56016	3.47716	3.60102	4.02629	3.69862	small nucleolar RNA, H/ACA box 74D [Source:HGNC Symbol;Acc:HGNC:52219]
RPL28	16.2544	15.5277	14.5393	14.2373	14.1606	14.236	ribosomal protein L28 [Source:HGNC Symbol;Acc:HGNC:10330]
GPLD1	1.42468	1.54062	1.78262	1.86515	1.72378	2.18369	glycosylphosphatidylinositol specific phospholipase D1 [Source:HGNC Symbol;Acc:HGNC:4459]
MIR6077	0	0	0	0	0	0	microRNA 6077 [Source:HGNC Symbol;Acc:HGNC:50025]
MIR6078	0	0	0	0	0	0	microRNA 6078 [Source:HGNC Symbol;Acc:HGNC:50136]
OSER1	10.9385	10.8021	10.5416	10.2124	10.1221	10.1922	oxidative stress responsive serine rich 1 [Source:HGNC Symbol;Acc:HGNC:16105]
MEG3	-1.97493	-1.91485	-2.0049	-1.99746	-1.97448	-1.99873	maternally expressed 3 [Source:HGNC Symbol;Acc:HGNC:14575]
TAGLN2P1	5.63903	5.73025	4.85725	5.00506	6.17077	5.05865	transgelin 2 pseudogene 1 [Source:HGNC Symbol;Acc:HGNC:21739]
VPS26C	9.4154	9.71174	9.93154	9.79807	9.72944	9.71975	VPS26 endosomal protein sorting factor C [Source:HGNC Symbol;Acc:HGNC:3044]
VPS26A	9.83544	10.0496	10.2077	10.2715	10.2171	10.2881	VPS26 retromer complex component A [Source:HGNC Symbol;Acc:HGNC:12711]
VPS26B	10.6812	10.2355	10.5195	10.2999	10.3437	10.3408	VPS26 retromer complex component B [Source:HGNC Symbol;Acc:HGNC:28119]
MEFV	-1.43306	-1.54599	-1.48449	-1.5698	-1.53471	-1.57173	MEFV innate immunity regulator, pyrin [Source:HGNC Symbol;Acc:HGNC:6998]
SNORD111B	0	0	0	0	0	0	small nucleolar RNA, C/D box 111B [Source:HGNC Symbol;Acc:HGNC:33579]
MEG8	0	0	0	0	0	0	maternally expressed 8, small nucleolar RNA host gene [Source:HGNC Symbol;Acc:HGNC:14574]
KIF18B-DT	0	0	0	0	0	0	KIF18B divergent transcript [Source:HGNC Symbol;Acc:HGNC:55300]
MEG9	0	0	0	0	0	0	maternally expressed 9 [Source:HGNC Symbol;Acc:HGNC:43874]
RN7SL331P	0	0	0	0	0	0	RNA, 7SL, cytoplasmic 331, pseudogene [Source:HGNC Symbol;Acc:HGNC:46347]
OCSTAMP	0	0	0	0	0	0	osteoclast stimulatory transmembrane protein [Source:HGNC Symbol;Acc:HGNC:16116]
KATNBL1P4	0	0	0	0	0	0	katanin regulatory subunit B1 like 1 pseudogene 4 [Source:HGNC Symbol;Acc:HGNC:49054]
SNORA75B	0	0	0	0	0	0	small nucleolar RNA, H/ACA box 75B [Source:HGNC Symbol;Acc:HGNC:52220]
KATNBL1P3	-1.4948	-1.50838	-1.54811	-1.53887	-1.23186	-1.54134	katanin regulatory subunit B1 like 1 pseudogene 3 [Source:HGNC Symbol;Acc:HGNC:49053]
RN7SL597P	0	0	0	0	0	0	RNA, 7SL, cytoplasmic 597, pseudogene [Source:HGNC Symbol;Acc:HGNC:46613]
RNU6-426P	0	0	0	0	0	0	RNA, U6 small nuclear 426, pseudogene [Source:HGNC Symbol;Acc:HGNC:47389]
KATNBL1P2	0	0	0	0	0	0	katanin regulatory subunit B1 like 1 pseudogene 2 [Source:HGNC Symbol;Acc:HGNC:49052]
KATNBL1P1	0	0	0	0	0	0	katanin regulatory subunit B1 like 1 pseudogene 1 [Source:HGNC Symbol;Acc:HGNC:39724]
MIR6068	0	0	0	0	0	0	microRNA 6068 [Source:HGNC Symbol;Acc:HGNC:50261]
MIR6069	0	0	0	0	0	0	microRNA 6069 [Source:HGNC Symbol;Acc:HGNC:50124]
KATNBL1P6	-1.53175	-1.53929	-1.49552	-1.55622	-1.53127	-1.48481	katanin regulatory subunit B1 like 1 pseudogene 6 [Source:HGNC Symbol;Acc:HGNC:49056]
KATNBL1P5	0	0	0	0	0	0	katanin regulatory subunit B1 like 1 pseudogene 5 [Source:HGNC Symbol;Acc:HGNC:49055]
RPL41	13.9014	13.8956	12.9992	12.6168	12.5241	12.6587	ribosomal protein L41 [Source:HGNC Symbol;Acc:HGNC:10354]
SNORA77B	0	0	0	0	0	0	small nucleolar RNA, H/ACA box 77B [Source:HGNC Symbol;Acc:HGNC:52221]
SLC16A12	-1.97578	-1.98046	-1.99598	-1.94579	-1.97548	-1.99182	solute carrier family 16 member 12 [Source:HGNC Symbol;Acc:HGNC:23094]
PRRC2C	10.5622	10.6519	10.6704	11.4469	11.4933	11.2773	proline rich coiled-coil 2C [Source:HGNC Symbol;Acc:HGNC:24903]
SLC16A11	5.09387	4.87518	4.3829	4.09989	4.20925	3.9296	solute carrier family 16 member 11 [Source:HGNC Symbol;Acc:HGNC:23093]
SLC16A10	7.2226	7.48621	7.51138	7.32762	7.38887	7.37066	solute carrier family 16 member 10 [Source:HGNC Symbol;Acc:HGNC:17027]
RPL3L	4.26394	3.49671	3.34668	3.00428	2.98502	2.85804	ribosomal protein L3 like [Source:HGNC Symbol;Acc:HGNC:10351]
SLC16A14	5.58507	5.61517	5.88338	5.91391	5.76154	6.05363	solute carrier family 16 member 14 [Source:HGNC Symbol;Acc:HGNC:26417]
SLC16A13	7.5946	7.82968	8.10058	8.179	8.00787	8.0446	solute carrier family 16 member 13 [Source:HGNC Symbol;Acc:HGNC:31037]
PRRC2A	5.55069	5.12565	5.08484	5.12353	5.23135	5.20844	proline rich coiled-coil 2A [Source:HGNC Symbol;Acc:HGNC:13918]
MIR3936HG	4.71905	4.68753	4.68883	4.20785	3.89153	3.79312	MIR3936 host gene [Source:HGNC Symbol;Acc:HGNC:40538]
RN7SL330P	-1.97584	-1.98036	-1.99538	-1.99053	-1.97555	-1.94766	RNA, 7SL, cytoplasmic 330, pseudogene [Source:HGNC Symbol;Acc:HGNC:46346]
GPR180	7.32982	7.93533	8.29828	8.53672	8.37907	8.38889	G protein-coupled receptor 180 [Source:HGNC Symbol;Acc:HGNC:28899]
GPR183	-0.621121	-0.488999	-0.560398	-0.646448	-0.620092	-0.363953	G protein-coupled receptor 183 [Source:HGNC Symbol;Acc:HGNC:3128]
GPR182	0	0	0	0	0	0	G protein-coupled receptor 182 [Source:HGNC Symbol;Acc:HGNC:13708]
RNU6-425P	0	0	0	0	0	0	RNA, U6 small nuclear 425, pseudogene [Source:HGNC Symbol;Acc:HGNC:47388]
RN7SL596P	0	0	0	0	0	0	RNA, 7SL, cytoplasmic 596, pseudogene [Source:HGNC Symbol;Acc:HGNC:46612]
FRMPD2B	0	0	0	0	0	0	FERM and PDZ domain containing 2B (pseudogene) [Source:HGNC Symbol;Acc:HGNC:16843]
NRXN1-DT	0	0	0	0	0	0	NRXN1 divergent transcript [Source:HGNC Symbol;Acc:HGNC:52686]
SPEF2	4.68017	4.58829	4.7976	4.9624	4.91888	5.14713	sperm flagellar 2 [Source:HGNC Symbol;Acc:HGNC:26293]
SPEF1	5.55439	5.00765	4.47908	3.87443	4.0773	4.25912	sperm flagellar 1 [Source:HGNC Symbol;Acc:HGNC:15874]
ELL	7.8052	7.94652	8.07512	7.79529	7.81045	7.88528	elongation factor for RNA polymerase II [Source:HGNC Symbol;Acc:HGNC:23114]
MEI1	4.10188	3.32405	3.05746	3.22412	2.81895	2.93946	meiotic double-stranded break formation protein 1 [Source:HGNC Symbol;Acc:HGNC:28613]
ELN	4.49641	3.96825	4.55262	4.46843	4.5479	4.5099	elastin [Source:HGNC Symbol;Acc:HGNC:3327]
MEI4	0	0	0	0	0	0	meiotic double-stranded break formation protein 4 [Source:HGNC Symbol;Acc:HGNC:43638]
PCOLCE-AS1	-0.531018	-0.552792	-0.625858	-0.715385	-0.686339	-0.608277	PCOLCE antisense RNA 1 [Source:HGNC Symbol;Acc:HGNC:40430]
CHIAP3	0	0	0	0	0	0	chitinase, acidic pseudogene 3 [Source:HGNC Symbol;Acc:HGNC:44464]
KRT8P17	1.10765	0.928251	0.785383	0.91932	0.832801	0.612512	keratin 8 pseudogene 17 [Source:HGNC Symbol;Acc:HGNC:33369]
GPR132	0	0	0	0	0	0	G protein-coupled receptor 132 [Source:HGNC Symbol;Acc:HGNC:17482]
KRT8P15	-1.89536	-1.98265	-2.00982	-2.00105	-1.97393	-2.00254	keratin 8 pseudogene 15 [Source:HGNC Symbol;Acc:HGNC:33367]
KRT8P14	0.792721	0.778287	1.10723	1.17378	0.948828	1.16212	keratin 8 pseudogene 14 [Source:HGNC Symbol;Acc:HGNC:33366]
ZAR1L	-0.470361	-0.194966	-0.164334	-0.494512	-0.469219	-0.49561	zygote arrest 1 like [Source:HGNC Symbol;Acc:HGNC:37116]
KRT8P19	-1.06378	-1.07731	-1.10133	-0.988366	-0.932354	-0.991918	keratin 8 pseudogene 19 [Source:HGNC Symbol;Acc:HGNC:33371]
KRT8P18	0.447355	0.416648	0.232156	0.353999	0.449358	0.693364	keratin 8 pseudogene 18 [Source:HGNC Symbol;Acc:HGNC:33370]
GPR137	10.98	10.4458	9.80352	9.27263	9.23493	9.27575	G protein-coupled receptor 137 [Source:HGNC Symbol;Acc:HGNC:24300]
FIBCD1-AS1	-1.06076	-0.951457	-1.09523	-0.990563	-1.05995	-0.993877	FIBCD1 antisense RNA 1 [Source:HGNC Symbol;Acc:HGNC:55657]
EMB	0	0	0	0	0	0	embigin [Source:HGNC Symbol;Acc:HGNC:30465]
GPR139	0	0	0	0	0	0	G protein-coupled receptor 139 [Source:HGNC Symbol;Acc:HGNC:19995]
KRT8P13	4.54116	4.90744	4.44649	4.94204	4.45571	4.7373	keratin 8 pseudogene 13 [Source:HGNC Symbol;Acc:HGNC:33365]
EMD	10.2513	9.61466	9.57738	9.53561	9.50123	9.55772	emerin [Source:HGNC Symbol;Acc:HGNC:3331]
KRT8P12	8.4772	8.03793	7.51608	7.55759	7.52353	7.4346	keratin 8 pseudogene 12 [Source:HGNC Symbol;Acc:HGNC:28057]
RNU6-686P	0	0	0	0	0	0	RNA, U6 small nuclear 686, pseudogene [Source:HGNC Symbol;Acc:HGNC:47649]
KRT8P11	0.892894	0.420887	0.378614	0.611067	0.762061	0.603644	keratin 8 pseudogene 11 [Source:HGNC Symbol;Acc:HGNC:31058]
GPR135	4.51757	4.56132	4.74307	5.21914	5.06071	4.74485	G protein-coupled receptor 135 [Source:HGNC Symbol;Acc:HGNC:19991]
KRT8P10	-0.18178	-0.0358966	-0.218962	-0.210832	0.148264	0.0948425	keratin 8 pseudogene 10 [Source:HGNC Symbol;Acc:HGNC:33364]
RNU6-420P	0	0	0	0	0	0	RNA, U6 small nuclear 420, pseudogene [Source:HGNC Symbol;Acc:HGNC:47383]
ZC3H10	7.41332	7.15105	7.10933	7.2624	7.32859	7.27541	zinc finger CCCH-type containing 10 [Source:HGNC Symbol;Acc:HGNC:25893]
EN2	6.06952	6.33585	6.77454	6.48207	6.50243	6.45747	engrailed homeobox 2 [Source:HGNC Symbol;Acc:HGNC:3343]
EN1	0	0	0	0	0	0	engrailed homeobox 1 [Source:HGNC Symbol;Acc:HGNC:3342]
KRT8P28	0	0	0	0	0	0	keratin 8 pseudogene 28 [Source:HGNC Symbol;Acc:HGNC:33380]
SNORA70D	0	0	0	0	0	0	small nucleolar RNA, H/ACA box 70D [Source:HGNC Symbol;Acc:HGNC:34356]
GCFC2	7.47444	7.7862	7.66218	7.78278	7.9103	7.81253	GC-rich sequence DNA-binding factor 2 [Source:HGNC Symbol;Acc:HGNC:1317]
SNORA70E	0	0	0	0	0	0	small nucleolar RNA, H/ACA box 70E [Source:HGNC Symbol;Acc:HGNC:34357]
KRT8P27	0	0	0	0	0	0	keratin 8 pseudogene 27 [Source:HGNC Symbol;Acc:HGNC:33379]
AFTPH	8.33402	8.83628	8.4863	8.5634	8.47233	8.45902	aftiphilin [Source:HGNC Symbol;Acc:HGNC:25951]
CHIAP2	0	0	0	0	0	0	chitinase, acidic pseudogene 2 [Source:HGNC Symbol;Acc:HGNC:44463]
SNORA70F	-1.18716	-1.19787	-1.1418	-1.04102	-1.18648	-1.21762	small nucleolar RNA, H/ACA box 70F [Source:HGNC Symbol;Acc:HGNC:34358]
KRT8P26	-1.38019	-1.49886	-1.53055	-1.41635	-1.48701	-1.52591	keratin 8 pseudogene 26 [Source:HGNC Symbol;Acc:HGNC:33378]
SNORA70G	0	0	0	0	0	0	small nucleolar RNA, H/ACA box 70G [Source:HGNC Symbol;Acc:HGNC:34359]
CHIAP1	0	0	0	0	0	0	chitinase, acidic pseudogene 1 [Source:HGNC Symbol;Acc:HGNC:44462]
KRT8P25	0	0	0	0	0	0	keratin 8 pseudogene 25 [Source:HGNC Symbol;Acc:HGNC:33377]
SNORA70H	0	0	0	0	0	0	small nucleolar RNA, H/ACA box 70H [Source:HGNC Symbol;Acc:HGNC:52214]
SNORA70I	0	0	0	0	0	0	small nucleolar RNA, H/ACA box 70I [Source:HGNC Symbol;Acc:HGNC:52215]
SNORA70J	0	0	0	0	0	0	small nucleolar RNA, H/ACA box 70J [Source:HGNC Symbol;Acc:HGNC:52216]
KRT8P29	-1.4948	-1.50838	-1.54811	-1.53887	-1.23186	-1.54134	keratin 8 pseudogene 29 [Source:HGNC Symbol;Acc:HGNC:33381]
KRT8P20	1.54618	1.70928	1.55469	1.69917	1.54966	1.17507	keratin 8 pseudogene 20 [Source:HGNC Symbol;Acc:HGNC:33372]
RFX5-AS1	1.09222	0.784177	0.687077	0.815304	0.819874	0.896515	RFX5 antisense RNA 1 [Source:HGNC Symbol;Acc:HGNC:40503]
RN7SL594P	0	0	0	0	0	0	RNA, 7SL, cytoplasmic 594, pseudogene [Source:HGNC Symbol;Acc:HGNC:46610]
KRT8P24	0.388771	0.359822	0.359318	0.482461	0.2292	0.389814	keratin 8 pseudogene 24 [Source:HGNC Symbol;Acc:HGNC:33376]
KRT8P23	-1.48556	-1.39791	-1.52434	-1.42066	-1.48492	-1.52029	keratin 8 pseudogene 23 [Source:HGNC Symbol;Acc:HGNC:33375]
SNORA70B	0	0	0	0	0	0	small nucleolar RNA, H/ACA box 70B [Source:HGNC Symbol;Acc:HGNC:33618]
KRT8P22	1.20248	1.02013	1.00208	1.13811	1.45385	0.94	keratin 8 pseudogene 22 [Source:HGNC Symbol;Acc:HGNC:33374]
ENG	3.99209	3.92439	4.45225	3.8275	4.05766	4.09534	endoglin [Source:HGNC Symbol;Acc:HGNC:3349]
PCYOX1	9.03977	9.09177	9.54376	9.90475	9.86065	9.7952	prenylcysteine oxidase 1 [Source:HGNC Symbol;Acc:HGNC:20588]
SNORA70C	0	0	0	0	0	0	small nucleolar RNA, H/ACA box 70C [Source:HGNC Symbol;Acc:HGNC:33619]
KRT8P21	0	0	0	0	0	0	keratin 8 pseudogene 21 [Source:HGNC Symbol;Acc:HGNC:33373]
RNU6-685P	0	0	0	0	0	0	RNA, U6 small nuclear 685, pseudogene [Source:HGNC Symbol;Acc:HGNC:47648]
RPL10	13.3723	12.5303	12.3592	11.8387	11.8627	11.8431	ribosomal protein L10 [Source:HGNC Symbol;Acc:HGNC:10298]
RPL12	14.6974	13.805	13.6198	13.1867	13.1136	13.1951	ribosomal protein L12 [Source:HGNC Symbol;Acc:HGNC:10302]
RPL11	16.2348	15.6851	15.1267	14.8216	14.6904	14.8023	ribosomal protein L11 [Source:HGNC Symbol;Acc:HGNC:10301]
ENSG00000227531	0	0	0	0	0	0	novel transcript
GPR152	-1.97609	-1.97994	-1.95558	-1.98857	-1.97585	-1.98927	G protein-coupled receptor 152 [Source:HGNC Symbol;Acc:HGNC:23622]
KRT8P39	6.25726	5.55105	6.20291	6.39546	6.57888	6.3913	keratin 8 pseudogene 39 [Source:HGNC Symbol;Acc:HGNC:39873]
SNORA71E	0	0	0	0	0	0	small nucleolar RNA, H/ACA box 71E [Source:HGNC Symbol;Acc:HGNC:32632]
GPR151	-1.49339	-1.50172	-1.52506	-1.36163	-1.49286	-1.52194	G protein-coupled receptor 151 [Source:HGNC Symbol;Acc:HGNC:23624]
KRT8P38	-1.97584	-1.98036	-1.99538	-1.99053	-1.97555	-1.94766	keratin 8 pseudogene 38 [Source:HGNC Symbol;Acc:HGNC:39872]
KRT8P37	0.0600878	0.444427	0.200141	0.139005	0.0607536	0.231152	keratin 8 pseudogene 37 [Source:HGNC Symbol;Acc:HGNC:39871]
GPR153	9.32032	8.94668	9.17028	9.51993	9.58979	9.5341	G protein-coupled receptor 153 [Source:HGNC Symbol;Acc:HGNC:23618]
KRT8P36	0.991472	1.08248	1.08926	0.984719	0.993662	1.13943	keratin 8 pseudogene 36 [Source:HGNC Symbol;Acc:HGNC:39870]
GPR150	3.7749	4.00961	4.00181	3.50932	3.84497	3.6158	G protein-coupled receptor 150 [Source:HGNC Symbol;Acc:HGNC:23628]
LIMD1-AS1	-0.770092	-0.784576	-0.562229	-0.602596	-0.769168	-0.797551	LIMD1 antisense RNA 1 [Source:HGNC Symbol;Acc:HGNC:44107]
RPL14	14.5551	14.2104	13.592	13.2012	13.1425	13.2332	ribosomal protein L14 [Source:HGNC Symbol;Acc:HGNC:10305]
KRT8P31	1.89926	1.7197	1.44646	1.73976	1.79066	1.48554	keratin 8 pseudogene 31 [Source:HGNC Symbol;Acc:HGNC:39865]
RPL13	16.4765	16.097	14.9883	14.4111	14.3602	14.4076	ribosomal protein L13 [Source:HGNC Symbol;Acc:HGNC:10303]
KRT8P30	1.79827	1.15153	1.21071	1.26926	1.34327	0.951249	keratin 8 pseudogene 30 [Source:HGNC Symbol;Acc:HGNC:33382]
RPL15	13.6852	13.5539	13.2062	12.8544	12.7993	12.8692	ribosomal protein L15 [Source:HGNC Symbol;Acc:HGNC:10306]
RPL18	15.9144	15.6701	14.3866	14.1461	14.0532	14.1364	ribosomal protein L18 [Source:HGNC Symbol;Acc:HGNC:10310]
GPR156	1.42867	1.25329	1.25566	1.23842	1.00509	1.30781	G protein-coupled receptor 156 [Source:HGNC Symbol;Acc:HGNC:20844]
SNORA71A	3.40966	3.60525	3.40397	2.88582	3.7985	3.43871	small nucleolar RNA, H/ACA box 71A [Source:HGNC Symbol;Acc:HGNC:10232]
KRT8P35	2.10487	1.92555	2.14391	1.97306	2.41288	1.96085	keratin 8 pseudogene 35 [Source:HGNC Symbol;Acc:HGNC:39869]
GPR155	3.11592	3.84549	3.09079	3.34065	3.29847	3.47756	G protein-coupled receptor 155 [Source:HGNC Symbol;Acc:HGNC:22951]
RNU6-422P	-0.726332	-0.181376	-0.767588	-0.760892	-0.725192	-0.762076	RNA, U6 small nuclear 422, pseudogene [Source:HGNC Symbol;Acc:HGNC:47385]
SNORA71B	0	0	0	0	0	0	small nucleolar RNA, H/ACA box 71B [Source:HGNC Symbol;Acc:HGNC:10233]
KRT8P34	-0.780688	-0.796158	-0.815154	-0.69998	-0.630365	-0.606931	keratin 8 pseudogene 34 [Source:HGNC Symbol;Acc:HGNC:39868]
RPL17	8.73227	8.88265	8.72477	8.47633	8.46706	8.55399	ribosomal protein L17 [Source:HGNC Symbol;Acc:HGNC:10307]
GPR158	-0.708229	-0.723279	-0.65077	-0.630967	-0.707269	-0.461064	G protein-coupled receptor 158 [Source:HGNC Symbol;Acc:HGNC:23689]
SNORA71C	3.05252	3.22459	3.36416	3.32895	3.84459	3.67744	small nucleolar RNA, H/ACA box 71C [Source:HGNC Symbol;Acc:HGNC:32656]
UBE3AP2	-1.97442	-1.9827	-2.01016	-2.00129	-1.89398	-2.0028	ubiquitin protein ligase E3A pseudogene 2 [Source:HGNC Symbol;Acc:HGNC:12498]
KRT8P33	4.1946	3.61077	3.85062	4.13807	4.10111	4.33308	keratin 8 pseudogene 33 [Source:HGNC Symbol;Acc:HGNC:39867]
RPL19	16.0003	15.4041	14.9988	14.5625	14.4952	14.5525	ribosomal protein L19 [Source:HGNC Symbol;Acc:HGNC:10312]
GPR157	7.89981	8.09155	8.13436	8.11647	8.10983	8.06721	G protein-coupled receptor 157 [Source:HGNC Symbol;Acc:HGNC:23687]
SNORA71D	2.88525	3.43607	2.56213	2.13982	3.47837	2.76533	small nucleolar RNA, H/ACA box 71D [Source:HGNC Symbol;Acc:HGNC:32657]
KRT8P32	1.81173	1.75606	1.74129	1.80897	2.15167	1.93747	keratin 8 pseudogene 32 [Source:HGNC Symbol;Acc:HGNC:39866]
F10	7.30422	6.71346	6.42926	5.72633	5.81703	5.92564	coagulation factor X [Source:HGNC Symbol;Acc:HGNC:3528]
F12	10.7448	10.3968	9.10619	8.4801	8.50017	8.55237	coagulation factor XII [Source:HGNC Symbol;Acc:HGNC:3530]
F11	0.141305	-0.188383	0.124757	-0.0938299	-0.17867	-0.208361	coagulation factor XI [Source:HGNC Symbol;Acc:HGNC:3529]
BET1-AS1	0.937692	0.890925	0.755886	0.700429	0.639052	1.02291	BET1 antisense RNA 1 [Source:HGNC Symbol;Acc:HGNC:40690]
PDCD6P1	6.52305	6.46681	6.42814	6.19724	6.30984	6.23585	PDCD6 pseudogene 1 [Source:HGNC Symbol;Acc:HGNC:55763]
CERNA1	-1.43306	-1.54599	-1.48449	-1.5698	-1.53471	-1.57173	competing endogenous lncRNA 1 for miR-4707-5p and miR-4767 [Source:HGNC Symbol;Acc:HGNC:52664]
MIR6090	0	0	0	0	0	0	microRNA 6090 [Source:HGNC Symbol;Acc:HGNC:50204]
NMNAT3	8.74035	9.02069	8.7741	8.88066	8.82997	8.89798	nicotinamide nucleotide adenylyltransferase 3 [Source:HGNC Symbol;Acc:HGNC:20989]
NMNAT2	-1.97578	-1.98046	-1.99598	-1.94579	-1.97548	-1.99182	nicotinamide nucleotide adenylyltransferase 2 [Source:HGNC Symbol;Acc:HGNC:16789]
GPR141	0	0	0	0	0	0	G protein-coupled receptor 141 [Source:HGNC Symbol;Acc:HGNC:19997]
KRT8P49	1.29376	1.11069	0.64997	0.781047	0.892598	0.877383	keratin 8 pseudogene 49 [Source:HGNC Symbol;Acc:HGNC:48345]
GPR143	2.54446	2.26751	2.12786	2.33897	2.45162	2.65007	G protein-coupled receptor 143 [Source:HGNC Symbol;Acc:HGNC:20145]
KRT8P48	1.37457	1.76984	1.38629	1.4422	1.51774	1.51144	keratin 8 pseudogene 48 [Source:HGNC Symbol;Acc:HGNC:48344]
GPR142	0.321986	0.455214	0.452763	0.286827	0.758651	0.571742	G protein-coupled receptor 142 [Source:HGNC Symbol;Acc:HGNC:20088]
KRT8P47	0	0	0	0	0	0	keratin 8 pseudogene 47 [Source:HGNC Symbol;Acc:HGNC:44461]
NMNAT1	7.99676	7.98761	7.81769	8.1255	7.84205	7.91817	nicotinamide nucleotide adenylyltransferase 1 [Source:HGNC Symbol;Acc:HGNC:17877]
CERNA3	-1.89536	-1.98265	-2.00982	-2.00105	-1.97393	-2.00254	competing endogenous lncRNA 3 for miR-645 [Source:HGNC Symbol;Acc:HGNC:53469]
MSRB2	10.2816	9.84933	8.85296	8.31754	8.23175	8.33363	methionine sulfoxide reductase B2 [Source:HGNC Symbol;Acc:HGNC:17061]
GPR149	0	0	0	0	0	0	G protein-coupled receptor 149 [Source:HGNC Symbol;Acc:HGNC:23627]
KRT8P42	0.308895	0.133867	0.558545	0.220815	0.145111	0.311714	keratin 8 pseudogene 42 [Source:HGNC Symbol;Acc:HGNC:39876]
GPR148	0	0	0	0	0	0	G protein-coupled receptor 148 [Source:HGNC Symbol;Acc:HGNC:23623]
MSRB3	0	0	0	0	0	0	methionine sulfoxide reductase B3 [Source:HGNC Symbol;Acc:HGNC:27375]
KRT8P41	1.16091	1.12442	1.1824	1.2373	1.5494	1.22761	keratin 8 pseudogene 41 [Source:HGNC Symbol;Acc:HGNC:39875]
RNU6-687P	0	0	0	0	0	0	RNA, U6 small nuclear 687, pseudogene [Source:HGNC Symbol;Acc:HGNC:47650]
ANKS4B	9.90098	9.7939	9.64356	9.48292	9.45579	9.39189	ankyrin repeat and sterile alpha motif domain containing 4B [Source:HGNC Symbol;Acc:HGNC:26795]
KRT8P40	0.763522	0.716903	0.58212	0.523489	0.455267	0.702352	keratin 8 pseudogene 40 [Source:HGNC Symbol;Acc:HGNC:39874]
RNU6-421P	-1.97584	-1.98036	-1.99538	-1.99053	-1.97555	-1.94766	RNA, U6 small nuclear 421, pseudogene [Source:HGNC Symbol;Acc:HGNC:47384]
KRT8P46	2.26701	2.21467	2.35769	3.02218	2.98739	3.03824	keratin 8 pseudogene 46 [Source:HGNC Symbol;Acc:HGNC:39880]
KRT8P45	3.60851	3.28518	3.73507	3.69164	3.61582	3.82751	keratin 8 pseudogene 45 [Source:HGNC Symbol;Acc:HGNC:39879]
KRT8P44	-1.53531	-1.54598	-1.48403	-1.56995	-1.43161	-1.5719	keratin 8 pseudogene 44 [Source:HGNC Symbol;Acc:HGNC:39878]
RN7SL592P	0	0	0	0	0	0	RNA, 7SL, cytoplasmic 592, pseudogene [Source:HGNC Symbol;Acc:HGNC:46608]
GPR146	1.60175	1.1795	1.071	1.37398	1.21927	1.4372	G protein-coupled receptor 146 [Source:HGNC Symbol;Acc:HGNC:21718]
MSRB1	10.987	10.8679	10.2354	10.1444	10.109	10.0795	methionine sulfoxide reductase B1 [Source:HGNC Symbol;Acc:HGNC:14133]
KRT8P43	0.339816	0.614039	0.557854	0.299147	0.798377	0.409011	keratin 8 pseudogene 43 [Source:HGNC Symbol;Acc:HGNC:39877]
RNU6-682P	0	0	0	0	0	0	RNA, U6 small nuclear 682, pseudogene [Source:HGNC Symbol;Acc:HGNC:47645]
COL16A1	6.88965	6.70557	6.22208	6.26138	5.96249	6.17926	collagen type XVI alpha 1 chain [Source:HGNC Symbol;Acc:HGNC:2193]
EPO	0.744536	0.445302	0.520784	0.481698	0.312852	0.275542	erythropoietin [Source:HGNC Symbol;Acc:HGNC:3415]
EPX	1.16399	1.36621	1.49601	1.1516	1.00646	1.30802	eosinophil peroxidase [Source:HGNC Symbol;Acc:HGNC:3423]
KLHL12P1	1.22762	1.04655	1.31851	1.30152	1.61501	1.44614	KLHL12 pseudogene 1 [Source:HGNC Symbol;Acc:HGNC:56971]
KRT8P52	-0.509367	-0.532277	-0.703512	-0.483416	-0.668547	-0.699043	keratin 8 pseudogene 52 [Source:HGNC Symbol;Acc:HGNC:54654]
KRT8P51	-0.062611	-0.0716263	0.225217	0.114175	0.10298	0.0133939	keratin 8 pseudogene 51 [Source:HGNC Symbol;Acc:HGNC:48883]
KRT8P50	0	0	0	0	0	0	keratin 8 pseudogene 50 [Source:HGNC Symbol;Acc:HGNC:48346]
LRP1-AS	-0.000688818	0.262467	0.214523	0.0781089	-7.67e-05	0.168108	LRP1 antisense RNA [Source:HGNC Symbol;Acc:HGNC:51694]
VSTM2A-OT1	0	0	0	0	0	0	VSTM2A overlapping transcript 1 [Source:HGNC Symbol;Acc:HGNC:50770]
MEN1	11.2377	10.7413	10.82	10.7458	10.7103	10.7433	menin 1 [Source:HGNC Symbol;Acc:HGNC:7010]
RN7SL591P	0	0	0	0	0	0	RNA, 7SL, cytoplasmic 591, pseudogene [Source:HGNC Symbol;Acc:HGNC:46607]
RNF43	12.1776	11.9878	12.2453	12.4488	12.4212	12.348	ring finger protein 43 [Source:HGNC Symbol;Acc:HGNC:18505]
RNF44	9.49849	9.61569	10.5289	10.4998	10.596	10.5008	ring finger protein 44 [Source:HGNC Symbol;Acc:HGNC:19180]
RNU6-681P	0	0	0	0	0	0	RNA, U6 small nuclear 681, pseudogene [Source:HGNC Symbol;Acc:HGNC:47644]
OR7E83P	0	0	0	0	0	0	olfactory receptor family 7 subfamily E member 83 pseudogene [Source:HGNC Symbol;Acc:HGNC:14688]
F2R	2.3572	2.58519	2.4904	2.64317	2.76961	2.62524	coagulation factor II thrombin receptor [Source:HGNC Symbol;Acc:HGNC:3537]
SNORD114-11	0	0	0	0	0	0	small nucleolar RNA, C/D box 114-11 [Source:HGNC Symbol;Acc:HGNC:32999]
SNORD114-10	0	0	0	0	0	0	small nucleolar RNA, C/D box 114-10 [Source:HGNC Symbol;Acc:HGNC:32998]
TRIM60P11Y	0	0	0	0	0	0	tripartite motif containing 60 pseudogene 11, Y-linked [Source:HGNC Symbol;Acc:HGNC:38463]
RNF40	9.32141	9.02649	9.86187	10.1704	10.153	10.0915	ring finger protein 40 [Source:HGNC Symbol;Acc:HGNC:16867]
RNF41	9.73301	9.66724	9.72791	9.90379	9.86224	9.78278	ring finger protein 41 [Source:HGNC Symbol;Acc:HGNC:18401]
MELK	8.53384	9.1724	9.48959	9.34925	9.37436	9.37656	maternal embryonic leucine zipper kinase [Source:HGNC Symbol;Acc:HGNC:16870]
GAPDHS	-1.38019	-1.49886	-1.53055	-1.41635	-1.48701	-1.52591	glyceraldehyde-3-phosphate dehydrogenase, spermatogenic [Source:HGNC Symbol;Acc:HGNC:24864]
ERF	9.18886	9.18127	9.52529	9.44586	9.58405	9.56031	ETS2 repressor factor [Source:HGNC Symbol;Acc:HGNC:3444]
ERH	10.9952	11.1447	11.0217	10.6737	10.6235	10.7282	ERH mRNA splicing and mitosis factor [Source:HGNC Symbol;Acc:HGNC:3447]
ERG	3.15841	2.82641	3.25068	2.40103	2.74569	2.46542	ETS transcription factor ERG [Source:HGNC Symbol;Acc:HGNC:3446]
OR7E86P	0	0	0	0	0	0	olfactory receptor family 7 subfamily E member 86 pseudogene [Source:HGNC Symbol;Acc:HGNC:14694]
MRPS35-DT	-0.23451	-0.245399	-0.0672438	-0.268264	0.397931	-0.269983	MRPS35 divergent transcript [Source:HGNC Symbol;Acc:HGNC:55490]
ABHD4	8.9696	8.45327	8.96328	8.71395	8.65724	8.71717	abhydrolase domain containing 4, N-acyl phospholipase B [Source:HGNC Symbol;Acc:HGNC:20154]
GPR119	0	0	0	0	0	0	G protein-coupled receptor 119 [Source:HGNC Symbol;Acc:HGNC:19060]
ABHD3	6.36106	6.97948	7.73749	8.23495	8.1604	8.12441	abhydrolase domain containing 3, phospholipase [Source:HGNC Symbol;Acc:HGNC:18718]
ABHD2	10.3919	10.5288	10.8189	11.514	11.5492	11.4651	abhydrolase domain containing 2, acylglycerol lipase [Source:HGNC Symbol;Acc:HGNC:18717]
ABHD1	4.81485	4.2115	4.65629	4.15102	4.35146	4.18896	abhydrolase domain containing 1 [Source:HGNC Symbol;Acc:HGNC:17553]
ABHD8	4.60446	4.41913	4.10544	4.19678	4.1116	4.08267	abhydrolase domain containing 8 [Source:HGNC Symbol;Acc:HGNC:23759]
ACTMAP	9.63284	9.03628	9.11628	8.92408	8.80722	8.93248	actin maturation protease [Source:HGNC Symbol;Acc:HGNC:24758]
ABHD6	7.4161	7.79246	7.87467	8.17129	8.09999	8.14367	abhydrolase domain containing 6, acylglycerol lipase [Source:HGNC Symbol;Acc:HGNC:21398]
ABHD5	6.76958	6.8052	7.28737	7.44601	7.43747	7.3374	abhydrolase domain containing 5, lysophosphatidic acid acyltransferase [Source:HGNC Symbol;Acc:HGNC:21396]
MACROH2A2	7.31551	7.37683	7.13051	6.85837	6.76428	6.93338	macroH2A.2 histone [Source:HGNC Symbol;Acc:HGNC:14453]
MACROH2A1	12.9656	13.2623	13.3745	13.4513	13.4477	13.4861	macroH2A.1 histone [Source:HGNC Symbol;Acc:HGNC:4740]
TRIM60P10Y	0	0	0	0	0	0	tripartite motif containing 60 pseudogene 10, Y-linked [Source:HGNC Symbol;Acc:HGNC:38462]
NCK1-DT	6.23235	6.52827	5.85824	6.13387	6.03726	6.0301	NCK1 divergent transcript [Source:HGNC Symbol;Acc:HGNC:49645]
STRA8	0	0	0	0	0	0	stimulated by retinoic acid 8 [Source:HGNC Symbol;Acc:HGNC:30653]
OARD1	9.97096	10.2296	9.94321	9.62096	9.63565	9.62881	O-acyl-ADP-ribose deacylase 1 [Source:HGNC Symbol;Acc:HGNC:21257]
CAMTA1-AS1	-1.97442	-1.9827	-2.01016	-2.00129	-1.89398	-2.0028	CAMTA1 antisense RNA 1 [Source:HGNC Symbol;Acc:HGNC:40856]
GFOD3P	-1.492	-1.38225	-1.54137	-1.53318	-1.36875	-1.53549	Gfo/Idh/MocA-like oxidoreductase domain containing 3, pseudogene [Source:HGNC Symbol;Acc:HGNC:29052]
ESD	11.8493	11.7692	11.9861	11.7474	11.6568	11.7409	esterase D [Source:HGNC Symbol;Acc:HGNC:3465]
CAMTA1-AS3	0	0	0	0	0	0	CAMTA1 antisense RNA 3 [Source:HGNC Symbol;Acc:HGNC:40854]
CAMTA1-AS2	0	0	0	0	0	0	CAMTA1 antisense RNA 2 [Source:HGNC Symbol;Acc:HGNC:40855]
RNU6-684P	0	0	0	0	0	0	RNA, U6 small nuclear 684, pseudogene [Source:HGNC Symbol;Acc:HGNC:47647]
STRA6	-1.48212	-1.49033	-1.51307	-1.42955	-1.4816	-1.43135	signaling receptor and transporter of retinol STRA6 [Source:HGNC Symbol;Acc:HGNC:30650]
PKNOX2-AS1	0	0	0	0	0	0	PKNOX2 antisense RNA 1 [Source:HGNC Symbol;Acc:HGNC:56709]
LAMC1-AS1	-0.561059	-0.414202	-0.596342	-0.470273	-0.227617	-0.590906	LAMC1 antisense RNA 1 [Source:HGNC Symbol;Acc:HGNC:52645]
OR7E85P	-0.993398	-1.13211	-1.06496	-1.15339	-1.11826	-1.0488	olfactory receptor family 7 subfamily E member 85 pseudogene [Source:HGNC Symbol;Acc:HGNC:14692]
CYP3A54P	0	0	0	0	0	0	cytochrome P450 family 3 subfamily A member 54, pseudogene [Source:HGNC Symbol;Acc:HGNC:42413]
GPR108	10.2128	9.57002	9.66568	9.19136	9.21308	9.16528	G protein-coupled receptor 108 [Source:HGNC Symbol;Acc:HGNC:17829]
PALB2	7.46908	7.91894	8.32624	8.51989	8.38983	8.53052	partner and localizer of BRCA2 [Source:HGNC Symbol;Acc:HGNC:26144]
TDRD12	-0.900433	-0.914815	-0.980506	-1.07526	-1.03836	-1.07604	tudor domain containing 12 [Source:HGNC Symbol;Acc:HGNC:25044]
[truncated: 39,239 more rows]
