# Supplementary material for: Targeting metabolic dependencies to reverse chemoradiotherapy resistance in colorectal cancer
Source: J Exp Clin Cancer Res. 2026 Jun 23;45:143. doi: 10.1186/s13046-026-03755-x (PMC13292332; doi:10.1186/s13046-026-03755-x)
Supplement: Supplementary file 10 — Supplementary Material 10. [file 13046_2026_3755_MOESM10_ESM.xlsx]

## Sheet: Gö_SLC16A1_cor-all-genes
Göttingen cohort: SLC16A1 (MCT1)-correlated gene expression (all genes)
gene_name	Correlation	P_Value	Q_Value
SLC16A1	1	0	0
CDH3	0.506625	1.50309e-15	1.37818e-11
NDN	-0.489217	1.85342e-14	1.13293e-10
TCEAL6	-0.464084	5.46806e-13	2.50683e-09
TCEAL5	-0.455433	1.64674e-12	6.0396e-09
MFSD6L	-0.445779	5.43546e-12	1.66126e-08
TPM1	-0.444194	6.58971e-12	1.72632e-08
PUS7	0.441096	9.57203e-12	2.19415e-08
GABARAP	-0.434175	2.17452e-11	3.62513e-08
WIPI1	-0.435873	1.78109e-11	3.62513e-08
RCAN2	-0.434257	2.15374e-11	3.62513e-08
TADA3	-0.431448	2.9897e-11	3.65501e-08
TP53I3	-0.431598	2.93798e-11	3.65501e-08
FMOD	-0.432233	2.72865e-11	3.65501e-08
CLEC3B	-0.43193	2.82671e-11	3.65501e-08
DPP10-AS1	-0.430571	3.30982e-11	3.79347e-08
NOC2L	0.429536	3.73075e-11	3.82173e-08
RAB27A	-0.429488	3.75128e-11	3.82173e-08
B3GALT4	-0.427808	4.55211e-11	4.3935e-08
BEX1	-0.420799	1.00855e-10	9.24743e-08
LXN	-0.417488	1.45934e-10	1.27435e-07
GRIN2D	0.416196	1.6839e-10	1.35141e-07
CCL21	-0.416136	1.69498e-10	1.35141e-07
BEX4	-0.415154	1.88906e-10	1.4434e-07
KRTAP13-1	-0.414072	2.12761e-10	1.50062e-07
AIRIM	0.414244	2.08783e-10	1.50062e-07
GUCA2B	-0.412676	2.47892e-10	1.5743e-07
EPB41L4A	-0.412637	2.48962e-10	1.5743e-07
SPECC1	-0.412755	2.45781e-10	1.5743e-07
TGS1	0.411944	2.68505e-10	1.64128e-07
ST6GALNAC6	-0.406963	4.60047e-10	2.41038e-07
JAM2	-0.408059	4.08923e-10	2.41038e-07
CPNE8	-0.407415	4.38263e-10	2.41038e-07
TBC1D4	0.407686	4.25668e-10	2.41038e-07
WFDC2	-0.407109	4.52891e-10	2.41038e-07
MFAP5	-0.405792	5.21448e-10	2.6562e-07
CTSG	-0.40514	5.58977e-10	2.77041e-07
COL4A4	-0.404884	5.74447e-10	2.77216e-07
ABCA15P	0.40334	6.76784e-10	2.82065e-07
LPAR1	-0.403442	6.69512e-10	2.82065e-07
WFDC1	-0.403942	6.34937e-10	2.82065e-07
CCR10	-0.403482	6.66635e-10	2.82065e-07
P2RY14	-0.40361	6.57717e-10	2.82065e-07
THEM6	0.404452	6.01441e-10	2.82065e-07
DCAF13P3	0.401733	8.02e-10	3.26824e-07
MFAP4	-0.400968	8.69263e-10	3.46534e-07
RRP1B	0.400514	9.11708e-10	3.55721e-07
DDX10	0.399941	9.68074e-10	3.69845e-07
ANO5	-0.399669	9.96028e-10	3.72758e-07
SST	-0.398293	1.15e-09	4.13503e-07
INSL5	-0.398458	1.13029e-09	4.13503e-07
HGH1	0.397836	1.20599e-09	4.25297e-07
CXCL12	-0.397606	1.23509e-09	4.27342e-07
FCER1A	-0.397426	1.25851e-09	4.27379e-07
GART	0.396763	1.348e-09	4.49447e-07
VWA8	0.396333	1.40937e-09	4.61519e-07
PA2G4	0.396141	1.43765e-09	4.62519e-07
MEIS3P1	-0.395057	1.60798e-09	5.08398e-07
TCF21	-0.393461	1.89459e-09	5.79049e-07
HS2ST1	0.39349	1.88896e-09	5.79049e-07
PPIC	-0.392992	1.98782e-09	5.97585e-07
LINC01140	-0.392364	2.11954e-09	6.26906e-07
KCNJ16	-0.391642	2.2815e-09	6.64097e-07
CLDN8	-0.391484	2.3186e-09	6.64352e-07
CCL13	-0.391095	2.41224e-09	6.80549e-07
RAD54L	0.390888	2.46335e-09	6.84437e-07
PRKDC	0.390551	2.54935e-09	6.97761e-07
PLAC9P1	-0.390056	2.68045e-09	7.12805e-07
TUSC3	-0.39005	2.68206e-09	7.12805e-07
NAA25	0.38927	2.90228e-09	7.39195e-07
TNFSF10	-0.389537	2.82496e-09	7.39195e-07
MYLK	-0.389407	2.86246e-09	7.39195e-07
EYA2	-0.388384	3.17377e-09	7.97269e-07
CAPN6	-0.388182	3.23925e-09	8.02722e-07
GPSM2	0.387966	3.31031e-09	8.09393e-07
PABPC1	0.386387	3.87874e-09	9.35899e-07
RBP5	-0.385969	4.04422e-09	9.52373e-07
HERPUD1	-0.385953	4.05088e-09	9.52373e-07
PLPP1	-0.385117	4.40356e-09	1.01917e-06
IGF1	-0.38502	4.44616e-09	1.01917e-06
SERTAD4-AS1	-0.38489	4.50427e-09	1.01975e-06
BEND5	-0.384656	4.61025e-09	1.03101e-06
CPA3	-0.384035	4.9039e-09	1.08347e-06
EPB41L4A-DT	-0.383617	5.11167e-09	1.11593e-06
PPAT	0.38341	5.21767e-09	1.12567e-06
GCG	-0.382899	5.4883e-09	1.13084e-06
HOXD11	-0.383169	5.34352e-09	1.13084e-06
DERL2	-0.383013	5.42667e-09	1.13084e-06
MAGEH1	-0.383072	5.39525e-09	1.13084e-06
LRCH1	0.38231	5.81715e-09	1.18528e-06
CLDN5	-0.381632	6.21976e-09	1.24789e-06
RASSF3	0.381565	6.26053e-09	1.24789e-06
CCNDBP1	-0.381444	6.33611e-09	1.24937e-06
TBX3	0.381188	6.4976e-09	1.26759e-06
TNFSF15	0.380839	6.72441e-09	1.29802e-06
LAMP5	-0.379989	7.30919e-09	1.39022e-06
ARHGAP20	-0.379927	7.35366e-09	1.39022e-06
CILP	-0.379622	7.57674e-09	1.41778e-06
SSPN	-0.378934	8.10311e-09	1.50096e-06
HSF1	0.378387	8.54716e-09	1.56738e-06
FBLN5	-0.377517	9.30242e-09	1.68899e-06
POLR1B	0.377247	9.54938e-09	1.71683e-06
HSD17B6	-0.377039	9.7447e-09	1.73494e-06
BOP1	0.376237	1.05315e-08	1.857e-06
KRTAP13-2	-0.3759	1.08799e-08	1.88222e-06
ASB2	-0.375975	1.08018e-08	1.88222e-06
IGSF5	-0.375613	1.11859e-08	1.91707e-06
NOM1	0.375015	1.18496e-08	1.99355e-06
HMGA1	0.375029	1.18345e-08	1.99355e-06
SLC4A4	-0.37479	1.21092e-08	2.01871e-06
SMPD1	-0.374603	1.23295e-08	2.03692e-06
ACTG2	-0.3739	1.31916e-08	2.0934e-06
PDCD11	0.373982	1.30875e-08	2.0934e-06
PDP1	0.374034	1.3023e-08	2.0934e-06
LRPPRC	0.37386	1.32421e-08	2.0934e-06
KDM1B	0.374219	1.27935e-08	2.0934e-06
GAS2L3	0.373696	1.34517e-08	2.10835e-06
NAA15	0.373534	1.36622e-08	2.10939e-06
TYRP1	-0.373514	1.36884e-08	2.10939e-06
GLDN	-0.373359	1.38929e-08	2.12306e-06
ASPA	-0.372926	1.44819e-08	2.1676e-06
OSGIN2	0.372973	1.44171e-08	2.1676e-06
TMIGD1	-0.372885	1.45389e-08	2.1676e-06
MCM3AP-AS1	0.372705	1.47915e-08	2.18747e-06
SYT7	0.37238	1.5257e-08	2.23826e-06
RAD54B	0.371306	1.69012e-08	2.45979e-06
KLF9	-0.370894	1.75762e-08	2.53789e-06
URB1	0.370555	1.81516e-08	2.6005e-06
XPO4	0.370459	1.83173e-08	2.6039e-06
ASIC1	0.370298	1.85999e-08	2.62374e-06
SLC39A4	0.369461	2.01342e-08	2.81848e-06
POLR1A	0.369015	2.10003e-08	2.91745e-06
CDK18	0.36883	2.13686e-08	2.9463e-06
SERBP1	0.368698	2.16369e-08	2.96102e-06
KAT2B	-0.368545	2.19509e-08	2.98175e-06
GHR	-0.368415	2.2222e-08	2.99637e-06
CHRAC1	0.368032	2.30387e-08	3.08382e-06
ENSG00000290941	0.367854	2.34267e-08	3.11304e-06
SLC49A3	-0.36748	2.42649e-08	3.18853e-06
IPO4	0.367446	2.43426e-08	3.18853e-06
ENTREP1	-0.367265	2.47586e-08	3.19735e-06
TOP1MT	0.367338	2.45902e-08	3.19735e-06
FAM91A1	0.366471	2.66707e-08	3.39644e-06
CCL19	-0.366484	2.66384e-08	3.39644e-06
CEP164	0.36625	2.72289e-08	3.44361e-06
FAM120AOS	-0.365443	2.93603e-08	3.68774e-06
CHD7	0.365188	3.00656e-08	3.71495e-06
ATAD3A	0.365146	3.01847e-08	3.71495e-06
HHIP	-0.365153	3.01658e-08	3.71495e-06
SHMT2	0.364994	3.0614e-08	3.74266e-06
MYH11	-0.364715	3.14188e-08	3.79051e-06
GPT2	0.364735	3.13614e-08	3.79051e-06
ITM2A	-0.364387	3.23936e-08	3.84993e-06
KIF2C	0.364338	3.25411e-08	3.84993e-06
CSRP1	-0.364442	3.22274e-08	3.84993e-06
CTSO	-0.364023	3.35065e-08	3.93873e-06
ENSG00000230709	-0.363753	3.43564e-08	4.01291e-06
PABPC4	0.363581	3.49096e-08	4.03241e-06
ATOSA	-0.363564	3.49631e-08	4.03241e-06
OGN	-0.363444	3.53536e-08	4.05197e-06
SCGB2A1	-0.361782	4.12178e-08	4.69473e-06
DGAT2	0.361608	4.18856e-08	4.7164e-06
MCM4	0.361598	4.19224e-08	4.7164e-06
TMSB15A	-0.361065	4.40287e-08	4.92317e-06
ROR1	-0.360991	4.43312e-08	4.92694e-06
ATP7B	0.360763	4.52679e-08	4.98484e-06
RHEX	-0.360732	4.53958e-08	4.98484e-06
SNTG2	-0.360577	4.60478e-08	5.02633e-06
CGNL1	-0.359677	5.00002e-08	5.39355e-06
KRT222	-0.35969	4.99403e-08	5.39355e-06
MFSD4A	-0.359325	5.16347e-08	5.5373e-06
CPQ	-0.358918	5.35924e-08	5.71382e-06
AGO2	0.358582	5.52585e-08	5.82374e-06
NPY1R	-0.358632	5.50031e-08	5.82374e-06
MEI1	-0.358509	5.5625e-08	5.82886e-06
EVL	-0.358425	5.60505e-08	5.84008e-06
BLK	-0.358116	5.76495e-08	5.97275e-06
PLD4	-0.357916	5.87084e-08	6.04829e-06
KLK15	-0.357809	5.928e-08	6.07305e-06
PTCD1	0.357684	5.99609e-08	6.0863e-06
SNX24	-0.357663	6.00731e-08	6.0863e-06
FCRLA	-0.357477	6.10948e-08	6.1558e-06
ADA2	-0.35725	6.2366e-08	6.24696e-06
CLIC2	-0.357195	6.26808e-08	6.24696e-06
MMRN1	-0.357096	6.32455e-08	6.26917e-06
DIRAS1	-0.356407	6.73115e-08	6.63634e-06
RRS1	0.356126	6.90458e-08	6.69927e-06
NOB1	0.356195	6.86133e-08	6.69927e-06
OTUB2	0.35617	6.87717e-08	6.69927e-06
ADH1B	-0.355818	7.09937e-08	6.81614e-06
LMBR1	0.35584	7.08477e-08	6.81614e-06
CPE	-0.35573	7.15545e-08	6.8342e-06
SEMA3D	-0.355491	7.3115e-08	6.91125e-06
OPLAH	0.355527	7.28784e-08	6.91125e-06
MYH7	0.355394	7.37575e-08	6.93623e-06
BAALC	-0.355226	7.48812e-08	7.00598e-06
SH3BGRL	-0.354499	7.99384e-08	7.44117e-06
CA1	-0.3544	8.0654e-08	7.46986e-06
PABPC3	0.35414	8.25614e-08	7.6081e-06
SCGN	-0.354033	8.33581e-08	7.6431e-06
TTC34	-0.353754	8.54635e-08	7.79716e-06
KCNS3	-0.353693	8.59347e-08	7.80134e-06
ZNF740	0.353597	8.66719e-08	7.8295e-06
MRGPRF	-0.353504	8.74033e-08	7.85688e-06
SLC24A3	-0.353203	8.97871e-08	8.03178e-06
LEFTY1	-0.352804	9.30477e-08	8.28305e-06
TAX1BP3	-0.352646	9.43628e-08	8.35954e-06
LRP8	0.352488	9.57063e-08	8.4378e-06
KIRREL3	-0.352363	9.67803e-08	8.49166e-06
SF3A3	0.352282	9.74772e-08	8.51208e-06
DHDH	0.352068	9.93533e-08	8.58731e-06
DCAF13	0.352024	9.97436e-08	8.58731e-06
CD79B	-0.352055	9.94728e-08	8.58731e-06
GUCA2A	-0.351905	1.00806e-07	8.59803e-06
HNRNPA1	0.351923	1.00643e-07	8.59803e-06
PPM1J	0.351353	1.05882e-07	8.98918e-06
CLEC10A	-0.351187	1.07455e-07	9.06919e-06
TBC1D24	0.351149	1.07814e-07	9.06919e-06
ARMCX1	-0.351023	1.09027e-07	9.12939e-06
RNF152	-0.350816	1.11047e-07	9.2563e-06
PTN	-0.35059	1.13299e-07	9.40124e-06
PDGFRL	-0.350413	1.15089e-07	9.50674e-06
TCEAL8	-0.350109	1.18227e-07	9.7222e-06
NR2C1	0.350057	1.18774e-07	9.72352e-06
KHK	0.349748	1.22059e-07	9.94807e-06
TPSAB1	-0.349176	1.28375e-07	1.04166e-05
KCNK12	-0.348554	1.35608e-07	1.09312e-05
TWNK	0.348529	1.3591e-07	1.09312e-05
ZC3H12C	-0.348285	1.38857e-07	1.11195e-05
MDN1	0.34798	1.42622e-07	1.13549e-05
PLCL2	-0.347947	1.43035e-07	1.13549e-05
DIRC3	-0.347398	1.50092e-07	1.18128e-05
GOLT1A	0.347438	1.49568e-07	1.18128e-05
KCNMA1	-0.347261	1.51909e-07	1.19047e-05
TGFB1I1	-0.347179	1.53001e-07	1.19393e-05
GIMAP7	-0.34699	1.55558e-07	1.20874e-05
LRRC8E	0.34682	1.57891e-07	1.22169e-05
PARGP1	0.346165	1.67186e-07	1.28197e-05
PFKM	0.346124	1.67779e-07	1.28197e-05
RSPH9	-0.346143	1.67505e-07	1.28197e-05
SLC9A9	-0.346015	1.69391e-07	1.28892e-05
KCTD12	-0.34596	1.70193e-07	1.28967e-05
CFHR3	-0.345412	1.78517e-07	1.34718e-05
ST8SIA1	-0.345362	1.79301e-07	1.34755e-05
FGF13	-0.345067	1.83964e-07	1.37695e-05
COL14A1	-0.344608	1.91437e-07	1.41369e-05
DUSP26	-0.344577	1.91956e-07	1.41369e-05
TMEM100	-0.344612	1.91368e-07	1.41369e-05
PLAC9	-0.344595	1.91655e-07	1.41369e-05
AMPD2	0.344421	1.94572e-07	1.42723e-05
CA2	-0.344312	1.96422e-07	1.43505e-05
CFH	-0.344261	1.97283e-07	1.43563e-05
SELENOS	-0.344159	1.99043e-07	1.44271e-05
HPGDS	-0.344028	2.01321e-07	1.45347e-05
COPZ2	-0.343865	2.04167e-07	1.46312e-05
ABCA6	-0.343861	2.04253e-07	1.46312e-05
HTR1D	0.343623	2.08487e-07	1.48187e-05
PSPC1	0.343663	2.0777e-07	1.48187e-05
ANGEL1	0.343573	2.09395e-07	1.48258e-05
EFEMP1	-0.34336	2.13285e-07	1.49855e-05
WDR43	0.343377	2.12978e-07	1.49855e-05
ADH1A	-0.34326	2.15142e-07	1.50583e-05
LRIG2	0.34291	2.21745e-07	1.54614e-05
NRDC	0.342853	2.22831e-07	1.54783e-05
GATAD2A	0.342414	2.31427e-07	1.60147e-05
PRAP1	0.342143	2.3689e-07	1.627e-05
SNTB1	0.342156	2.36613e-07	1.627e-05
KLHL31	0.34199	2.40021e-07	1.64235e-05
EPPK1	0.341893	2.42028e-07	1.64993e-05
GLMN	0.341844	2.43048e-07	1.65074e-05
GSTCD	0.34141	2.52288e-07	1.70452e-05
MCM10	0.341342	2.53754e-07	1.70452e-05
ZFPM2	-0.341374	2.53077e-07	1.70452e-05
GSN	-0.341128	2.58471e-07	1.72987e-05
ANAPC1	0.34089	2.6378e-07	1.75898e-05
HVCN1	-0.340396	2.75192e-07	1.82492e-05
VPREB3	-0.340376	2.75659e-07	1.82492e-05
FAM210A	0.340289	2.77717e-07	1.83193e-05
TRRAP	0.340163	2.80714e-07	1.84506e-05
RECQL4	0.340107	2.82055e-07	1.84726e-05
SLC7A6	0.339885	2.87467e-07	1.86275e-05
NOP14	0.33992	2.86604e-07	1.86275e-05
STRIP2	0.339952	2.8581e-07	1.86275e-05
ARF4	-0.339832	2.88764e-07	1.86456e-05
SMIM14	-0.339673	2.92696e-07	1.88332e-05
CLIC6	-0.339533	2.96214e-07	1.89267e-05
VIRMA	0.339558	2.956e-07	1.89267e-05
VPS35L	-0.339482	2.97511e-07	1.89436e-05
CH25H	-0.339067	3.08207e-07	1.95567e-05
LIFR	-0.33858	3.21258e-07	2.01066e-05
L2HGDH	0.338684	3.18414e-07	2.01066e-05
EPHA1	0.338605	3.20573e-07	2.01066e-05
SGCA	-0.338652	3.19288e-07	2.01066e-05
MFNG	-0.338501	3.23418e-07	2.0173e-05
DPYD	-0.3384	3.26213e-07	2.02783e-05
CPB1	-0.338287	3.29337e-07	2.04033e-05
WDR3	0.338198	3.31853e-07	2.04899e-05
REP15	-0.338156	3.33023e-07	2.04932e-05
HENMT1	0.337923	3.39676e-07	2.08327e-05
FBXO8	-0.337788	3.43577e-07	2.08626e-05
LACTB2	0.33782	3.42639e-07	2.08626e-05
RPL8	0.337856	3.41604e-07	2.08626e-05
SPINK2	-0.337736	3.45112e-07	2.08867e-05
SLC45A4	0.337532	3.51115e-07	2.10416e-05
HOXD13	-0.337535	3.51024e-07	2.10416e-05
PLEKHA8	0.337558	3.5035e-07	2.10416e-05
CMAHP	-0.337475	3.52827e-07	2.10754e-05
IL16	-0.337103	3.64099e-07	2.16079e-05
INPP5K	-0.33711	3.63875e-07	2.16079e-05
KIAA1671-AS1	-0.336933	3.69352e-07	2.1849e-05
FLT3LG	-0.336793	3.73753e-07	2.20382e-05
FGF14-AS2	-0.336703	3.76594e-07	2.20436e-05
FZD8	-0.336676	3.77451e-07	2.20436e-05
KLF4	-0.336716	3.76181e-07	2.20436e-05
PUF60	0.336555	3.8134e-07	2.2154e-05
KCNIP2-AS1	0.336504	3.82966e-07	2.2154e-05
ABCE1	0.336535	3.81967e-07	2.2154e-05
EPOP	0.336316	3.89094e-07	2.24377e-05
TMT1A	-0.336011	3.99238e-07	2.29506e-05
CAMK4	-0.33587	4.03996e-07	2.31515e-05
SP6	0.335827	4.05447e-07	2.31623e-05
ERLEC1	-0.33576	4.07764e-07	2.32223e-05
SLC11A2	0.335582	4.13884e-07	2.34978e-05
NOLC1	0.335438	4.1893e-07	2.36522e-05
PLSCR4	-0.335431	4.19183e-07	2.36522e-05
NAP1L2	-0.3353	4.23819e-07	2.38404e-05
FRZB	-0.33518	4.28118e-07	2.40087e-05
UTP20	0.3349	4.38288e-07	2.44181e-05
TXLNG	0.334872	4.39339e-07	2.44181e-05
LYPLA1	0.33487	4.39415e-07	2.44181e-05
IL5RA	-0.334741	4.44166e-07	2.45335e-05
POLR1G	0.334777	4.4286e-07	2.45335e-05
MS4A12	-0.334409	4.56726e-07	2.51515e-05
NKRF	0.334153	4.66599e-07	2.56182e-05
RARRES2	-0.334109	4.68315e-07	2.56357e-05
FDCSP	-0.333968	4.73871e-07	2.58626e-05
HKDC1	0.333901	4.76527e-07	2.59304e-05
SND1	0.333632	4.87375e-07	2.64422e-05
ANK2	-0.333458	4.94503e-07	2.67498e-05
PRKAR2B	-0.333377	4.97849e-07	2.68517e-05
ACTA2	-0.33322	5.044e-07	2.71252e-05
TRMT1	0.332903	5.17899e-07	2.77697e-05
BEST2	-0.332821	5.21446e-07	2.78784e-05
PTPRCAP	-0.332606	5.30886e-07	2.83006e-05
CHRDL2	-0.332527	5.34392e-07	2.84049e-05
SELENOK	-0.332152	5.51279e-07	2.92178e-05
B3GNT7	-0.332031	5.56867e-07	2.94289e-05
STX8	-0.331783	5.6845e-07	2.99547e-05
TANGO6	0.3316	5.77129e-07	3.03249e-05
CHL1-AS2	-0.331453	5.84219e-07	3.06097e-05
SLC7A5	0.331403	5.86646e-07	3.06493e-05
IPO7	0.330898	6.1166e-07	3.18654e-05
CNN1	-0.330792	6.1707e-07	3.20562e-05
MEF2C	-0.330698	6.21874e-07	3.22145e-05
ETV4	0.330576	6.28189e-07	3.24499e-05
CLC	-0.330321	6.4152e-07	3.30455e-05
HDC	-0.330212	6.47353e-07	3.32526e-05
ACTBL2	-0.329971	6.60313e-07	3.38235e-05
CIDEC	-0.32961	6.80245e-07	3.46509e-05
ZNF304	-0.329615	6.79952e-07	3.46509e-05
RRP12	0.329382	6.9316e-07	3.5211e-05
CA4	-0.329344	6.95325e-07	3.52234e-05
CTPS1	0.328785	7.27962e-07	3.67751e-05
MTBP	0.328165	7.65934e-07	3.84814e-05
PDK3	0.328176	7.65239e-07	3.84814e-05
RALGAPA2	0.328048	7.73294e-07	3.8745e-05
RTKN	0.327874	7.84428e-07	3.90892e-05
LINC02481	-0.32788	7.84013e-07	3.90892e-05
STAP1	-0.327683	7.96763e-07	3.95963e-05
FAM174B	-0.327579	8.03537e-07	3.97014e-05
THUMPD2	0.327552	8.05372e-07	3.97014e-05
SLPI	-0.327566	8.04421e-07	3.97014e-05
CCN3	-0.327453	8.11893e-07	3.99156e-05
PLN	-0.327401	8.15339e-07	3.99778e-05
MFSD1	-0.327164	8.31263e-07	4.06499e-05
IL17RC	-0.326961	8.45117e-07	4.12174e-05
SPACA4	0.326902	8.4925e-07	4.13092e-05
SCARB1	0.326535	8.74989e-07	4.23365e-05
BZW2	0.326551	8.73884e-07	4.23365e-05
EIF3E	0.326425	8.82863e-07	4.24149e-05
MLXIPL	0.326416	8.83548e-07	4.24149e-05
DDX54	0.326428	8.82678e-07	4.24149e-05
CD27	-0.326341	8.88943e-07	4.25625e-05
LTF	-0.326302	8.91777e-07	4.2587e-05
TMEM35A	-0.3261	9.06529e-07	4.3179e-05
BRINP3	-0.326013	9.12961e-07	4.33728e-05
LGALS2	-0.325865	9.23973e-07	4.37327e-05
BCL2	-0.325848	9.25308e-07	4.37327e-05
TKT	0.325734	9.33867e-07	4.39109e-05
CYB5D2	-0.325765	9.3156e-07	4.39109e-05
GREM2	-0.325649	9.40332e-07	4.41018e-05
PVT1	0.325521	9.50156e-07	4.43428e-05
SULT2B1	0.325519	9.50306e-07	4.43428e-05
SPIB	-0.325208	9.74604e-07	4.53612e-05
ZC3H8	0.324978	9.92917e-07	4.60965e-05
POLR3GL	-0.324868	1.00178e-06	4.63049e-05
METTL8	0.32486	1.00246e-06	4.63049e-05
CDCA4	0.324819	1.00575e-06	4.63405e-05
MDFIC	-0.324741	1.01218e-06	4.65197e-05
ZNF706	0.324532	1.02936e-06	4.71908e-05
PRDM6	-0.324427	1.03815e-06	4.74754e-05
SELENOP	-0.324363	1.04353e-06	4.76027e-05
MYC	0.324331	1.04629e-06	4.76103e-05
ZSCAN18	-0.324258	1.05247e-06	4.77729e-05
POLR3G	0.324186	1.05854e-06	4.79295e-05
WDR59	0.324137	1.06276e-06	4.80022e-05
LMNB2	0.324076	1.06798e-06	4.81195e-05
MSX1	0.32404	1.07116e-06	4.81447e-05
CPXM1	-0.323978	1.07648e-06	4.82651e-05
DHX34	0.323893	1.08388e-06	4.84786e-05
EIF3B	0.323643	1.106e-06	4.93474e-05
SOX9	0.323473	1.12123e-06	4.99054e-05
CR2	-0.323258	1.14083e-06	5.0655e-05
CPSF1	0.323219	1.14438e-06	5.06898e-05
SLC2A10	-0.323151	1.15066e-06	5.08293e-05
HOXD10	-0.323125	1.15307e-06	5.08293e-05
ADH1C	-0.323086	1.15672e-06	5.08678e-05
PACC1	0.323039	1.1611e-06	5.09382e-05
BANK1	-0.322902	1.17389e-06	5.13768e-05
YPEL5	-0.322555	1.20709e-06	5.24542e-05
SLCO4A1	0.322595	1.20328e-06	5.24542e-05
CLIP4	-0.322564	1.2062e-06	5.24542e-05
USP10	0.322332	1.22887e-06	5.32744e-05
ELAVL1	0.322227	1.23925e-06	5.35976e-05
MYL6	-0.321978	1.26432e-06	5.45531e-05
GLS2	0.321943	1.26786e-06	5.45773e-05
HSPH1	0.321808	1.28165e-06	5.49197e-05
INTS13	0.321806	1.2818e-06	5.49197e-05
LTB	-0.321762	1.28633e-06	5.4954e-05
TENT5C	-0.321726	1.29009e-06	5.4954e-05
IMPDH2	0.321711	1.29159e-06	5.4954e-05
PDE1A	-0.321639	1.29909e-06	5.51453e-05
PAXIP1	0.321559	1.30743e-06	5.5371e-05
POP1	0.321492	1.3144e-06	5.55381e-05
FAM83H	0.321459	1.31794e-06	5.55595e-05
LGALS9	-0.321278	1.33715e-06	5.624e-05
ADAMDEC1	-0.32124	1.3412e-06	5.62814e-05
PROCR	0.320749	1.39479e-06	5.83965e-05
CDCA8	0.32069	1.40134e-06	5.85372e-05
SMOC2	-0.320634	1.40759e-06	5.86647e-05
DPH3	-0.320581	1.41361e-06	5.8782e-05
TBRG4	0.320373	1.4372e-06	5.96273e-05
ATP2A3	-0.320127	1.46566e-06	6.06711e-05
MTFR1	0.320054	1.47412e-06	6.07468e-05
RSPO2	-0.32008	1.47109e-06	6.07468e-05
PRIMPOL	-0.32001	1.4793e-06	6.08237e-05
MAP4K1	-0.319974	1.48359e-06	6.08635e-05
NAGK	-0.319833	1.50024e-06	6.14094e-05
ITGA4	-0.319542	1.53538e-06	6.27076e-05
PNPLA7	-0.319291	1.56623e-06	6.38257e-05
SCNN1B	-0.319097	1.5905e-06	6.46711e-05
CEBPE	-0.318804	1.62795e-06	6.60474e-05
XBP1	-0.318625	1.65115e-06	6.68406e-05
AGAP3	0.318554	1.66045e-06	6.69216e-05
EBPL	0.31857	1.65833e-06	6.69216e-05
TLR10	-0.318261	1.69937e-06	6.834e-05
CHGA	-0.318037	1.72979e-06	6.89585e-05
ITM2C	-0.318117	1.71882e-06	6.89585e-05
NOC3L	0.318058	1.72681e-06	6.89585e-05
UGP2	-0.318077	1.7243e-06	6.89585e-05
ZNF749	0.317984	1.73696e-06	6.9094e-05
SLAMF7	-0.317929	1.74457e-06	6.92464e-05
SPIN4	0.317797	1.76284e-06	6.97204e-05
LTC4S	-0.317788	1.76411e-06	6.97204e-05
SNHG17	0.317627	1.78654e-06	7.04551e-05
SMYD3	0.317584	1.79265e-06	7.05442e-05
SASS6	0.317405	1.8182e-06	7.13963e-05
SNPH	-0.317352	1.82579e-06	7.15414e-05
KPNA6	0.317267	1.83801e-06	7.18668e-05
ZG16	-0.316991	1.87834e-06	7.32873e-05
SSBP2	-0.31696	1.88297e-06	7.3312e-05
HACD4	-0.316897	1.89238e-06	7.33667e-05
TPH1	-0.316904	1.89131e-06	7.33667e-05
RPL7	0.31684	1.9008e-06	7.35376e-05
NELFA	0.316775	1.91059e-06	7.37608e-05
TAGLN	-0.316584	1.93951e-06	7.45722e-05
PLCD1	-0.316582	1.93974e-06	7.45722e-05
SLC6A20	0.316503	1.95181e-06	7.48791e-05
NUPR1	-0.316441	1.96132e-06	7.50023e-05
DLGAP5	0.316429	1.9632e-06	7.50023e-05
BTK	-0.31632	1.98006e-06	7.54167e-05
TLR3	-0.31628	1.98638e-06	7.54167e-05
A2M	-0.316288	1.985e-06	7.54167e-05
NUP155	0.316021	2.02709e-06	7.66449e-05
INTS8	0.316028	2.02591e-06	7.66449e-05
ANKRD35	-0.315943	2.03955e-06	7.69574e-05
KIAA1549	0.315892	2.04769e-06	7.71057e-05
PZP	-0.315849	2.05461e-06	7.72079e-05
BEND4	-0.315806	2.0616e-06	7.73121e-05
MPDU1	-0.315722	2.07517e-06	7.76622e-05
UTP4	0.315632	2.08983e-06	7.80515e-05
SNORA10	0.315421	2.12455e-06	7.88662e-05
PCSK1	-0.315456	2.11875e-06	7.88662e-05
EIF3H	0.315441	2.12128e-06	7.88662e-05
FAF1	0.315374	2.13249e-06	7.90013e-05
RAD18	0.315267	2.15035e-06	7.95022e-05
AURKAP1	0.315225	2.15742e-06	7.9603e-05
LINC00261	-0.315115	2.17606e-06	8.01297e-05
FAM107B	-0.314933	2.20725e-06	8.09529e-05
CA13	0.314939	2.20614e-06	8.09529e-05
LRRN2	-0.314833	2.22451e-06	8.14232e-05
HMGA1P8	0.314734	2.24177e-06	8.18916e-05
KRT81	-0.314533	2.27725e-06	8.28575e-05
DGKZ	0.314555	2.27327e-06	8.28575e-05
SLC25A34	-0.314478	2.28707e-06	8.29718e-05
CD52	-0.314464	2.28944e-06	8.29718e-05
UBE2Q2	-0.314301	2.3188e-06	8.31179e-05
CSPP1	0.31433	2.31344e-06	8.31179e-05
AGR2	-0.314336	2.31239e-06	8.31179e-05
GIMAP1	-0.314336	2.31236e-06	8.31179e-05
FAXDC2	-0.314387	2.30324e-06	8.31179e-05
ZNF582	-0.31429	2.32066e-06	8.31179e-05
TMEM161A	0.314258	2.32662e-06	8.31688e-05
CHGB	-0.314179	2.34098e-06	8.31817e-05
CIDECP1	-0.314161	2.34419e-06	8.31817e-05
MRPL37	0.314182	2.34042e-06	8.31817e-05
TAS2R39	-0.314156	2.34513e-06	8.31817e-05
ZNF671	-0.314078	2.3593e-06	8.35227e-05
HEPACAM2	-0.314049	2.36465e-06	8.35508e-05
PALB2	0.31396	2.38124e-06	8.39754e-05
RBM15	0.313922	2.38822e-06	8.40598e-05
DIXDC1	-0.313882	2.39567e-06	8.41606e-05
TNRC18	-0.313702	2.42933e-06	8.518e-05
SYNC	-0.313605	2.44771e-06	8.56105e-05
RGL3	-0.313588	2.45095e-06	8.56105e-05
RGMA	-0.313279	2.51051e-06	8.75241e-05
TFAP4	0.313217	2.52259e-06	8.77785e-05
SLX9	0.313116	2.54244e-06	8.83017e-05
ERCC6	0.313047	2.55624e-06	8.8526e-05
SCN7A	-0.313035	2.55856e-06	8.8526e-05
PLP1	-0.312887	2.58812e-06	8.93805e-05
EFCAB3	0.312546	2.65743e-06	9.16015e-05
GPX8	-0.312521	2.66254e-06	9.16053e-05
TRAF3IP3	-0.312435	2.6804e-06	9.20471e-05
C15orf48	-0.31238	2.69164e-06	9.20882e-05
ZNF497	0.312398	2.68808e-06	9.20882e-05
SPPL2A	-0.312345	2.69904e-06	9.21695e-05
DACT3	-0.3121	2.75072e-06	9.37595e-05
ENTPD8	-0.312019	2.76782e-06	9.41676e-05
FAM107A	-0.311915	2.79027e-06	9.45803e-05
RASD1	-0.311915	2.79021e-06	9.45803e-05
CS	0.311822	2.81033e-06	9.50847e-05
CDH19	-0.311687	2.83972e-06	9.59019e-05
HEATR1	0.311641	2.84982e-06	9.60663e-05
NAP1L3	-0.311558	2.86817e-06	9.65073e-05
SERTAD4	-0.311479	2.88582e-06	9.69235e-05
PDE7B	-0.311444	2.89349e-06	9.70035e-05
CNR1	-0.311061	2.98027e-06	9.97303e-05
RBM19	0.310996	2.99512e-06	0.000100045
VDAC1	0.310875	3.02315e-06	0.000100797
ATAD2	0.310651	3.07567e-06	0.000101442
EBNA1BP2	0.31068	3.06889e-06	0.000101442
LMTK3	0.310751	3.05226e-06	0.000101442
CPSF4	0.310663	3.07281e-06	0.000101442
ZNF528	-0.310713	3.0612e-06	0.000101442
B2M	-0.310745	3.05369e-06	0.000101442
NYX	-0.3104	3.13561e-06	0.000103233
GALNTL6	-0.310116	3.20484e-06	0.000105323
NCLN	0.309757	3.29428e-06	0.000108069
CCDC96	-0.309448	3.37321e-06	0.000110461
SLCO2A1	-0.30917	3.44551e-06	0.000112627
PRPF40A	0.309139	3.45369e-06	0.000112694
DNA2	0.309076	3.47043e-06	0.000113039
TRIT1	0.308908	3.51525e-06	0.000114295
DPP10	-0.308878	3.5235e-06	0.000114361
TAF2	0.308782	3.54943e-06	0.000114999
TMEM59	-0.308748	3.55843e-06	0.000115087
TEAD4	0.308715	3.56757e-06	0.00011518
BCAS1	-0.308659	3.5829e-06	0.000115472
CAMKMT	0.308434	3.64484e-06	0.000117262
AGPAT4	-0.308343	3.67025e-06	0.000117872
CRYAB	-0.308153	3.72375e-06	0.000119036
TRANK1	-0.308145	3.72596e-06	0.000119036
ZBTB39	0.308151	3.72439e-06	0.000119036
MSRB3	-0.308113	3.73523e-06	0.000119125
DDX20	0.308085	3.74296e-06	0.000119164
LINC00324	-0.307899	3.79635e-06	0.000120654
SUPV3L1	0.307798	3.82587e-06	0.000121172
STMN2	-0.307804	3.82396e-06	0.000121172
CDC20	0.307735	3.84418e-06	0.000121333
PTGER4	-0.307741	3.84248e-06	0.000121333
PNOC	-0.307579	3.89012e-06	0.000122355
SRP14	-0.307567	3.89353e-06	0.000122355
PRICKLE1	-0.307557	3.89657e-06	0.000122355
TP53TG3	-0.30753	3.90459e-06	0.000122397
UGT2A3	-0.307475	3.92079e-06	0.000122695
PDLIM3	-0.307381	3.94912e-06	0.000123371
GAP43	-0.307279	3.97975e-06	0.000124117
MAPK10	-0.30723	3.99462e-06	0.000124369
PBX4	0.307167	4.01372e-06	0.000124752
NLRP11	-0.307143	4.02107e-06	0.000124769
PRPH2	-0.306972	4.07364e-06	0.000126186
CCPG1	-0.306789	4.13043e-06	0.000127515
PLEKHS1	0.30681	4.12388e-06	0.000127515
MAMDC2	-0.30676	4.13968e-06	0.000127586
NUDCD1	0.306711	4.15492e-06	0.00012784
ITLN1	-0.306652	4.17371e-06	0.000128203
SLC5A6	0.306471	4.23123e-06	0.000129536
ACAP1	-0.30648	4.22823e-06	0.000129536
NPY	-0.306386	4.25835e-06	0.000130149
IPO5	0.306264	4.29805e-06	0.000131144
ARHGEF7	0.306136	4.33989e-06	0.000131651
LMO2	-0.306106	4.34969e-06	0.000131651
TMEM9B	-0.306191	4.32188e-06	0.000131651
TSC22D3	-0.306103	4.35057e-06	0.000131651
NFXL1	0.306151	4.33486e-06	0.000131651
HCG4	-0.306068	4.3623e-06	0.000131731
PTPN11	0.306052	4.36755e-06	0.000131731
NUFIP1	0.306005	4.383e-06	0.000131979
CLDN2	0.305844	4.43657e-06	0.000133373
CRELD2	-0.305767	4.46241e-06	0.000133712
CARNMT1	0.305768	4.46236e-06	0.000133712
ECRG4	-0.305691	4.48826e-06	0.000134267
SLC22A3	0.305614	4.51443e-06	0.00013483
NUP205	0.305581	4.52549e-06	0.00013494
MS4A6A	-0.305375	4.59668e-06	0.000136619
NBEA	-0.305387	4.59223e-06	0.000136619
MYSM1	0.305219	4.65082e-06	0.000137825
C19orf48P	0.305215	4.65229e-06	0.000137825
ERF	0.305072	4.70278e-06	0.000139096
CD19	-0.305044	4.71261e-06	0.000139162
MTNR1A	-0.304966	4.74032e-06	0.000139756
FBXW9	0.304901	4.76373e-06	0.00014022
MS4A1	-0.304875	4.7729e-06	0.000140265
SPAG16	-0.304771	4.81056e-06	0.000141146
CD1C	-0.304602	4.87209e-06	0.000142723
LMO4	-0.304484	4.91559e-06	0.000143647
OLFM1	-0.304446	4.9295e-06	0.000143647
PARG	0.304455	4.92635e-06	0.000143647
TNFRSF17	-0.304431	4.93499e-06	0.000143647
RPS6KL1	0.304404	4.94503e-06	0.000143711
SLC52A2	0.304179	5.02951e-06	0.000145935
BCHE	-0.303925	5.12631e-06	0.000148509
SLC27A3	-0.303846	5.15679e-06	0.000149157
OLA1	0.303797	5.17569e-06	0.000149467
GGTA1	-0.303756	5.19152e-06	0.000149689
NCAM1	-0.303631	5.24051e-06	0.000150864
SNORA20	0.303423	5.32275e-06	0.000152991
MTHFD1	0.303264	5.38651e-06	0.000154582
DSCAML1	-0.303135	5.43874e-06	0.000155823
ABI3BP	-0.303115	5.44676e-06	0.000155823
IFT27	-0.303056	5.47084e-06	0.000156268
BFSP2	-0.302957	5.51143e-06	0.000156939
IPMK	0.302964	5.50847e-06	0.000156939
SERF2	-0.302909	5.53119e-06	0.000157257
AUNIP	0.302829	5.56453e-06	0.00015796
CLDN23	-0.302687	5.62398e-06	0.000159268
MTERF3	0.302677	5.62798e-06	0.000159268
HHAT	-0.302653	5.63813e-06	0.00015931
KIT	-0.302551	5.68126e-06	0.000159482
DOCK10	-0.302533	5.68866e-06	0.000159482
CENPE	0.302515	5.69641e-06	0.000159482
CYLD	-0.302544	5.68432e-06	0.000159482
CYS1	-0.302574	5.67137e-06	0.000159482
CCDC107	-0.302561	5.67677e-06	0.000159482
RFTN1	-0.302488	5.70783e-06	0.000159558
KLF8	-0.302466	5.71721e-06	0.000159577
MUC12	-0.302288	5.79389e-06	0.000161472
COMMD3	-0.302201	5.83127e-06	0.000162267
PARPBP	0.30185	5.98581e-06	0.000165313
GIMAP6	-0.301865	5.97924e-06	0.000165313
ANKRD46	0.30188	5.9724e-06	0.000165313
OVCA2	-0.301892	5.96726e-06	0.000165313
MTPAP	0.301911	5.95899e-06	0.000165313
WDR12	0.301801	6.0079e-06	0.000165673
LUZP2	-0.301617	6.09073e-06	0.000167705
NARS2	0.301581	6.10675e-06	0.000167894
NAAA	-0.301536	6.12757e-06	0.000168215
SERPINF1	-0.301442	6.17031e-06	0.000169135
SMS	0.301415	6.18276e-06	0.000169223
SMCO4	-0.301342	6.21648e-06	0.000169893
GSTM2	-0.301262	6.25348e-06	0.000170649
LPCAT2	0.30119	6.28699e-06	0.000171217
PARVG	-0.301177	6.29297e-06	0.000171217
TAF1D	0.30112	6.31996e-06	0.000171697
CDK12	0.300977	6.38703e-06	0.000173262
SLC2A1	0.300872	6.43718e-06	0.000174365
PRR7	0.300846	6.44956e-06	0.000174443
CCL14	-0.300728	6.50633e-06	0.000175719
EXOSC4	0.300496	6.61897e-06	0.000178498
PDCD4	-0.300367	6.68246e-06	0.000179946
MFSD13A	0.300334	6.6991e-06	0.000180119
FOXRED2	0.300315	6.70855e-06	0.000180119
VAMP8	-0.30014	6.79603e-06	0.000182201
ADGRG2	-0.299983	6.87506e-06	0.000184051
PMP22	-0.299946	6.89408e-06	0.000184291
PSRC1	0.299844	6.94635e-06	0.000185418
CD48	-0.299731	7.00441e-06	0.000186696
REPS1	0.299199	7.28465e-06	0.000193884
GIMAP5	-0.299164	7.3035e-06	0.000194104
HELLS	0.298977	7.40473e-06	0.000196509
XPOT	0.298785	7.5102e-06	0.00019902
NEXMIF	-0.298706	7.55432e-06	0.000199901
C2orf74	-0.298557	7.63735e-06	0.000201807
ZNF628	0.29852	7.65831e-06	0.000202069
TBC1D10C	-0.298438	7.70428e-06	0.00020299
SLC30A4	-0.298411	7.71956e-06	0.000203101
SSX2IP	0.298385	7.73433e-06	0.000203198
CSKMT	0.298106	7.89443e-06	0.000207107
CBFA2T3	-0.298004	7.95404e-06	0.000208373
PDAP1	0.297909	8.00967e-06	0.000209531
FAM174A	-0.297889	8.02144e-06	0.00020954
MRPS2	0.297807	8.06966e-06	0.000209903
CYP4F3	0.297816	8.06468e-06	0.000209903
CD1E	-0.297838	8.05171e-06	0.000209903
RBM12B	0.297671	8.15054e-06	0.000211706
PRDX1	0.297648	8.16413e-06	0.000211759
HILPDA	0.297592	8.19782e-06	0.000212333
BCL7A	0.297407	8.31004e-06	0.000214633
ZNF821	-0.297417	8.30358e-06	0.000214633
SFPQ	0.297332	8.35576e-06	0.00021551
RPS19	0.296954	8.5896e-06	0.000221231
PTGER1	-0.296907	8.61911e-06	0.000221679
PRKACB	-0.296886	8.63272e-06	0.000221718
PHF14	0.296861	8.64846e-06	0.000221812
MATN2	-0.296795	8.6902e-06	0.000222571
NCAPD3	0.296641	8.78852e-06	0.000224775
PRELID3A	0.296523	8.86483e-06	0.000226411
RERG	-0.296486	8.88838e-06	0.000226697
SMCO4P1	-0.296432	8.9237e-06	0.000227255
CCNF	0.296414	8.93505e-06	0.000227255
POU2F3	0.296327	8.99209e-06	0.000228389
CACNB2	-0.296303	9.0082e-06	0.000228482
C14orf132	-0.296236	9.05177e-06	0.00022927
SNURF	-0.296196	9.07862e-06	0.000229633
FIGN	-0.296176	9.09166e-06	0.000229646
TPPP	0.296146	9.11177e-06	0.000229837
PLEKHA1	0.296105	9.1388e-06	0.000229887
HOXD1	-0.296106	9.13822e-06	0.000229887
LRATD2	0.296007	9.20446e-06	0.000230927
NRAP	-0.296006	9.20536e-06	0.000230927
ZFAND1	0.295862	9.30217e-06	0.000233037
SPIDR	0.295813	9.33508e-06	0.000233542
GTF2IRD1	0.295729	9.39251e-06	0.000233873
DES	-0.295691	9.41888e-06	0.000233873
ANKRD20A2P	-0.295663	9.43756e-06	0.000233873
HCST	-0.295701	9.41195e-06	0.000233873
LINC01555	0.29567	9.43297e-06	0.000233873
AJUBA	0.295764	9.36869e-06	0.000233873
GNL2	0.29567	9.43332e-06	0.000233873
RPL28	0.295525	9.53307e-06	0.000234511
WDR4	0.29553	9.52934e-06	0.000234511
MLH3	0.295534	9.52665e-06	0.000234511
EPHA4	-0.29555	9.516e-06	0.000234511
GLRX3	0.295515	9.54002e-06	0.000234511
YBX1	0.29557	9.50199e-06	0.000234511
ENTPD3	-0.29535	9.65501e-06	0.000235866
DCAF4	0.295344	9.65946e-06	0.000235866
LAPTM4B	0.295412	9.61178e-06	0.000235866
CAND2	-0.295357	9.65036e-06	0.000235866
RHOT1	0.295345	9.65871e-06	0.000235866
ANAPC7	0.295222	9.74538e-06	0.000237647
ARMCX2	-0.295127	9.81301e-06	0.000238979
CACFD1	-0.295104	9.82902e-06	0.000239051
EIF5B	0.294912	9.96669e-06	0.000242078
PLA2G2A	-0.294735	1.00956e-05	0.000244886
LRRC42	0.294642	1.01638e-05	0.000245565
LYPD8	-0.294652	1.01568e-05	0.000245565
IL10RA	-0.294676	1.01391e-05	0.000245565
FBL	0.294605	1.01914e-05	0.000245908
LARP4	0.294566	1.02202e-05	0.000245956
SMR3A	-0.294577	1.02121e-05	0.000245956
LAMA1	-0.294548	1.02338e-05	0.000245959
RPUSD1	0.294379	1.03593e-05	0.000248629
WNT5B	-0.294362	1.0372e-05	0.000248629
KCNN3	-0.294205	1.04908e-05	0.000250821
TPSD1	-0.294212	1.04853e-05	0.000250821
AOC3	-0.293952	1.06847e-05	0.000255126
CAMSAP1	0.293812	1.07929e-05	0.000257099
GYPC	-0.293809	1.07954e-05	0.000257099
EARS2	0.293645	1.09245e-05	0.000259836
RBM24	-0.293601	1.09588e-05	0.000260315
PAQR4	0.29349	1.10472e-05	0.000262075
STIP1	0.293446	1.10818e-05	0.000262555
ACVRL1	-0.293403	1.11165e-05	0.0002627
PTK2	0.293417	1.11053e-05	0.0002627
PRKX	0.293287	1.12096e-05	0.000264557
SELENOKP1	-0.293245	1.12438e-05	0.000264685
MEPCE	0.293254	1.12368e-05	0.000264685
FEZ1	-0.29304	1.14115e-05	0.000268115
TEX11	-0.293031	1.14188e-05	0.000268115
GASK1A	-0.292883	1.1541e-05	0.000270638
NCAPG2	0.292778	1.16286e-05	0.000272343
GCLC	0.29275	1.16523e-05	0.00027255
TCL1A	-0.292555	1.18163e-05	0.000276035
COA7	0.292396	1.19523e-05	0.0002772
TNFSF13	-0.292415	1.19362e-05	0.0002772
SINHCAF	0.29242	1.19317e-05	0.0002772
SYNE3	-0.292391	1.19569e-05	0.0002772
ESYT1	0.292398	1.19509e-05	0.0002772
LDLRAD2	-0.292436	1.19179e-05	0.0002772
FCRL1	-0.29235	1.19922e-05	0.000277667
SRI	-0.292209	1.21138e-05	0.00028013
TRAP1	0.291902	1.23839e-05	0.000286016
MMS19	0.291815	1.24616e-05	0.000287448
WDR5	0.291606	1.26495e-05	0.000291416
KLHL6	-0.291583	1.26702e-05	0.000291526
CALHM2	-0.291544	1.27057e-05	0.000291975
B3GNT6	-0.291505	1.27412e-05	0.000292426
NMD3	0.291413	1.28253e-05	0.000293988
HSPD1	0.291305	1.29251e-05	0.000295907
OSBP2	0.291267	1.29606e-05	0.000296348
ACSS3	-0.291174	1.30468e-05	0.000297949
BMS1P20	-0.291131	1.30873e-05	0.0002985
MTDH	0.29075	1.34483e-05	0.000306354
FENDRR	-0.290648	1.35463e-05	0.000308203
INTS11	0.290588	1.36049e-05	0.000309152
CCNJ	0.29056	1.36317e-05	0.000309379
PDE5A	-0.290515	1.36755e-05	0.000309607
PGM2	0.29052	1.36713e-05	0.000309607
SQOR	-0.290474	1.37159e-05	0.000310139
GTPBP4	0.290452	1.37378e-05	0.000310251
MPC1	-0.290423	1.37662e-05	0.00031051
SNORA75	0.290303	1.3884e-05	0.000312399
BEX2	-0.290303	1.3884e-05	0.000312399
TCTA	-0.29003	1.41573e-05	0.000317768
STK3	0.290039	1.41477e-05	0.000317768
PNN	0.289949	1.42392e-05	0.000319216
E2F5	0.289822	1.43684e-05	0.000321718
CCSER1	0.289707	1.44858e-05	0.000323952
YAP1	0.289499	1.47021e-05	0.000328388
IFFO1	-0.289469	1.4733e-05	0.000328679
ZNF251	0.289442	1.47619e-05	0.000328922
ZNF135	-0.289283	1.49296e-05	0.000332255
HSPA9	0.289191	1.50268e-05	0.000333199
WDR7	-0.289159	1.50614e-05	0.000333199
IGFALS	-0.289222	1.49947e-05	0.000333199
NKX2-2	-0.289158	1.50628e-05	0.000333199
TTR	-0.289181	1.50377e-05	0.000333199
AP1S1	0.288835	1.54121e-05	0.000340515
TNS4	0.288782	1.54698e-05	0.000341378
PTDSS1	0.288729	1.55281e-05	0.000341841
JCHAIN	-0.288738	1.55176e-05	0.000341841
TMEM238	-0.288676	1.55861e-05	0.000342412
EAF2	-0.288672	1.55913e-05	0.000342412
TBL1Y	0.288651	1.56139e-05	0.000342498
TNPO2	0.288535	1.57431e-05	0.000344918
LYN	0.288416	1.58763e-05	0.000347422
MYL9	-0.288382	1.59145e-05	0.000347843
NOP2	0.288299	1.60079e-05	0.000349467
CEP250	0.288162	1.61634e-05	0.000352443
GEMIN5	0.288126	1.62052e-05	0.000352935
DSCC1	0.288043	1.63009e-05	0.000354597
SCG2	-0.287989	1.63627e-05	0.00035552
C16orf89	-0.28789	1.64774e-05	0.000357588
RPL18	0.287848	1.65268e-05	0.000358238
CHTF18	0.287793	1.65913e-05	0.00035921
SCRG1	-0.287766	1.66223e-05	0.000359409
CDK8	0.287752	1.66397e-05	0.000359409
TAF4B	0.287606	1.68112e-05	0.000362687
VSIG2	-0.287503	1.69344e-05	0.000364915
MRPL4	0.287354	1.71125e-05	0.000367888
SSC5D	-0.287367	1.70968e-05	0.000367888
CLCA4	-0.28727	1.72141e-05	0.000369326
C2orf88	-0.287266	1.72196e-05	0.000369326
SLC30A10	-0.287214	1.72833e-05	0.000369915
KLHL17	0.28721	1.72875e-05	0.000369915
ENSG00000286190	-0.287134	1.73806e-05	0.000370718
CWH43	-0.287158	1.73509e-05	0.000370718
CLECL1P	-0.28713	1.73856e-05	0.000370718
ZFAND6	-0.287033	1.7504e-05	0.000372676
CSE1L	0.287022	1.75181e-05	0.000372676
PAPOLA-DT	0.28698	1.75697e-05	0.00037334
LINC00891	-0.286948	1.76093e-05	0.000373749
DDX19A	0.286839	1.77456e-05	0.000376207
DEPDC1	0.286754	1.78511e-05	0.000378005
MIS12	-0.286659	1.79712e-05	0.00038011
CAVIN2	-0.286574	1.80785e-05	0.000381188
SCIMP	-0.286582	1.80695e-05	0.000381188
RNASEL	-0.28657	1.80845e-05	0.000381188
THBS4	-0.286546	1.81143e-05	0.000381378
NOL10	0.28648	1.81983e-05	0.000382707
SLC16A2	-0.286438	1.82524e-05	0.000383406
CCDC180	-0.286378	1.83294e-05	0.000384582
DENND2A	-0.286291	1.84418e-05	0.000386498
ABI3	-0.286149	1.86274e-05	0.000388611
KLRB1	-0.286156	1.8618e-05	0.000388611
UBE3C	0.286177	1.859e-05	0.000388611
CREG2	0.286196	1.8565e-05	0.000388611
RIC3	-0.286103	1.86873e-05	0.000389417
SLC7A11	0.285878	1.8984e-05	0.000395152
UBA7	-0.28583	1.90481e-05	0.000395758
IGHV3OR16-12	-0.285824	1.90563e-05	0.000395758
PBX3	-0.285711	1.92082e-05	0.000398462
PTPN21	-0.285661	1.9275e-05	0.000399395
CPNE5	-0.285608	1.93474e-05	0.000400442
P2RY8	-0.28556	1.94118e-05	0.000401197
BAG1	-0.285549	1.94276e-05	0.000401197
SYNJ2	0.285485	1.95146e-05	0.000402541
NAA16	0.285447	1.95666e-05	0.000403161
CNNM2	-0.285403	1.96263e-05	0.000403936
SLC5A12	0.285152	1.9974e-05	0.000410631
ITPK1	0.285118	2.00215e-05	0.000411146
PKNOX2	-0.284815	2.04501e-05	0.000419479
HAPLN1	-0.284735	2.0565e-05	0.000421364
AKAP5	-0.284622	2.07273e-05	0.000424217
CSRP2	-0.284505	2.08969e-05	0.000426735
KHDRBS1	0.28451	2.08899e-05	0.000426735
FOXF2	-0.284412	2.10333e-05	0.000429042
CLCN5	0.284316	2.11745e-05	0.000430737
C12orf57	-0.284308	2.11869e-05	0.000430737
CASD1	-0.284324	2.11623e-05	0.000430737
ZNF250	0.28419	2.13618e-05	0.000433812
RITA1	0.28414	2.14367e-05	0.000434852
TNFSF9	0.284075	2.15326e-05	0.000436315
NTN1	-0.283948	2.17251e-05	0.000439729
SEC11C	-0.283806	2.19398e-05	0.000443586
PKP4	0.283786	2.19706e-05	0.00044372
SELENOM	-0.283675	2.21407e-05	0.000446662
RASAL3	-0.283639	2.21967e-05	0.000447299
ORC5	0.283611	2.22396e-05	0.000447672
HLA-DPA1	-0.283547	2.23394e-05	0.000449189
AZIN1	0.283418	2.25403e-05	0.000452733
CENPF	0.28339	2.25835e-05	0.000453104
ALG9	0.283295	2.27327e-05	0.000454148
SALL2	-0.283336	2.2668e-05	0.000454148
SKA3	0.283294	2.27347e-05	0.000454148
CHERP	0.283302	2.27217e-05	0.000454148
ARMC1	0.28326	2.2789e-05	0.000454289
CDK1	0.283258	2.27912e-05	0.000454289
SLC7A1	0.283088	2.3063e-05	0.000459206
MAF	-0.283053	2.31177e-05	0.000459796
POLR2E	0.283018	2.31738e-05	0.000459958
SQLE	0.283017	2.3176e-05	0.000459958
GGCT	0.282955	2.32767e-05	0.000460958
TIMM50	0.282963	2.32635e-05	0.000460958
TCHP	0.282909	2.335e-05	0.000461912
KBTBD6	0.28286	2.34294e-05	0.000462459
SGCE	-0.28283	2.34785e-05	0.000462459
TOMM34	0.282876	2.34042e-05	0.000462459
DENR	0.282841	2.34605e-05	0.000462459
TRMT61A	0.282725	2.36492e-05	0.000465321
WDHD1	0.282645	2.37813e-05	0.000467418
SCNN1G	-0.282609	2.38406e-05	0.000468082
RETREG1	-0.282498	2.40243e-05	0.000470682
IRAG1	-0.282507	2.4009e-05	0.000470682
CXCR5	-0.282472	2.40678e-05	0.000471031
CCL23	-0.282456	2.40941e-05	0.000471042
BOC	-0.282376	2.4229e-05	0.000473175
MDH2	0.282301	2.43546e-05	0.000475122
SIM2	0.282184	2.45527e-05	0.000478477
PLAAT3	0.281997	2.48718e-05	0.000484182
TAF1B	0.281947	2.49576e-05	0.000484822
TBL1X	0.281961	2.4934e-05	0.000484822
DVL1	0.281761	2.52794e-05	0.000490286
CCDC18	0.281754	2.52923e-05	0.000490286
FAM95B1	-0.281557	2.56381e-05	0.000496464
SRSF1	0.281498	2.57421e-05	0.000497952
MED11	-0.281357	2.59947e-05	0.000502308
NSUN2	0.281284	2.61248e-05	0.000504292
RNF8	0.281232	2.62191e-05	0.00050558
MZB1	-0.281182	2.63091e-05	0.000506782
ZDHHC20	0.280989	2.66622e-05	0.000513044
CDT1	0.280899	2.68274e-05	0.000515683
NCR3LG1	0.280876	2.68699e-05	0.000515958
FBXL7	-0.280855	2.69089e-05	0.000516167
BPGM	-0.280765	2.70755e-05	0.000518767
AXL	-0.280751	2.7101e-05	0.000518767
DNAAF5	0.280596	2.73924e-05	0.000523798
TXNDC11	-0.280496	2.75805e-05	0.000526845
SPATA33	0.280479	2.76123e-05	0.000526904
PNPT1	0.280294	2.7965e-05	0.000533079
NANS	-0.280235	2.80803e-05	0.00053472
ST3GAL4	-0.280211	2.81257e-05	0.00053503
NCAPG	0.280147	2.82488e-05	0.000536814
SAFB	0.280089	2.83625e-05	0.000537862
RAMP3	-0.280098	2.83444e-05	0.000537862
AMER1	0.28007	2.83993e-05	0.000538003
HAUS6	0.279989	2.85563e-05	0.000540419
CD22	-0.279814	2.89019e-05	0.000546395
EPHB6	-0.279755	2.90191e-05	0.000547481
CRYBA2	-0.279761	2.90071e-05	0.000547481
DCLK1	-0.279616	2.9296e-05	0.000552137
RFC3	0.279528	2.94738e-05	0.000554919
LY9	-0.279472	2.95863e-05	0.000555895
RSPO3	-0.279485	2.95609e-05	0.000555895
CAD	0.279394	2.97456e-05	0.000558316
ARL2BP	-0.279309	2.99188e-05	0.000560992
TMEM241	0.279175	3.01936e-05	0.000565567
GTPBP3	0.278938	3.06853e-05	0.000574191
GTF2F2	0.278708	3.11718e-05	0.0005827
PRPF19	0.278651	3.12932e-05	0.000584374
LYAR	0.278627	3.13447e-05	0.00058474
ZIC2	0.278531	3.15494e-05	0.000587543
KARS1	0.278512	3.15911e-05	0.000587543
GRINA	0.278525	3.15627e-05	0.000587543
ZNHIT6	0.278417	3.17963e-05	0.00059076
DHX37	0.278389	3.18578e-05	0.000591304
DIAPH3	0.278348	3.19454e-05	0.00059233
CADM3	-0.278274	3.21077e-05	0.000594739
POLD4	-0.278255	3.21486e-05	0.000594895
PGM5-AS1	-0.278133	3.24173e-05	0.000599262
CFL2	-0.278091	3.25098e-05	0.000600366
DNAJC2	0.278007	3.26969e-05	0.000603214
SLCO1B3	0.277943	3.2839e-05	0.000605229
FAM184B	0.277904	3.29265e-05	0.000606231
PAN3	0.277815	3.31248e-05	0.000609271
CDCA5	0.27777	3.32282e-05	0.000609339
JAG2	0.277771	3.32256e-05	0.000609339
BRCA2	0.277791	3.31811e-05	0.000609339
PLA2G10	-0.277669	3.34557e-05	0.000612897
NSUN6	0.277566	3.36907e-05	0.000616587
EPHX4	0.277472	3.39064e-05	0.000619916
AGMAT	0.277452	3.39539e-05	0.000620165
AK9	-0.277422	3.40226e-05	0.000620802
AGBL4	0.277354	3.41788e-05	0.000623032
XPNPEP3	0.277168	3.46142e-05	0.000630343
PUM3	0.277068	3.48494e-05	0.000633996
LRMDA	-0.276994	3.5025e-05	0.00063656
HLA-DMB	-0.276782	3.55302e-05	0.000645102
PKIB	-0.276765	3.55726e-05	0.000645232
ARHGAP39	0.276546	3.61037e-05	0.000654218
PDE4DIPP6	-0.27649	3.62406e-05	0.000655405
PRICKLE3	0.276503	3.62089e-05	0.000655405
ZNF566	0.276264	3.6799e-05	0.000664848
RBM26	0.276105	3.7195e-05	0.00067134
NOL9	0.27606	3.73085e-05	0.000672147
INCENP	0.276058	3.7313e-05	0.000672147
NEK2	0.27602	3.74104e-05	0.000673241
CKAP2	0.275944	3.76026e-05	0.000676036
CLPB	0.275839	3.78682e-05	0.000680143
SASH3	-0.275812	3.79386e-05	0.000680743
GATD1	0.275793	3.79865e-05	0.000680934
ZC3H13	0.275595	3.84969e-05	0.000688067
KIF20B	0.275596	3.84946e-05	0.000688067
FXYD1	-0.27561	3.84586e-05	0.000688067
ATP11A	0.275577	3.85445e-05	0.000688247
KRTAP6-2	0.275556	3.85992e-05	0.000688552
NSUN5	0.275469	3.88248e-05	0.000691903
DPH2	0.275425	3.8941e-05	0.000693037
NSMF	0.275416	3.8964e-05	0.000693037
F13A1	-0.275379	3.90618e-05	0.000694105
NLE1	0.275318	3.92222e-05	0.00069628
RNF112	-0.275274	3.93391e-05	0.000697679
EPB41L3	-0.27525	3.94033e-05	0.000698143
BLOC1S3	0.275209	3.95114e-05	0.000698943
ZBTB44	0.275204	3.95247e-05	0.000698943
ZIC5	0.275108	3.97806e-05	0.000702115
RPUSD4	0.275114	3.97638e-05	0.000702115
RPS8	0.275065	3.98969e-05	0.000703491
SGCD	-0.274962	4.01724e-05	0.000707667
PCID2	0.27471	4.08606e-05	0.000719099
MR1	-0.274649	4.10258e-05	0.000720392
NR3C1	-0.274666	4.09815e-05	0.000720392
SUPT16H	0.27464	4.10519e-05	0.000720392
POLD1	0.274563	4.1266e-05	0.000723456
YARS1	0.274543	4.13193e-05	0.0007237
ANO6	0.274487	4.14753e-05	0.000725047
RELN	-0.274498	4.14465e-05	0.000725047
GPR18	-0.274385	4.17614e-05	0.000729353
XPO5	0.274245	4.21544e-05	0.000735516
TCF20	0.274222	4.22183e-05	0.00073593
PHAF1	0.274135	4.24677e-05	0.000739575
MRTO4	0.274017	4.28036e-05	0.000744012
ZNF121	0.274025	4.27797e-05	0.000744012
MLF2	0.273993	4.28723e-05	0.0007445
ANLN	0.27395	4.29955e-05	0.000745933
SLC16A14	-0.273854	4.32747e-05	0.000750068
FCRL2	-0.273785	4.34731e-05	0.000752097
GAS7	-0.273771	4.35148e-05	0.000752097
TMEM236	-0.273778	4.34939e-05	0.000752097
RIPK2	0.273681	4.37759e-05	0.000755897
XKR4	-0.273382	4.46606e-05	0.000769974
CD180	-0.273377	4.46751e-05	0.000769974
TRIP4	-0.273362	4.47222e-05	0.000770062
KIAA0513	-0.273326	4.48273e-05	0.000771147
GNL3	0.273293	4.49285e-05	0.000771582
CYP2S1	0.27329	4.49367e-05	0.000771582
PMVK	-0.273103	4.55021e-05	0.000778442
DLAT	0.273103	4.55002e-05	0.000778442
WDR75	0.273136	4.54018e-05	0.000778442
UST	-0.273101	4.55061e-05	0.000778442
KLKB1	-0.273075	4.55869e-05	0.000779099
ETS2	0.272904	4.61087e-05	0.000787283
TMEM98	-0.272856	4.62588e-05	0.00078911
TBC1D9	-0.272748	4.65918e-05	0.000794052
ZNF264	-0.272693	4.6762e-05	0.000796212
TPBG	-0.272654	4.68857e-05	0.000797004
ZNF415	-0.272651	4.68954e-05	0.000797004
UBE2H	0.272587	4.70929e-05	0.00079962
FOSL1	0.272572	4.71402e-05	0.000799682
IGHV5-78	-0.272432	4.75815e-05	0.000805678
ZNF239	0.272433	4.75807e-05	0.000805678
TMEM273	-0.272296	4.8017e-05	0.000811553
SMPDL3A	-0.272308	4.79767e-05	0.000811553
SAPCD2	0.272214	4.82766e-05	0.00081519
WDFY2	0.272191	4.83523e-05	0.000815718
B3GALT5	-0.272103	4.86366e-05	0.000819759
SPARCL1	-0.272004	4.89558e-05	0.000823684
ATG4A	-0.272003	4.89593e-05	0.000823684
ANKRD23	0.271983	4.90248e-05	0.000824029
CTSC	-0.271937	4.91755e-05	0.000825807
ANGPTL7	-0.271751	4.97885e-05	0.000835335
POU2F1	0.271657	5.0097e-05	0.000839743
ZCWPW2	-0.27157	5.03894e-05	0.000843873
MET	0.271531	5.05207e-05	0.0008453
CD63	-0.271493	5.06469e-05	0.000846638
RNF208	0.271429	5.08628e-05	0.000847951
IL6ST	-0.271436	5.08381e-05	0.000847951
XRCC3	0.271428	5.08641e-05	0.000847951
LGALS9C	-0.271378	5.10361e-05	0.000850045
FXYD6	-0.271332	5.11911e-05	0.000851853
ADK	0.271301	5.12963e-05	0.000852829
PITX2	0.271251	5.14655e-05	0.000854868
IRF2BP1	0.271199	5.16427e-05	0.000857035
SAT2	-0.271141	5.18438e-05	0.000859594
KIF11	0.271081	5.2048e-05	0.000861422
MTA1	0.271085	5.20335e-05	0.000861422
DNM1P46	-0.271038	5.21971e-05	0.000863111
DTX1	-0.270917	5.26162e-05	0.000869258
TP53INP2	-0.270854	5.28385e-05	0.000872145
ACVR1C	-0.270662	5.35121e-05	0.000882469
CCNG2	-0.270534	5.39656e-05	0.000889148
PRKCB	-0.270509	5.40554e-05	0.000889744
SIT1	-0.270497	5.40988e-05	0.000889744
SNORA33	0.270455	5.42499e-05	0.000890632
CUL4A	0.270465	5.42151e-05	0.000890632
VAV1	-0.270432	5.43329e-05	0.000891195
CEACAM18	0.270391	5.44806e-05	0.000892819
NAPSA	-0.27037	5.45552e-05	0.000893243
CAPN9	-0.270227	5.50729e-05	0.000900916
HDX	-0.270129	5.54304e-05	0.000902751
HLA-DQB1	-0.270115	5.54804e-05	0.000902751
LCIIAR	-0.270133	5.54161e-05	0.000902751
KIAA1958	0.270145	5.53723e-05	0.000902751
CRYBG2	0.270132	5.54199e-05	0.000902751
PRR19	0.270116	5.54781e-05	0.000902751
CHMP3	-0.26988	5.63462e-05	0.000916025
AZI2	-0.269753	5.68221e-05	0.000922943
FCRL5	-0.269724	5.69291e-05	0.000923864
SNRNP48	0.269694	5.70429e-05	0.000924892
DGAT1	0.269604	5.73795e-05	0.000929527
COMMD1	-0.269563	5.75376e-05	0.000931266
CAVIN3	-0.269546	5.75993e-05	0.000931442
RAD21	0.269367	5.82824e-05	0.000941659
GSTA5	-0.269294	5.85648e-05	0.000945314
PDZRN4	-0.269282	5.86117e-05	0.000945314
SCN4B	-0.26923	5.88121e-05	0.000947712
C1QTNF3	-0.269189	5.8971e-05	0.000949438
ZC3H3	0.269121	5.92329e-05	0.000952818
ENTREP3	0.268959	5.98688e-05	0.000962203
GPR183	-0.268905	6.00794e-05	0.000964742
TM4SF20	0.268857	6.02684e-05	0.00096693
SMARCD1	0.2688	6.04967e-05	0.000969328
SPART	-0.268793	6.05235e-05	0.000969328
NLRP7	-0.268632	6.11651e-05	0.000978749
SLITRK5	-0.268567	6.14273e-05	0.000982087
TRIM29	0.268342	6.23414e-05	0.000995833
LRRC20	0.26832	6.24301e-05	0.000996382
IDE	0.268262	6.26684e-05	0.000996716
CHRNA3	-0.268287	6.25661e-05	0.000996716
TGDS	0.268292	6.25464e-05	0.000996716
RASGRP2	-0.268264	6.26588e-05	0.000996716
TMEM255A	-0.268164	6.30693e-05	0.00100222
EDIL3	-0.268099	6.33392e-05	0.00100477
YLPM1	0.26811	6.32933e-05	0.00100477
LIX1L	-0.268072	6.34533e-05	0.00100571
BEX5	-0.268009	6.37137e-05	0.00100897
CDHR5	-0.267942	6.39949e-05	0.00101254
CITED4	0.267894	6.41963e-05	0.00101485
LTN1	0.267836	6.44391e-05	0.00101782
F12	0.267672	6.51325e-05	0.00102612
HIGD1A	-0.267685	6.50786e-05	0.00102612
TENT4B	0.267689	6.50625e-05	0.00102612
CLEC9A	-0.267628	6.53212e-05	0.00102821
TFCP2L1	-0.267612	6.53908e-05	0.00102842
PAICS	0.267575	6.55472e-05	0.00102999
WDR77	0.267463	6.60303e-05	0.0010367
ZNF280C	0.267449	6.60892e-05	0.00103674
CPNE3	0.267388	6.6353e-05	0.0010398
RAB11FIP3	0.267378	6.63979e-05	0.0010398
SUDS3	0.267349	6.65227e-05	0.00103998
GFI1	-0.267352	6.651e-05	0.00103998
POLR3A	0.267322	6.66416e-05	0.00104095
KRT73	-0.267235	6.70198e-05	0.00104597
TNFAIP8L2	-0.267219	6.70895e-05	0.00104616
RLF	0.267154	6.7374e-05	0.00104793
GAPDH	0.267169	6.73091e-05	0.00104793
ERO1A	0.267156	6.73675e-05	0.00104793
SCN2B	-0.267049	6.78358e-05	0.00105383
TOP1	0.267042	6.78685e-05	0.00105383
DDX21	0.26702	6.79673e-05	0.00105447
PHKA1	0.266917	6.84252e-05	0.00106028
TBC1D3F	-0.266909	6.84574e-05	0.00106028
BORCS6	-0.266678	6.94971e-05	0.0010747
ACYP2	-0.266676	6.95054e-05	0.0010747
LBH	-0.266592	6.9885e-05	0.00107966
GRIN2B	0.266516	7.0235e-05	0.00108415
PVRIG	-0.266449	7.05414e-05	0.00108796
LINC02649	0.266356	7.09693e-05	0.00109272
TATDN1	0.266365	7.09263e-05	0.00109272
IQCF2	0.266339	7.10472e-05	0.00109273
CITED1	0.266304	7.12077e-05	0.00109273
B3GALNT2	0.266328	7.10951e-05	0.00109273
DDX55	0.266306	7.11972e-05	0.00109273
DLEU2L	0.266276	7.13358e-05	0.00109378
REM2	0.266171	7.18273e-05	0.00109947
ALKAL1	-0.266177	7.17984e-05	0.00109947
LY86	-0.266139	7.19769e-05	0.00110052
ZBTB25	0.26613	7.2016e-05	0.00110052
C1S	-0.266061	7.23402e-05	0.00110288
MPZL3	0.266058	7.23529e-05	0.00110288
CYBRD1	-0.266078	7.2259e-05	0.00110288
TBC1D2B	-0.266046	7.24108e-05	0.00110288
CITED2	-0.265947	7.2877e-05	0.00110906
CD38	-0.265911	7.30508e-05	0.00111078
NR3C2	-0.265846	7.3356e-05	0.0011145
CLSPN	0.265819	7.34885e-05	0.00111559
ERICH5	-0.265749	7.38219e-05	0.00111972
MGP	-0.265683	7.41391e-05	0.00112361
CPEB1	-0.265474	7.51469e-05	0.00113233
LGI2	-0.265525	7.4902e-05	0.00113233
WDR62	0.265482	7.51072e-05	0.00113233
TDP2	-0.265506	7.49936e-05	0.00113233
MTTP	0.265488	7.50815e-05	0.00113233
H2BW2	-0.265493	7.5055e-05	0.00113233
GNA14	-0.265545	7.48032e-05	0.00113233
CRYBG3	-0.265201	7.64877e-05	0.00115159
SOCS2	-0.265149	7.67456e-05	0.00115263
ZDHHC8BP	0.265149	7.67458e-05	0.00115263
MED14	0.26517	7.66406e-05	0.00115263
EPHA3	-0.265108	7.69497e-05	0.00115475
EEF1AKMT2	0.265077	7.71053e-05	0.00115559
FMO5	-0.265072	7.71317e-05	0.00115559
AMPD1	-0.264991	7.7535e-05	0.00116068
NME5	-0.264957	7.77064e-05	0.0011619
TMEM61	-0.264949	7.7743e-05	0.0011619
MEF2A	-0.264934	7.78232e-05	0.00116215
CHFR	-0.264914	7.79217e-05	0.00116251
TBC1D30	0.264904	7.79742e-05	0.00116251
E2F3	0.264833	7.83302e-05	0.00116561
ZZEF1	-0.264846	7.82657e-05	0.00116561
RPS3	0.264825	7.83723e-05	0.00116561
RERGL	-0.26477	7.86511e-05	0.00116786
PIK3CG	-0.264775	7.86229e-05	0.00116786
ATG9B	0.264716	7.89225e-05	0.00117094
METAP1D	0.264655	7.92342e-05	0.00117444
CCNI2	0.264642	7.93046e-05	0.00117444
SHQ1	0.264633	7.93505e-05	0.00117444
SRRT	0.264577	7.96372e-05	0.00117773
MMP23B	-0.264548	7.97852e-05	0.00117897
SOSTDC1	-0.264407	8.05126e-05	0.00118876
RTP4	-0.264351	8.08068e-05	0.00119214
CEP85L	-0.264286	8.11466e-05	0.0011962
IGFLR1	-0.264082	8.22188e-05	0.00121103
TIGD1	0.26404	8.24418e-05	0.00121334
UCA1	0.264021	8.25452e-05	0.00121388
MROH1	0.263907	8.31492e-05	0.00122179
FAM131B	0.263871	8.33464e-05	0.0012237
ZNF300P1	-0.263716	8.41799e-05	0.00123495
ZNF623	0.263595	8.48378e-05	0.00124361
ABCC2	0.263554	8.50614e-05	0.00124589
CLCA1	-0.263499	8.53622e-05	0.0012493
DNTTIP2	0.263482	8.54567e-05	0.00124968
SELENOI	0.263429	8.57471e-05	0.00125293
ATAD3B	0.263407	8.5869e-05	0.00125371
ZDHHC11	0.263383	8.60012e-05	0.00125465
CCDC80	-0.263245	8.67652e-05	0.00126413
CCL11	-0.263241	8.67889e-05	0.00126413
KLHL7	0.263184	8.71108e-05	0.00126781
RAB34	-0.263139	8.73581e-05	0.0012704
ZNF542P	-0.263079	8.7698e-05	0.00127231
FEV	-0.263083	8.76729e-05	0.00127231
GAREM2	-0.26308	8.76904e-05	0.00127231
FLI1	-0.263041	8.79102e-05	0.00127438
FGL2	-0.262945	8.84564e-05	0.00128028
CD33	-0.262953	8.84096e-05	0.00128028
IGLV2-14	-0.262894	8.87426e-05	0.00128341
ARHGAP24	-0.262831	8.91047e-05	0.00128763
PRADC1	-0.262786	8.93602e-05	0.00129031
BTLA	-0.262771	8.94486e-05	0.00129056
ZNF132	-0.262726	8.97053e-05	0.00129325
RPL27A	0.262671	9.00194e-05	0.00129399
LINC00173	0.262668	9.00387e-05	0.00129399
PLEKHO1	-0.262683	8.99551e-05	0.00129399
KIFAP3	-0.262669	9.00312e-05	0.00129399
RCAN1	-0.262626	9.02805e-05	0.00129645
NUP153	0.26257	9.06065e-05	0.00130011
ZNRF3	0.262495	9.10396e-05	0.0013053
EXOSC2	0.262381	9.17112e-05	0.00131391
CAMLG	0.262365	9.18054e-05	0.00131423
CNGA3	-0.262276	9.23256e-05	0.00132064
CCNO	0.262229	9.26027e-05	0.00132358
GDPD2	-0.262117	9.32677e-05	0.00133195
ANKRD16	0.262094	9.34066e-05	0.00133195
LRIG1	-0.262106	9.33364e-05	0.00133195
MYO16	-0.261983	9.40738e-05	0.00134042
EIF3I	0.261943	9.43157e-05	0.00134179
KIFC2	0.261948	9.42826e-05	0.00134179
QSOX2	0.261925	9.44232e-05	0.00134227
ZNF569	-0.261902	9.4559e-05	0.00134264
ANKZF1	0.261896	9.45951e-05	0.00134264
GINM1	-0.261796	9.52039e-05	0.00135023
LINC02381	-0.261734	9.55807e-05	0.00135453
LONP1	0.261699	9.57962e-05	0.00135653
MTHFD1L	0.261685	9.58785e-05	0.00135665
VARS1	0.261666	9.59964e-05	0.00135727
ADAMTS1	-0.261641	9.61473e-05	0.00135836
PRR22	0.261454	9.73051e-05	0.00137366
VSTM2A	-0.261405	9.76082e-05	0.00137688
PDCD4-AS1	-0.26138	9.77622e-05	0.00137799
CALHM6	-0.261362	9.78726e-05	0.00137849
RRP9	0.261346	9.7973e-05	0.00137884
TMSB15B	-0.261287	9.83453e-05	0.00138131
SLC5A3	0.261273	9.84299e-05	0.00138131
DCUN1D5	0.26127	9.84496e-05	0.00138131
SLC19A2	0.261289	9.83309e-05	0.00138131
EZH2	0.261172	9.90661e-05	0.00138889
IFT88	0.261139	9.92732e-05	0.00139074
DHRS3	-0.261102	9.95128e-05	0.00139303
DNALI1	-0.261086	9.96114e-05	0.00139334
RPS16	0.261054	9.9813e-05	0.0013951
POLE	0.260936	0.000100565	0.00140454
ZNF777	0.260922	0.000100659	0.00140478
SOCS7	0.260848	0.00010113	0.00141028
SNAPC4	0.260785	0.000101536	0.00141487
GLT8D2	-0.260652	0.000102398	0.00142579
SLC6A19	-0.260599	0.000102748	0.00142959
SMIM10	-0.260481	0.00010352	0.00143814
SLC4A2	0.260481	0.000103517	0.00143814
PRSS33	0.260457	0.000103675	0.0014392
ACSM1	-0.260425	0.000103884	0.00143993
IL17B	-0.260431	0.00010385	0.00143993
LIG1	0.260367	0.000104271	0.00144311
TRIP13	0.260368	0.000104264	0.00144311
SMG7	0.260188	0.000105463	0.0014585
EFCC1	-0.26012	0.000105916	0.00146366
PDZD8	0.260079	0.000106191	0.00146526
ITPK1-AS1	0.26008	0.000106189	0.00146526
FBLN1	-0.260012	0.000106648	0.00147046
FMO4	-0.259924	0.000107243	0.00147756
ACSBG1	0.259896	0.000107432	0.00147904
PEX1	0.259873	0.00010759	0.00148011
STEAP3	0.259855	0.000107713	0.00148069
PPIB	-0.259772	0.000108282	0.00148739
TMEM175	-0.259755	0.000108394	0.00148783
EMILIN1	-0.259689	0.000108851	0.00149186
SCRIB	0.259696	0.000108801	0.00149186
LRRC19	-0.259675	0.000108944	0.00149201
STAM	0.259613	0.000109376	0.00149682
NEDD4L	-0.259594	0.000109504	0.00149745
RPIA	0.259568	0.000109685	0.0014988
IGHA2	-0.259432	0.000110637	0.00151069
LRWD1	0.259376	0.000111029	0.00151492
TTC9B	0.259341	0.000111274	0.00151713
DAO	-0.259258	0.000111857	0.00152282
TLR7	-0.25926	0.000111844	0.00152282
ILF3	0.259245	0.000111948	0.00152292
TICRR	0.259174	0.000112453	0.00152866
PPY	-0.259127	0.000112787	0.00153207
NEXN	-0.259095	0.000113013	0.00153341
KCNJ14	0.25909	0.000113053	0.00153341
CCDC85B	0.259036	0.000113439	0.0015375
GPR34	-0.258868	0.000114649	0.00155275
BUB1	0.258838	0.000114868	0.00155343
ARL6IP5	-0.258841	0.000114842	0.00155343
FANCB	0.258733	0.00011563	0.00156143
JAZF1	-0.258741	0.00011557	0.00156143
VIP	-0.258711	0.000115786	0.00156158
GLI4	0.258708	0.000115811	0.00156158
HAGLR	-0.25867	0.000116088	0.00156416
DKC1	0.258588	0.000116691	0.00157114
ATAD5	0.258477	0.000117506	0.00158095
MBL1P	-0.258416	0.000117959	0.00158588
GNPTAB	-0.258401	0.000118073	0.00158624
PUS1	0.258378	0.000118247	0.00158741
NXPE1	-0.258355	0.000118417	0.00158854
EMP3	-0.258296	0.000118857	0.00159328
MPEG1	-0.258202	0.000119559	0.00160152
TCEA1	0.258185	0.00011969	0.0016021
CLNS1A	0.258154	0.000119921	0.00160285
ATL1	-0.25816	0.000119876	0.00160285
C11orf86	-0.258122	0.000120165	0.00160494
LDOC1	-0.25805	0.00012071	0.00161105
IFT56	0.258022	0.000120927	0.00161159
POU5F1	0.258023	0.000120913	0.00161159
HLA-DRA	-0.257977	0.000121268	0.00161497
SNHG7	0.257965	0.000121357	0.00161498
PRXL2B	0.25789	0.000121934	0.00162081
TMUB1	0.257885	0.000121972	0.00162081
MFSD11	-0.257847	0.000122259	0.00162345
POLQ	0.257774	0.000122823	0.00162858
TRIP10	0.257776	0.000122806	0.00162858
HSPB2	-0.257691	0.000123465	0.00163591
RBMX	0.257663	0.000123687	0.00163766
NUCB2	-0.257644	0.000123829	0.00163836
TTL	0.257552	0.000124546	0.00164547
FIP1L1	0.257554	0.000124531	0.00164547
GAPT	-0.257468	0.000125208	0.00165066
PCBD1	0.257471	0.000125184	0.00165066
GPS2	-0.257468	0.000125208	0.00165066
PRDM12	0.257374	0.000125949	0.00165923
HLA-DQA2	-0.257358	0.000126076	0.00165971
SPON1	-0.257334	0.000126265	0.00165982
CBLL1	0.257339	0.000126226	0.00165982
ORC1	0.257257	0.000126874	0.00166447
PTTG1	0.257255	0.000126891	0.00166447
CARS2	0.257255	0.000126891	0.00166447
CLU	-0.257197	0.000127356	0.00166835
FAM114A1	-0.257195	0.000127369	0.00166835
EFS	-0.257104	0.000128098	0.00167159
SNED1	-0.257098	0.000128148	0.00167159
DCAF10	0.257124	0.000127933	0.00167159
GALNT12	-0.257103	0.000128107	0.00167159
CHEK2	0.257096	0.000128163	0.00167159
PPRC1	0.257115	0.00012801	0.00167159
NPHP4	0.257071	0.000128366	0.00167305
KIF20A	0.257027	0.000128716	0.00167642
CCDC50	-0.257009	0.000128862	0.00167713
CCT8	0.256927	0.000129522	0.00168452
SMAD9	-0.256909	0.000129675	0.00168454
MORC2	0.256905	0.000129707	0.00168454
RIPK4	0.256879	0.000129919	0.00168609
POU2AF1	-0.256862	0.000130049	0.00168659
WFS1	0.256821	0.000130391	0.00168744
GRHL3	0.256827	0.000130341	0.00168744
SCARNA23	0.256833	0.000130293	0.00168744
COX7A1	-0.256789	0.000130648	0.00168958
RABGGTB	0.256718	0.000131233	0.00169483
AHCYL1	0.256712	0.000131283	0.00169483
C6orf141	0.256704	0.000131345	0.00169483
IGHV1-24	-0.256695	0.000131423	0.00169483
NEU4	-0.256622	0.000132023	0.00169623
MPP7	0.256614	0.000132087	0.00169623
NPRL3	0.256634	0.000131919	0.00169623
GSDMA	0.256635	0.000131918	0.00169623
MZT1	0.256642	0.000131855	0.00169623
REEP6	0.256632	0.000131935	0.00169623
TLCD2	-0.256567	0.000132474	0.00170001
DPT	-0.25655	0.000132619	0.00170067
SDSL	-0.256521	0.000132855	0.00170251
ALPI	-0.256325	0.000134495	0.00172233
HSPBP1	0.256251	0.000135119	0.00172672
RBM14	0.256265	0.000135	0.00172672
A1BG	-0.256244	0.000135173	0.00172672
TRIM28	0.256239	0.000135215	0.00172672
IRS2	0.256114	0.000136278	0.00173908
HDHD5	0.256067	0.000136677	0.00174297
ZNF202	0.255905	0.000138065	0.00175944
ENPP6	-0.255849	0.000138547	0.00176436
PHF20L1	0.255832	0.000138699	0.00176506
CDC25C	0.255814	0.000138849	0.00176575
NBN	0.255742	0.000139477	0.00177128
NR1D1	0.255752	0.00013939	0.00177128
RNF7	-0.255704	0.000139806	0.00177423
BNC2	-0.255679	0.000140026	0.00177461
GNAI3	0.255678	0.00014003	0.00177461
KCND3	-0.255642	0.000140351	0.00177623
SPINDOC	0.255644	0.000140334	0.00177623
TRUB1	0.255627	0.00014048	0.00177664
C21orf58	0.255581	0.000140879	0.00177929
CPNE7	0.25557	0.000140981	0.00177929
CEP76	0.255573	0.000140949	0.00177929
SPDEF	-0.255523	0.000141388	0.00178291
POLR1E	0.255515	0.000141462	0.00178291
IQGAP3	0.255471	0.000141849	0.00178656
GLP2R	-0.255307	0.000143304	0.00180241
ZNF263	0.255316	0.000143225	0.00180241
SV2B	-0.255155	0.000144666	0.00181685
BCCIP	0.255119	0.000144992	0.00181685
ERCC6L	0.255092	0.000145237	0.00181685
ITPKA	-0.255167	0.000144562	0.00181685
SNHG1	0.255111	0.000145063	0.00181685
ETNK1	0.255087	0.000145277	0.00181685
TMEM97	0.25508	0.000145344	0.00181685
CYB561D2	-0.255134	0.000144859	0.00181685
CCDC152	-0.255097	0.00014519	0.00181685
BYSL	0.254907	0.000146909	0.00183472
KTN1-AS1	0.2549	0.000146974	0.00183472
ATG16L1	0.254886	0.000147107	0.00183514
IRAG2	-0.254794	0.000147944	0.00184433
PRKAR1B	0.254749	0.000148364	0.00184454
VAMP5	-0.254771	0.000148155	0.00184454
CHP1P2	0.254755	0.000148306	0.00184454
MYBBP1A	0.25477	0.000148168	0.00184454
MRPL15	0.254611	0.000149637	0.00185911
SPEN	0.254561	0.000150104	0.00186364
TSPAN3	-0.254526	0.000150432	0.00186646
HNF1A	0.254469	0.000150963	0.00187178
ALKAL2	-0.254451	0.00015113	0.00187258
SNX22	-0.254423	0.000151396	0.00187461
ZNF74	0.25436	0.000151983	0.00188062
SLC27A5	0.254301	0.000152545	0.00188629
TIAM1	-0.254279	0.000152745	0.00188749
GLI3	-0.254242	0.000153096	0.00189055
WDR36	0.254229	0.000153222	0.00189083
WBP1	-0.254165	0.000153834	0.00189584
HLA-DPB1	-0.254167	0.000153813	0.00189584
SLC10A2	0.254088	0.000154568	0.00190272
VRK1	0.254085	0.0001546	0.00190272
FLRT2	-0.254073	0.00015471	0.00190279
FOXP2	-0.254005	0.000155361	0.00190953
TBX1	-0.25398	0.000155601	0.0019112
ARMH1	-0.253932	0.000156062	0.00191557
ISX	-0.253909	0.000156283	0.00191701
EPS15L1	0.253855	0.000156816	0.00192225
ZBTB9	0.253779	0.000157548	0.00192523
NSG2	-0.253776	0.000157583	0.00192523
PYCARD	-0.253784	0.000157501	0.00192523
GHRL	-0.253803	0.000157312	0.00192523
DOT1L	0.25378	0.000157544	0.00192523
LRRC26	-0.253757	0.000157764	0.00192615
CLEC16A	0.253713	0.000158198	0.00193017
NCOA2	0.253697	0.000158353	0.00193077
PTMS	-0.253683	0.00015849	0.00193116
ADCYAP1	-0.253665	0.000158668	0.00193204
BTBD16	0.253601	0.000159294	0.00193763
SLAMF6	-0.253596	0.000159339	0.00193763
CXCL13	-0.25355	0.000159796	0.00194062
FKBP1B	-0.25356	0.000159696	0.00194062
TPD52L1	0.253523	0.000160061	0.00194255
PLCB3	0.253492	0.000160368	0.00194499
GAD1	0.253472	0.000160566	0.0019461
KLHL20	-0.253436	0.000160927	0.00194872
GNG7	-0.253429	0.000160994	0.00194872
AKAP13	-0.253382	0.000161465	0.00195313
NUBPL	0.253171	0.000163576	0.00197736
SHARPIN	0.253096	0.000164339	0.00198528
BORCS5	0.253075	0.000164546	0.00198647
ZNF540	-0.253057	0.000164734	0.00198743
KDELR3	-0.252845	0.000166895	0.00201218
MRPS35	0.252823	0.000167125	0.00201362
RASSF2	-0.252753	0.000167842	0.00202094
TBX10	-0.252551	0.000169949	0.00204496
DPP4	0.252528	0.000170187	0.00204648
EYA3	0.252442	0.000171091	0.00205601
DHH	-0.252429	0.000171228	0.00205631
HLA-DRB3	-0.252409	0.000171436	0.00205746
YIPF5	-0.25238	0.000171739	0.00205887
CENPA	0.252366	0.00017189	0.00205887
PSMB2	0.252371	0.000171833	0.00205887
CHEK1	0.252336	0.00017221	0.00206135
RNF150	-0.252296	0.000172628	0.00206366
SNAPC1	0.252298	0.000172606	0.00206366
TRAPPC1	-0.252195	0.000173706	0.00207519
RGS1	-0.252176	0.000173906	0.00207623
FUT1	0.252157	0.000174115	0.00207737
CCL28	-0.252052	0.000175232	0.00208934
BEX3	-0.252003	0.000175766	0.00209435
KAT2A	0.251921	0.000176648	0.00210348
USP36	0.251882	0.000177073	0.00210354
SPINK4	-0.251879	0.000177111	0.00210354
HMGXB3	0.25188	0.000177101	0.00210354
SPAG7	-0.251884	0.000177056	0.00210354
BRD4	0.251855	0.000177372	0.00210527
CYSLTR1	-0.251741	0.000178616	0.00211867
SAMD5	0.251717	0.000178875	0.00212037
PPM1H	0.251603	0.000180125	0.00213381
RABAC1	-0.251512	0.000181138	0.00214443
TMPO	0.251461	0.000181705	0.00214975
GSTA4	-0.251423	0.00018213	0.00215199
BEND3	0.251431	0.000182035	0.00215199
UBE2V2	0.251392	0.000182474	0.00215358
AKAP7	-0.25138	0.000182606	0.00215358
ADAP1	0.251379	0.000182616	0.00215358
MACROD1	0.251336	0.000183103	0.00215793
SORCS1	-0.251309	0.000183397	0.00216001
DLL1	-0.251272	0.000183814	0.00216353
ZCCHC14	0.251209	0.000184532	0.00217059
DPAGT1	0.251178	0.000184875	0.00217323
ABCC13	-0.251165	0.000185028	0.00217364
HHIP-AS1	-0.251133	0.000185391	0.00217651
SLC35B3	-0.251029	0.000186569	0.00218893
NAT10	0.251005	0.000186842	0.00219073
DNAJB5	-0.250978	0.000187156	0.00219302
LYL1	-0.250931	0.000187696	0.00219794
SNHG6	0.250896	0.000188092	0.00219977
LHFPL6	-0.250901	0.000188035	0.00219977
PI3	-0.250849	0.00018863	0.00220465
GTPBP10	0.250836	0.000188779	0.00220499
KSR2	-0.250767	0.000189586	0.00221289
CCT4	0.250757	0.000189697	0.00221289
DOCK6	0.250745	0.000189837	0.00221309
LMOD1	-0.250735	0.000189955	0.00221309
RIN1	0.250704	0.00019031	0.0022144
IARS1	0.250708	0.000190271	0.0022144
PLPP5	-0.250693	0.00019044	0.00221452
GLTP	-0.250616	0.000191342	0.00222359
KIF4A	0.250548	0.000192134	0.00223139
FAM13C	-0.250474	0.000193003	0.00224006
IGHD	-0.250443	0.000193368	0.00224008
PPP1R16A	0.250443	0.000193371	0.00224008
RTL8A	-0.250456	0.000193213	0.00224008
ATP13A4	-0.250324	0.000194778	0.00225494
GNG11	-0.25028	0.000195299	0.00225956
RAD51B	0.250263	0.000195497	0.00226042
NPTX1	-0.25024	0.000195781	0.00226085
HOXB2	-0.250248	0.000195678	0.00226085
MROH3P	-0.249949	0.000199274	0.0022954
NMRK1	-0.249962	0.000199115	0.0022954
CLEC4G	-0.249956	0.000199186	0.0022954
FNIP1	0.249954	0.000199218	0.0022954
GREM1	-0.24988	0.000200111	0.00230216
INTS1	0.249884	0.00020007	0.00230216
CDC25B	0.249826	0.000200773	0.00230775
GNB4	-0.24982	0.000200849	0.00230775
CYP2D6	0.2498	0.00020109	0.00230907
CLEC2B	-0.249741	0.000201811	0.0023159
MUSTN1	-0.249718	0.000202095	0.00231771
SYNDIG1	-0.249599	0.000203565	0.0023331
BPNT2	0.249567	0.000203965	0.00233623
BBS7	0.249516	0.000204593	0.00233905
NSMCE2	0.249526	0.000204467	0.00233905
SEL1L2	-0.249526	0.000204476	0.00233905
CA8	-0.249488	0.000204947	0.00233987
PWP2	0.249499	0.00020481	0.00233987
NDC1	0.24948	0.000205048	0.00233987
SAMD9L	-0.249436	0.00020559	0.00234459
TENT4A	0.24939	0.000206162	0.00234965
FKTN	0.249366	0.000206461	0.0023516
GPR35	0.249335	0.000206852	0.00235168
MADCAM1	-0.249354	0.000206611	0.00235168
ROR2	-0.249339	0.00020681	0.00235168
DLGAP1-AS2	0.2493	0.000207292	0.00235433
UBA6	0.249296	0.000207342	0.00235433
DOCK9	0.249273	0.000207635	0.0023562
SLC26A2	-0.249232	0.000208156	0.00236065
SLC8A1	-0.249171	0.000208928	0.00236501
RCSD1	-0.249189	0.000208702	0.00236501
CEP192P1	-0.249171	0.000208921	0.00236501
PTPRVP	0.24914	0.000209317	0.00236558
TM4SF4	0.249146	0.000209241	0.00236558
MAL	-0.249126	0.00020949	0.00236558
DEPDC1B	0.249126	0.000209494	0.00236558
RNFT1	-0.249093	0.00020992	0.00236602
DNAAF11	0.2491	0.00020983	0.00236602
ZFP3	-0.249095	0.000209893	0.00236602
CDK4	0.249078	0.000210106	0.00236666
TFAM	0.249007	0.00021101	0.00237538
FAM149A	-0.248978	0.000211384	0.00237814
EIF4E3	-0.248909	0.000212272	0.00238666
ZNF350	-0.248828	0.000213321	0.00239699
PSMB6	-0.248814	0.000213493	0.00239745
TRMT5	0.248793	0.000213766	0.00239904
DHRS9	-0.248775	0.000214008	0.00240029
MIPEPP3	0.248718	0.000214736	0.00240698
HAS3	0.24863	0.000215893	0.002417
CMTM3	-0.248639	0.000215767	0.002417
H2AX	0.2486	0.000216279	0.00241985
PDE4D	-0.248578	0.000216568	0.0024216
PAK1IP1	0.248461	0.000218112	0.0024359
TRIM33	0.248467	0.000218034	0.0024359
PARVA	-0.24839	0.000219041	0.00244334
METTL1	0.24839	0.000219045	0.00244334
GEMIN8P4	0.24838	0.000219179	0.00244334
DDX56	0.248329	0.000219857	0.00244941
ARHGEF6	-0.248316	0.000220029	0.00244984
MB	-0.24828	0.000220504	0.00245364
FAM30A	-0.24826	0.00022078	0.00245522
SNX11	-0.248245	0.000220972	0.00245587
SNX17	-0.248178	0.000221871	0.00246437
CMA1	-0.248159	0.000222123	0.00246548
MAPRE2	-0.248151	0.00022224	0.00246548
OTX1	0.248141	0.000222376	0.00246549
HSPA4	0.248053	0.000223561	0.00247713
LETR1	-0.247974	0.000224624	0.00248591
BMP6	-0.247975	0.000224607	0.00248591
PI16	-0.247945	0.000225022	0.00248882
ZNF831	-0.247878	0.000225926	0.00249731
PADI3	0.247838	0.00022647	0.00250181
SPATS2L	-0.247813	0.000226817	0.00250413
TCEAL9	-0.2478	0.000227	0.00250465
ZNF296	0.247767	0.000227446	0.00250806
MS4A7	-0.247738	0.00022784	0.00250939
PALM	-0.247741	0.000227798	0.00250939
GPI	0.247546	0.000230493	0.00253708
FARSA	0.247436	0.000232037	0.00255255
CRAMP1	0.247395	0.000232612	0.00255528
ZPR1	0.247388	0.000232697	0.00255528
ADGRB3	-0.247378	0.000232842	0.00255528
CTTN	0.247383	0.000232771	0.00255528
DHODH	0.247305	0.000233865	0.00256496
NHERF2	-0.247281	0.000234203	0.00256714
GDF6	-0.247245	0.000234714	0.00257119
LRRN4CL	-0.247224	0.00023502	0.00257302
LRP11	0.247114	0.000236579	0.00258853
BMS1P1	0.247073	0.000237158	0.00259333
RARRES1	-0.247049	0.000237501	0.00259553
PTP4A1	-0.247019	0.000237935	0.00259872
R3HDM1	0.246994	0.000238286	0.002601
FETUB	-0.246939	0.000239072	0.00260804
ENTREP2	-0.246874	0.00024002	0.0026139
TPI1	0.246881	0.000239917	0.0026139
ARPIN	-0.246872	0.000240037	0.0026139
TXNDC16	0.246795	0.000241152	0.00262448
CNTFR	0.246722	0.000242221	0.00263455
SEH1L	0.246682	0.000242798	0.00263769
PARS2	0.246686	0.000242741	0.00263769
TAS2R5	0.246655	0.000243186	0.00264035
NOP16	0.246643	0.000243365	0.00264072
PINK1	-0.246605	0.000243916	0.00264514
HPN	-0.246461	0.000246039	0.00266659
RDH10	0.246398	0.000246974	0.00267114
LRRC8D	0.246417	0.000246696	0.00267114
GABARAPL1	-0.246399	0.000246961	0.00267114
EIF4A3	0.246393	0.000247042	0.00267114
EMC7	-0.246351	0.000247668	0.00267634
MYEF2	-0.246296	0.000248494	0.00268255
LAIR1	-0.246276	0.000248782	0.00268255
BRAT1	0.246286	0.000248644	0.00268255
ZNF473	0.246273	0.000248829	0.00268255
DCAF16	0.246154	0.000250616	0.00270023
MLC1	-0.246137	0.000250872	0.0027014
APLP2	0.246125	0.000251047	0.0027017
CELSR2	0.246111	0.000251258	0.00270239
AP1S3	0.246096	0.000251483	0.00270259
WBP1L	-0.24609	0.000251571	0.00270259
IL10RB	-0.246059	0.000252045	0.00270609
RANGAP1	0.246048	0.00025221	0.00270628
PPFIA3	0.245999	0.000252944	0.00271257
TRMT11	0.245974	0.000253328	0.00271509
CYRIB	0.245877	0.000254812	0.0027294
DCUN1D2	0.245855	0.00025514	0.00273132
FZD1	-0.245822	0.000255651	0.00273519
HIC2	0.245778	0.00025632	0.00274076
NFE2L3	0.24573	0.000257054	0.00274582
DUS4L	0.245728	0.000257093	0.00274582
FAM89B	-0.245716	0.000257269	0.00274609
FAM216A	0.245671	0.000257966	0.00275034
EGR2	-0.245679	0.000257848	0.00275034
MOXD1	-0.245583	0.000259333	0.0027633
HGD	-0.245547	0.000259881	0.00276754
HECTD2	-0.245472	0.000261055	0.00277682
GVINP1	-0.245476	0.000260983	0.00277682
CHKB	-0.245444	0.000261483	0.00277926
LAMA2	-0.245428	0.00026174	0.00277926
RAB39B	-0.245434	0.000261644	0.00277926
CSH2	0.245382	0.000262462	0.00278261
POLR1C	0.245391	0.000262323	0.00278261
SLC15A2	-0.245379	0.000262511	0.00278261
ITPR3	0.245368	0.000262679	0.00278275
NREP	-0.245359	0.000262827	0.00278275
PLXDC2	-0.245341	0.0002631	0.00278403
ALDH3B2	0.245328	0.000263311	0.00278466
CKAP2L	0.24526	0.000264381	0.00279436
SAMD11	-0.24525	0.000264539	0.00279443
KLF12	-0.245231	0.000264836	0.00279594
PRKD1	-0.245144	0.000266215	0.00280889
SPRY4	0.245077	0.000267279	0.00281849
CTSF	-0.245045	0.000267799	0.00282074
FER1L6	-0.24505	0.000267719	0.00282074
PIGS	-0.245006	0.000268415	0.0028256
SLC19A1	0.244986	0.000268735	0.00282734
TFRC	0.244905	0.000270042	0.00283947
NOL6	0.244831	0.000271227	0.0028503
PTPRG	0.244798	0.000271768	0.00285409
JRKL	0.24479	0.0002719	0.00285409
KLRG1	-0.244704	0.000273294	0.00286708
GUF1	0.244678	0.000273721	0.00286829
CCNT1	0.244687	0.000273566	0.00286829
NR5A2	-0.244623	0.000274622	0.00287608
MGRN1	0.24455	0.00027581	0.00288687
PALLD	-0.24453	0.000276132	0.0028886
PWP1	0.244505	0.000276549	0.00289035
RCC2	0.244501	0.000276615	0.00289035
PYCR3	0.244475	0.000277052	0.00289327
DTX2	0.24438	0.000278619	0.00290784
RALGDS	0.244363	0.000278893	0.00290784
KDM1A	0.244361	0.000278923	0.00290784
RBM12	0.244276	0.000280345	0.002921
CEP55	0.244256	0.000280671	0.00292108
SS18L1	0.244258	0.00028064	0.00292108
ZMYM6	-0.244136	0.000282682	0.00293868
CTSK	-0.244138	0.000282658	0.00293868
CNOT1	0.244086	0.000283537	0.00294589
NUP58	0.243885	0.000286929	0.00297945
MFSD6	-0.243831	0.000287858	0.00298617
GPCPD1	0.243828	0.000287902	0.00298617
CENPI	0.243805	0.000288302	0.00298647
DNAJC12	-0.243794	0.000288491	0.00298647
TMEM185B	0.243811	0.000288205	0.00298647
NAF1	0.243789	0.000288582	0.00298647
UCN	0.243545	0.000292786	0.00302826
TEX38	0.243408	0.000295167	0.00305117
SFRP1	-0.24334	0.000296361	0.00306179
FARSB	0.243248	0.00029798	0.00307677
SLC25A22	0.243225	0.000298383	0.0030792
CFAP298	0.243137	0.000299935	0.00309348
ANKRD6	-0.243046	0.000301569	0.00310858
SLC26A5	0.243007	0.000302259	0.00311395
TSPAN5	0.242987	0.000302623	0.00311594
POPDC2	-0.242914	0.000303919	0.00312754
GATA2-AS1	0.242886	0.000304435	0.00313109
ZDHHC2	-0.242768	0.000306557	0.00315115
SNHG15	0.242711	0.000307601	0.0031601
NXPH4	0.242643	0.000308825	0.00317091
RPL12	0.242587	0.000309859	0.00317656
LRRC75A	-0.242599	0.000309637	0.00317656
CAMK2G	0.242585	0.000309896	0.00317656
DTD2	0.242547	0.00031059	0.0031819
STXBP1	0.242518	0.000311129	0.00318564
EYA1	-0.242494	0.000311556	0.00318823
GLTPD2	0.242408	0.000313149	0.00320275
PPP2R3B	0.242375	0.000313761	0.00320543
DDX39B	0.242376	0.000313742	0.00320543
PDE3A	-0.242354	0.000314147	0.00320759
RHPN1	0.242331	0.00031457	0.00321012
HSBP1L1	-0.242249	0.000316097	0.00322391
GALNT17	-0.242233	0.000316399	0.00322519
ZEB2	-0.242216	0.000316715	0.00322528
SRPX	-0.242204	0.000316935	0.00322528
EDRF1	0.242207	0.000316874	0.00322528
RGS19	-0.242154	0.000317877	0.00323307
C4orf19	-0.242093	0.000319011	0.0032428
MGAM2	0.242049	0.000319844	0.00324947
CUL5	0.242028	0.000320243	0.00325172
ATR	0.241985	0.000321057	0.00325819
ZNF134	-0.241932	0.000322058	0.00326654
MIPEP	0.241876	0.000323121	0.00327551
ULK3	-0.241835	0.00032391	0.00328169
CD3D	-0.241808	0.00032442	0.00328504
MTG1	0.241777	0.000325011	0.00328921
USP24	0.241729	0.000325929	0.00329669
SP5	0.24168	0.000326863	0.00330431
WAPL	0.241639	0.000327665	0.00331059
FES	-0.241625	0.000327926	0.0033114
RABGEF1P1	0.241574	0.000328918	0.00331959
COL4A3	-0.241518	0.000329994	0.00332862
PIK3R2	0.241502	0.000330317	0.00333005
RILP	-0.241462	0.000331083	0.00333593
GYS1	0.241382	0.000332644	0.00334799
SARS2	0.241384	0.000332611	0.00334799
CDC42EP2	0.241283	0.000334588	0.00336406
MYO6	0.241282	0.000334608	0.00336406
ST6GAL1	-0.241224	0.000335753	0.00337372
LAX1	-0.241177	0.000336688	0.00337394
STOML1	-0.241182	0.000336573	0.00337394
ZDBF2	-0.241187	0.000336474	0.00337394
SF3B3	0.241181	0.000336598	0.00337394
SLAMF8	-0.241176	0.000336695	0.00337394
KIF14	0.241121	0.000337779	0.00338222
TTPA	0.241116	0.00033789	0.00338222
RHBDF2	0.241097	0.000338258	0.00338406
EEF1D	0.241078	0.000338636	0.00338599
DIP2A	0.241067	0.000338862	0.0033864
TOX	-0.240993	0.000340342	0.00339934
KLRF1	-0.240945	0.000341304	0.00340709
TMTC1	-0.240925	0.000341697	0.00340916
SET	0.240892	0.000342354	0.00341298
TMEM164	0.240887	0.000342452	0.00341298
FOXF1	-0.240838	0.000343449	0.00342106
SETD1A	0.240823	0.000343739	0.00342209
RIOK1	0.240743	0.000345367	0.00343643
USP6NL	0.240733	0.000345564	0.00343653
ZNF598	0.240701	0.000346213	0.00344112
TTF2	0.24057	0.000348881	0.00346575
SCARA5	-0.240527	0.00034975	0.00347251
MAPK7	-0.240506	0.000350185	0.00347494
RAB33A	-0.240487	0.000350576	0.00347694
CDKN2B-AS1	-0.240446	0.000351425	0.00348259
COX15	0.240441	0.000351525	0.00348259
VILL	-0.240369	0.000353004	0.00349471
AGA	-0.240363	0.00035313	0.00349471
PHF19	0.240327	0.000353868	0.00350013
STOX2	-0.240217	0.000356162	0.00351814
MAP4K3	0.24022	0.000356092	0.00351814
NASP	0.240212	0.000356265	0.00351814
IRF4	-0.240169	0.000357163	0.00352511
CENPO	0.240092	0.000358773	0.00353682
PDGFC	-0.240085	0.000358928	0.00353682
PHLDB1	-0.240092	0.000358761	0.00353682
NPM1	0.240022	0.000360246	0.003546
SCEL	-0.240026	0.000360148	0.003546
ST6GALNAC1	-0.23998	0.000361121	0.00355048
SLFN11	-0.239973	0.000361283	0.00355048
HSP90AB5P	0.23999	0.00036091	0.00355048
NT5DC3	0.239932	0.000362146	0.00355706
RPS20	0.239868	0.000363495	0.0035684
PLOD3	0.239796	0.000365033	0.00358158
ATG2A	0.239732	0.000366384	0.00359291
ENPP3	-0.239591	0.00036942	0.00361882
FCGBP	-0.239598	0.000369276	0.00361882
GPALPP1	0.239568	0.000369915	0.00362173
RACGAP1	0.239528	0.000370783	0.00362829
AQP3	-0.239497	0.000371452	0.00363139
MANCR	-0.239486	0.000371693	0.00363139
HRH3	0.239492	0.000371553	0.00363139
MTRR	0.239428	0.00037294	0.00364162
FRMD5	0.239412	0.000373301	0.00364321
TTLL7	-0.239376	0.000374086	0.00364544
RPS2P32	0.239374	0.000374125	0.00364544
CCDC113	0.23938	0.000373987	0.00364544
ARSB	-0.239314	0.000375429	0.0036562
SPATA13	0.239278	0.000376214	0.00366189
NAE1	0.239175	0.000378488	0.00368207
C1orf159	0.239075	0.000380689	0.00370153
CKAP5	0.238991	0.000382562	0.00371777
NGRN	-0.238973	0.000382954	0.0037196
SNHG3	0.238962	0.000383194	0.00371996
NACC1	0.238936	0.000383783	0.00372174
GRHL2	0.238941	0.000383675	0.00372174
TENT5A	-0.238752	0.000387913	0.00375981
OTUD3	0.23872	0.000388638	0.00376484
GLUL	-0.238543	0.000392648	0.00380168
PFN1P2	-0.238533	0.000392867	0.00380175
ARNT2	-0.238525	0.00039307	0.00380175
MOSMO	0.238508	0.000393456	0.00380348
PRR5-ARHGAP8	0.238498	0.000393685	0.00380369
DSG3	0.238371	0.000396595	0.0038258
SNAP23	-0.238371	0.0003966	0.0038258
ZBED4	0.238383	0.000396321	0.0038258
NCAPD2	0.238351	0.000397061	0.00382824
PPM1N	0.238318	0.000397813	0.00383347
CHAF1B	0.23828	0.000398691	0.00383992
FZD4	-0.238169	0.000401271	0.00386273
RPL30	0.238138	0.00040198	0.00386726
CEP104	0.23813	0.000402163	0.00386726
MTF2	0.238081	0.000403318	0.00387633
MSH2	0.238049	0.000404067	0.0038815
NTNG1	-0.237979	0.0004057	0.00388914
FAM153CP	-0.237979	0.000405711	0.00388914
AHCY	0.237987	0.00040552	0.00388914
NXPE4	-0.237981	0.000405669	0.00388914
PCDH11Y	-0.237955	0.000406267	0.00389244
KRT10	-0.237946	0.000406493	0.00389257
ZNF7	0.237901	0.000407538	0.00390054
IDI2-AS1	0.237882	0.000407999	0.00390292
WTIP	-0.237835	0.000409108	0.00391148
OLFML3	-0.237818	0.000409497	0.00391316
SCN8A	-0.237801	0.000409913	0.0039151
PAXBP1	0.237754	0.000411036	0.00392173
CYBB	-0.237757	0.000410943	0.00392173
RNASEH2A	0.237735	0.000411485	0.00392194
FSIP2	-0.237736	0.000411447	0.00392194
TCIM	-0.23771	0.000412078	0.00392555
PMPCA	0.237678	0.000412826	0.00393063
CEMIP	0.23766	0.000413258	0.00393271
IL1A	0.237586	0.000415049	0.0039477
VCAM1	-0.237536	0.000416249	0.00395501
CICP22	0.237538	0.000416198	0.00395501
MCEE	-0.237513	0.000416785	0.00395806
NTAQ1	0.237452	0.000418264	0.00397005
SIRPG	-0.237443	0.000418495	0.00397018
FAM110D	-0.237418	0.000419101	0.00397182
PHETA2	-0.237422	0.000418997	0.00397182
TMED3	-0.237388	0.000419815	0.00397653
CMSS1	0.237337	0.000421059	0.00398626
ADORA3	-0.237301	0.000421928	0.00399036
CAPN13	-0.237309	0.000421744	0.00399036
ZNF696	0.237179	0.000424909	0.00401648
EIF4B	0.237118	0.000426407	0.00402857
POR	0.237098	0.000426898	0.00403113
SLC7A8	0.237032	0.000428545	0.0040446
RRP1	0.236879	0.00043234	0.00407666
TOMM40	0.236877	0.000432387	0.00407666
B3GALT6	0.236849	0.00043309	0.00408119
CLPP	0.236805	0.000434176	0.00408932
CIT	0.236785	0.000434679	0.00409196
BHLHE41	-0.23675	0.000435553	0.00409809
TNPO3	0.236731	0.000436047	0.00410063
SIGLEC10	-0.2367	0.000436819	0.00410579
ELOC	0.236674	0.000437462	0.00410972
RFXAP	0.23662	0.000438849	0.00412064
ST13	0.236515	0.000441488	0.0041433
LRRC3	0.236469	0.000442679	0.00415235
CREB3	-0.236436	0.000443508	0.004158
TTLL5	0.236422	0.000443875	0.00415931
SDF2	-0.236392	0.000444623	0.0041642
NEDD9	-0.236314	0.000446629	0.00417233
WRNIP1	0.236322	0.000446435	0.00417233
DEPDC7	0.236334	0.000446122	0.00417233
CDK5RAP2	0.236337	0.00044605	0.00417233
PADI2	-0.236323	0.000446415	0.00417233
AHCTF1	0.236267	0.000447854	0.00417952
C6orf226	-0.236268	0.000447827	0.00417952
ZNF485	0.236178	0.000450151	0.00419881
TELO2	0.236142	0.000451074	0.00420528
NR2C2AP	0.236126	0.0004515	0.00420684
CREB5	0.236118	0.0004517	0.00420684
ASPG	-0.236021	0.000454212	0.0042244
P2RX1	-0.236029	0.000454021	0.0042244
CD320	0.236019	0.000454276	0.0042244
NTN4	-0.235939	0.000456355	0.00424158
PATL1	0.235881	0.000457895	0.00425373
MBD5	-0.235835	0.000459103	0.0042628
ZW10	0.235783	0.000460462	0.00427325
RFWD3	0.235751	0.000461308	0.00427894
MNX1-AS1	0.23567	0.000463456	0.00429669
SLC35F5	0.235637	0.000464348	0.00430254
PAM16	0.235629	0.000464556	0.00430254
R3HDM2	0.23562	0.000464796	0.00430259
RHOBTB3	0.235536	0.000467048	0.00430821
RBM27	0.235561	0.000466364	0.00430821
ADGRL1	0.235536	0.00046704	0.00430821
EHMT2	0.235575	0.000465993	0.00430821
MARCKS	-0.235549	0.000466698	0.00430821
METTL3	0.235549	0.000466698	0.00430821
ISG20	-0.23556	0.000466398	0.00430821
UBB	-0.23551	0.000467734	0.00431237
SRD5A1	0.235357	0.000471858	0.00434821
RASGRF2	0.235286	0.000473793	0.00436384
CMTM5	-0.235273	0.000474127	0.00436473
CBX8	0.235214	0.000475743	0.00437741
FASN	0.235198	0.000476189	0.00437932
CGREF1	0.235163	0.000477143	0.00438589
CD74	-0.235148	0.000477552	0.00438745
TMEM200B	-0.235028	0.000480835	0.0044154
PDCD2L	0.234871	0.000485171	0.00445299
[truncated: 16,340 more rows]

## Sheet: Gö_SLC2A1_cor-all-genes
Göttingen cohort: SLC2A1 (GLUT1)-correlated gene expression (all genes)
gene_name	Correlation	P_Value	Q_Value
SLC2A1	1	0	0
DSG3	0.503125	2.51993e-15	2.31052e-11
ZNF697	0.488018	2.19207e-14	1.33994e-10
CRYBG2	0.481709	5.24459e-14	2.40438e-10
PERP	0.4609	8.23434e-13	3.02003e-09
KRT80	0.447791	4.25126e-12	1.29933e-08
LMTK3	0.441339	9.2963e-12	2.41802e-08
GRHL3	0.440285	1.05487e-11	2.41802e-08
CAPN13	-0.432879	2.53073e-11	5.1565e-08
DRAIC	-0.423444	7.4858e-11	1.24795e-07
NUPR1	-0.423609	7.34775e-11	1.24795e-07
LRCH1	0.419704	1.14017e-10	1.55961e-07
STRIP2	0.419316	1.19067e-10	1.55961e-07
EFNB2	0.420202	1.07836e-10	1.55961e-07
NKD2	0.418551	1.29676e-10	1.56265e-07
KLK6	0.4181	1.36342e-10	1.56265e-07
KPNA3	0.411233	2.90108e-10	3.12941e-07
BLNK	-0.410131	3.26961e-10	3.20508e-07
NOTUM	0.409988	3.32078e-10	3.20508e-07
HSPH1	0.400768	8.87654e-10	8.1389e-07
PEDS1	0.39791	1.19672e-09	1.04502e-06
C6orf15	0.396269	1.41883e-09	1.18266e-06
FAM234B	0.392392	2.11354e-09	1.68513e-06
CYSRT1	0.390491	2.56478e-09	1.88132e-06
BMP4	0.390853	2.47231e-09	1.88132e-06
LSMEM1	0.386934	3.67202e-09	2.5899e-06
CRYM	-0.386245	3.93444e-09	2.67222e-06
FOSL1	0.385007	4.4519e-09	2.7213e-06
DGLUCY	-0.385593	4.19916e-09	2.7213e-06
SNTB1	0.385089	4.41558e-09	2.7213e-06
GPR180	0.383641	5.09959e-09	3.01666e-06
ECI2	-0.381016	6.60836e-09	3.78701e-06
DCUN1D2	0.379709	7.51228e-09	4.17455e-06
NDRG2	-0.376578	1.01892e-08	5.4956e-06
ATP11A	0.374144	1.28862e-08	6.75164e-06
LEMD1	0.373621	1.35493e-08	6.80205e-06
RPL28	0.373487	1.37243e-08	6.80205e-06
STARD10	-0.370961	1.74652e-08	8.42832e-06
NAAA	-0.369806	1.94862e-08	9.16252e-06
ELAPOR1	-0.369432	2.01892e-08	9.25576e-06
CUL4A	0.366906	2.56065e-08	1.1453e-05
SULT2B1	0.36644	2.67493e-08	1.15323e-05
LTC4S	-0.366324	2.70416e-08	1.15323e-05
EPHA2	0.366057	2.77255e-08	1.15552e-05
PPL	0.36497	3.0684e-08	1.22832e-05
ASPA	-0.364925	3.08118e-08	1.22832e-05
GJB4	0.364172	3.3045e-08	1.28932e-05
ABI3BP	-0.363685	3.45737e-08	1.32086e-05
CLEC3B	-0.361413	4.2644e-08	1.59593e-05
SLC9A2	-0.35897	5.33378e-08	1.95622e-05
WFS1	0.357354	6.17793e-08	2.09798e-05
UCA1	0.357895	5.88188e-08	2.09798e-05
RBM26	0.357578	6.05373e-08	2.09798e-05
HKDC1	0.357472	6.11208e-08	2.09798e-05
CDK8	0.3571	6.32209e-08	2.1079e-05
COQ9	-0.355824	7.09509e-08	2.32339e-05
GTF2F2	0.355346	7.4075e-08	2.38313e-05
FOXQ1	0.354944	7.6808e-08	2.42846e-05
ERRFI1	0.354701	7.85041e-08	2.44001e-05
CACFD1	-0.353163	9.01031e-08	2.75385e-05
BCL2	-0.351503	1.04478e-07	3.09019e-05
DCBLD2	0.351667	1.02967e-07	3.09019e-05
DIS3	0.350883	1.10396e-07	3.21339e-05
ENO2	0.349924	1.2018e-07	3.42767e-05
NUFIP1	0.349796	1.21541e-07	3.42767e-05
TNFSF9	0.349627	1.23365e-07	3.42767e-05
PMEPA1	0.348915	1.31367e-07	3.59553e-05
KLK8	0.348594	1.35128e-07	3.64408e-05
DDIT4	0.347315	1.51198e-07	4.01835e-05
SLC7A1	0.346744	1.58935e-07	4.16364e-05
CKAP2	0.346376	1.64134e-07	4.23927e-05
SOAT1	-0.345796	1.72655e-07	4.39744e-05
IFT27	-0.345392	1.7883e-07	4.41432e-05
CARS2	0.345283	1.8054e-07	4.41432e-05
MAOA	-0.345542	1.76514e-07	4.41432e-05
KRT6A	0.344755	1.89014e-07	4.56072e-05
SP6	0.34456	1.92238e-07	4.57827e-05
MSLN	0.343932	2.02995e-07	4.71206e-05
PCID2	0.343945	2.02763e-07	4.71206e-05
NUP58	0.342505	2.29621e-07	5.26348e-05
KRT14	0.341953	2.40792e-07	5.45141e-05
LINC00460	0.341094	2.5922e-07	5.79704e-05
WBP4	0.34087	2.64237e-07	5.83805e-05
LAMP1	0.340136	2.81373e-07	6.14264e-05
LNX2	0.339412	2.9929e-07	6.38185e-05
SH3TC2	0.339533	2.96233e-07	6.38185e-05
WDR45B	0.339258	3.03254e-07	6.39203e-05
KRT16P2	0.338744	3.16794e-07	6.5302e-05
TULP4	0.338739	3.16931e-07	6.5302e-05
CEP70	-0.338343	3.27774e-07	6.60519e-05
LMO7	0.338472	3.24214e-07	6.60519e-05
TFDP1	0.338071	3.35438e-07	6.61426e-05
SMCO4	-0.338121	3.34007e-07	6.61426e-05
USPL1	0.336824	3.72777e-07	7.27233e-05
TUBB3	0.336399	3.8638e-07	7.45836e-05
SPRYD4	-0.335356	4.21827e-07	8.04859e-05
ZDHHC20	0.335247	4.25735e-07	8.04859e-05
TSC22D1	0.334993	4.34901e-07	8.13797e-05
TNFSF10	-0.334735	4.4442e-07	8.2321e-05
CCL19	-0.334291	4.61237e-07	8.29232e-05
KRT23	0.334429	4.55936e-07	8.29232e-05
NANS	-0.334391	4.57403e-07	8.29232e-05
PRSS22	0.334121	4.67856e-07	8.32355e-05
MT1F	-0.334014	4.72052e-07	8.32355e-05
ECI1	-0.333037	5.12148e-07	8.94454e-05
MB	-0.330214	6.47215e-07	0.000108886
ACOT1	-0.330227	6.46536e-07	0.000108886
CENPJ	0.330309	6.4215e-07	0.000108886
MYT1	0.330409	6.36917e-07	0.000108886
RCBTB1	0.329839	6.67548e-07	0.000111286
PAXIP1-AS2	-0.329504	6.862e-07	0.000113365
PPP2R2C	0.328542	7.42653e-07	0.00012052
SMPX	0.328558	7.41688e-07	0.00012052
GP2	-0.327667	7.978e-07	0.000128334
CHRM1	-0.327112	8.34787e-07	0.000130391
USP6NL	0.327216	8.27776e-07	0.000130391
OTUB2	0.326879	8.5081e-07	0.000130391
SLCO4A1	0.326961	8.45126e-07	0.000130391
OBI1	0.326958	8.45369e-07	0.000130391
SLC1A5	0.326844	8.5325e-07	0.000130391
SPATA13	0.32671	8.62617e-07	0.000130733
DENND2A	-0.326436	8.82103e-07	0.000132378
NECTIN2	0.326355	8.87912e-07	0.000132378
LGALS2	-0.324726	1.01334e-06	0.000148662
SDSL	-0.32478	1.00893e-06	0.000148662
MZT1	0.323738	1.09751e-06	0.000159732
GSTP1	0.323373	1.13031e-06	0.000160679
VWA8	0.323498	1.11898e-06	0.000160679
HPCA	-0.323451	1.12324e-06	0.000160679
TRIM29	0.323179	1.14807e-06	0.000161602
SPTLC3	-0.32311	1.15443e-06	0.000161602
PLPP1	-0.321808	1.2816e-06	0.0001774
ETV4	0.321665	1.29631e-06	0.0001774
XPO4	0.321759	1.28667e-06	0.0001774
FAM174B	-0.32141	1.32302e-06	0.000178393
CDC25B	0.321471	1.31661e-06	0.000178393
AMIGO2	0.320887	1.37945e-06	0.000183235
GTF3A	0.320802	1.3889e-06	0.000183235
C2orf72	-0.320943	1.37334e-06	0.000183235
ACAT1	-0.32059	1.41255e-06	0.000185024
FAM177A1	-0.320204	1.45666e-06	0.000185589
FOXN3-AS1	-0.320232	1.45342e-06	0.000185589
KRT18	0.320198	1.45735e-06	0.000185589
ARPIN	-0.320414	1.4325e-06	0.000185589
PI16	-0.319872	1.49565e-06	0.000189153
IL2	-0.31957	1.53198e-06	0.000192421
SERPINB5	0.319247	1.5718e-06	0.000194754
BRCA2	0.319267	1.56922e-06	0.000194754
TNFAIP8L3	-0.318809	1.6273e-06	0.000196326
CEACAM6	0.318831	1.62439e-06	0.000196326
LAIR2	0.318867	1.61985e-06	0.000196326
FNDC11	0.318866	1.61993e-06	0.000196326
FMO5	-0.318308	1.69304e-06	0.000202921
CXCL12	-0.318201	1.7074e-06	0.000203314
RPL21	0.317945	1.74233e-06	0.000204813
CLDN1	0.317981	1.73736e-06	0.000204813
TGFBI	0.317664	1.78145e-06	0.000206761
SLC39A2	-0.31769	1.77775e-06	0.000206761
PMAIP1	0.316904	1.89123e-06	0.000218121
SLC7A11	0.316819	1.90393e-06	0.000218214
CPNE2	-0.316035	2.02482e-06	0.000230628
REP15	-0.315607	2.09395e-06	0.00023703
KRT17	0.315396	2.1287e-06	0.000239485
MAFG	0.31529	2.14657e-06	0.000240023
PAN3	0.314862	2.21947e-06	0.000246174
AJUBA	0.31481	2.22843e-06	0.000246174
FAM107A	-0.314655	2.25565e-06	0.00024769
POLR1D	0.314462	2.28981e-06	0.000249943
GFI1	-0.314317	2.31594e-06	0.000251301
FUT1	0.314166	2.3433e-06	0.000252773
KIAA0040	0.313807	2.40968e-06	0.000258414
KRT18P65	0.313635	2.44202e-06	0.000258973
SLC52A2	0.313482	2.47138e-06	0.000258973
ASIC1	0.313549	2.45857e-06	0.000258973
CCDC120	0.313575	2.45359e-06	0.000258973
IFRD1	0.31328	2.51046e-06	0.000261573
TAFA2	-0.312072	2.75665e-06	0.000283997
PTPN12	0.312081	2.75463e-06	0.000283997
C15orf48	-0.311879	2.79806e-06	0.00028506
EAPP	-0.31191	2.79134e-06	0.00028506
MT1E	-0.311646	2.84887e-06	0.000288633
KCNG3	-0.311375	2.90904e-06	0.000293109
CEMIP	0.310781	3.04522e-06	0.000303739
PLEKHA1	0.31077	3.04766e-06	0.000303739
LRRC19	-0.310312	3.15689e-06	0.000312925
CCDC110	-0.310155	3.1951e-06	0.000315009
MT1G	-0.309912	3.25526e-06	0.000317527
HORMAD1	-0.309934	3.2497e-06	0.000317527
NKD1	0.309613	3.33086e-06	0.000323181
BBOF1	-0.309499	3.35989e-06	0.000324283
BAMBI	0.30918	3.44298e-06	0.000330562
LAMB3	0.309002	3.49026e-06	0.000333357
FRMD5	0.308876	3.52385e-06	0.000334821
SFXN3	0.308148	3.72524e-06	0.000352131
ISX	-0.307932	3.78691e-06	0.000356125
YWHAG	0.307819	3.81956e-06	0.000357362
STMND1	-0.307154	4.01767e-06	0.000372347
FAM120AOS	-0.307145	4.02032e-06	0.000372347
MRAP2	-0.306845	4.1131e-06	0.00037713
OAZ3	-0.306876	4.10341e-06	0.00037713
RNF130	-0.306543	4.20802e-06	0.000377366
PRDM16-DT	-0.306648	4.17477e-06	0.000377366
PTGDR	-0.30651	4.21857e-06	0.000377366
TCTA	-0.306725	4.15051e-06	0.000377366
MATN2	-0.306513	4.21763e-06	0.000377366
ITGB4	0.306333	4.27547e-06	0.000380599
ADH1A	-0.306238	4.30644e-06	0.000381505
SLC25A38	-0.306121	4.34467e-06	0.000383041
TMEM236	-0.305312	4.61843e-06	0.000405228
RB1	0.305241	4.64338e-06	0.000405477
HOXB8	0.305043	4.71295e-06	0.000405756
PRRG1	0.305148	4.67599e-06	0.000405756
ADH1C	-0.305097	4.69402e-06	0.000405756
SAMD13	-0.304831	4.78878e-06	0.000406558
CTSO	-0.30484	4.78554e-06	0.000406558
ABHD13	0.304944	4.74813e-06	0.000406558
RORC	-0.304638	4.85871e-06	0.000410594
GTF2IRD1	0.304426	4.93691e-06	0.000415289
FRZB	-0.304151	5.04013e-06	0.000422036
TFDP3	0.303656	5.23074e-06	0.000436006
DCUN1D3	0.303444	5.31423e-06	0.000440961
ERF	0.303084	5.45939e-06	0.000449863
TM4SF1	0.303057	5.47058e-06	0.000449863
WNT11	0.302959	5.51067e-06	0.000451137
RHBDF2	0.302625	5.64994e-06	0.000460483
GRIN2B	0.302063	5.89171e-06	0.000475956
UST	-0.302064	5.89119e-06	0.000475956
TPP2	0.301308	6.23212e-06	0.000501248
ENTPD5	-0.301238	6.26459e-06	0.00050166
IGFL1	0.301102	6.32832e-06	0.00050456
DOCK9	0.300665	6.53653e-06	0.000515055
LRIG3	-0.300726	6.50718e-06	0.000515055
STK24	0.300649	6.54422e-06	0.000515055
PNLIPRP2	-0.300563	6.58614e-06	0.000516139
MED4	0.300026	6.85334e-06	0.000534794
GPRIN3	-0.299627	7.0585e-06	0.000546484
SPINK2	-0.299619	7.06274e-06	0.000546484
HCG11	0.299521	7.11394e-06	0.000548132
JMJD6	0.299227	7.26984e-06	0.0005578
MTMR6	0.29915	7.31108e-06	0.000558627
MIPEPP3	0.299041	7.36988e-06	0.000560784
SMOX	0.298956	7.4164e-06	0.000561992
WDR54	0.298818	7.49235e-06	0.000564893
KRT16	0.298774	7.5163e-06	0.000564893
VSTM2A	-0.297769	8.09205e-06	0.000593568
TLR7	-0.297858	8.03995e-06	0.000593568
CCDC196	-0.297799	8.0743e-06	0.000593568
CYP4F3	0.297883	8.02468e-06	0.000593568
PPFIA4	0.297969	7.97471e-06	0.000593568
TMT1A	-0.297845	8.04712e-06	0.000593568
TNS4	0.297617	8.18306e-06	0.000597853
CHMP3	-0.297302	8.37366e-06	0.00060935
GCNT1	-0.297148	8.46909e-06	0.000611441
ZMAT1	-0.297162	8.46031e-06	0.000611441
NUDT16	-0.296655	8.77984e-06	0.000631391
KPNA2	0.296593	8.81921e-06	0.000631745
MT1H	-0.296491	8.88552e-06	0.000634018
SLC20A1	0.296357	8.97283e-06	0.000634673
ZMYM2	0.296287	9.01818e-06	0.000634673
MMUT	-0.296265	9.03314e-06	0.000634673
GATD3	-0.296399	8.94482e-06	0.000634673
KIF26A	-0.296054	9.17277e-06	0.000639583
P2RX4	-0.296077	9.15792e-06	0.000639583
MTARC2	-0.29594	9.2492e-06	0.000640044
TMEM98	-0.29595	9.24242e-06	0.000640044
ST6GAL1	-0.295513	9.54141e-06	0.000652875
SCD	0.295583	9.49259e-06	0.000652875
FAM87A	-0.295551	9.51532e-06	0.000652875
SMIM7	-0.294963	9.92994e-06	0.000676934
SSUH2	0.294785	1.00594e-05	0.000680699
PLCD1	-0.294818	1.0035e-05	0.000680699
TP53I11	-0.294664	1.01476e-05	0.00068414
C12orf57	-0.294418	1.033e-05	0.000692969
ZNF582	-0.294386	1.03541e-05	0.000692969
KCNK12	-0.294304	1.0416e-05	0.000694579
LYSMD2	-0.294244	1.04611e-05	0.000695056
RERGL	-0.294008	1.06414e-05	0.000701951
PHLDA1	0.294011	1.06392e-05	0.000701951
LRP8	0.293957	1.06803e-05	0.000701989
TXNDC11	-0.293607	1.09541e-05	0.000717416
WFDC2	-0.29343	1.10953e-05	0.000724074
HS2ST1	0.29332	1.11833e-05	0.000727235
ROR1	-0.292788	1.16204e-05	0.000752986
MCEE	-0.292731	1.16684e-05	0.000753434
LIFR	-0.292467	1.18915e-05	0.000762468
GALM	-0.292481	1.18799e-05	0.000762468
POP1	0.292234	1.20921e-05	0.000767564
DHRS4	-0.292181	1.21384e-05	0.000767564
C11orf68	-0.292273	1.20581e-05	0.000767564
SLC19A2	0.292191	1.213e-05	0.000767564
SMCO4P1	-0.291688	1.25752e-05	0.000792452
FAM174A	-0.291244	1.29815e-05	0.000815257
UGGT2	0.291107	1.311e-05	0.000820514
TCEA3	-0.290872	1.33319e-05	0.000831563
HGS	0.290804	1.33967e-05	0.000832773
RETNLB	-0.290671	1.35244e-05	0.000837872
NAGA	-0.290374	1.38138e-05	0.000852923
ICAM3	-0.289753	1.44385e-05	0.000882579
CBLL1	0.289802	1.43882e-05	0.000882579
ADHFE1	-0.289787	1.44044e-05	0.000882579
MT1M	-0.289692	1.45022e-05	0.000883525
ZNF204P	-0.289593	1.46037e-05	0.000886762
MBOAT7	0.28953	1.46702e-05	0.000887861
CITED2	-0.289239	1.49759e-05	0.000903379
RETREG1	-0.28891	1.53294e-05	0.000915672
SNPH	-0.288949	1.52877e-05	0.000915672
ITGA2	0.288932	1.53064e-05	0.000915672
FASN	0.288741	1.55147e-05	0.00092373
IL18R1	-0.288666	1.55978e-05	0.000925669
SH3GL2	-0.288396	1.58988e-05	0.000940492
MCTP2	-0.28799	1.63612e-05	0.000964734
ACSM3	-0.287881	1.64881e-05	0.000969098
UTP18	0.287718	1.66791e-05	0.000977191
LEFTY1	-0.287089	1.74351e-05	0.00101666
PADI1	0.287066	1.74637e-05	0.00101666
MPC1	-0.286982	1.75671e-05	0.00101945
CDC16	0.286653	1.79784e-05	0.00102707
LTB	-0.28669	1.79325e-05	0.00102707
CRBN	-0.286765	1.78384e-05	0.00102707
URB2	0.286657	1.79732e-05	0.00102707
DOT1L	0.286756	1.78489e-05	0.00102707
GHR	-0.286437	1.82536e-05	0.0010272
AXIN2	0.286578	1.80744e-05	0.0010272
ERO1A	0.286432	1.82609e-05	0.0010272
TUBGCP3	0.286462	1.82219e-05	0.0010272
NARF	0.28653	1.8135e-05	0.0010272
CLCA1	-0.286073	1.87263e-05	0.00105016
DNM1P46	-0.285948	1.8892e-05	0.00105622
YEATS2	0.28582	1.90621e-05	0.00106249
KBTBD6	0.285719	1.91966e-05	0.00106675
CLEC10A	-0.285444	1.95709e-05	0.00107775
RPL21P44	0.285514	1.94752e-05	0.00107775
KIF5C	-0.285446	1.95676e-05	0.00107775
SCN8A	-0.284917	2.03048e-05	0.00111482
PPP2R3A	-0.284825	2.04354e-05	0.00111547
CHRNA7	-0.284823	2.04383e-05	0.00111547
BTBD16	0.284684	2.06375e-05	0.001123
NXPE1	-0.284569	2.08047e-05	0.00112874
PLCL2	-0.284493	2.09157e-05	0.00113142
MBIP	-0.284228	2.13044e-05	0.00114906
RTP4	-0.28396	2.17057e-05	0.00116386
KLK7	0.283982	2.16727e-05	0.00116386
S100A3	0.283324	2.26868e-05	0.00121292
PCSK9	0.283109	2.30286e-05	0.00122406
FGF3	0.283111	2.30256e-05	0.00122406
MACC1	0.282836	2.34684e-05	0.00124182
SYTL2	-0.282818	2.34983e-05	0.00124182
SYNE3	-0.282758	2.3596e-05	0.0012434
BORA	0.282673	2.37355e-05	0.0012436
ARFGEF1	0.282704	2.36843e-05	0.0012436
MT1L	-0.282611	2.38367e-05	0.00124535
C21orf62-AS1	-0.281982	2.4898e-05	0.00128253
SLC9A9	-0.282032	2.48113e-05	0.00128253
AUNIP	0.282075	2.47377e-05	0.00128253
ZNF658	-0.282043	2.47927e-05	0.00128253
PACC1	0.282002	2.48632e-05	0.00128253
GABRE	0.28175	2.52998e-05	0.00129594
PRPF40B	0.281786	2.52361e-05	0.00129594
C6orf132	0.281569	2.5617e-05	0.00130854
SNORA10	0.281364	2.59821e-05	0.0013165
FRYL	-0.28136	2.59882e-05	0.0013165
CEP192P1	-0.281382	2.59503e-05	0.0013165
BCL2L1	0.281105	2.64502e-05	0.00132606
HMGB1	0.281096	2.64662e-05	0.00132606
TMEM185B	0.281146	2.63745e-05	0.00132606
RUNDC3B	-0.281136	2.63931e-05	0.00132606
CDH3	0.28093	2.67703e-05	0.00133764
DNAH12	0.280749	2.71051e-05	0.00134913
PSMD12	0.280726	2.71475e-05	0.00134913
TNFAIP8L2	-0.280624	2.73391e-05	0.00135498
AKAP7	-0.280533	2.75104e-05	0.00135673
RNF6	0.280527	2.75223e-05	0.00135673
DPP10-AS1	-0.280081	2.83767e-05	0.0013951
SLC49A4	-0.279847	2.88369e-05	0.00141394
NDUFB7	-0.279719	2.90913e-05	0.0014226
CHCHD10	-0.279595	2.93387e-05	0.0014282
NR3C2	-0.279583	2.93615e-05	0.0014282
LDHD	-0.279427	2.96778e-05	0.00143209
ATG9B	0.279464	2.96018e-05	0.00143209
FGF19	0.279313	2.99101e-05	0.00143209
KIAA0513	-0.279332	2.98712e-05	0.00143209
ATOH1	-0.279372	2.97904e-05	0.00143209
CREB5	0.279472	2.95863e-05	0.00143209
EPS8L1	0.279201	3.01389e-05	0.00143772
MT1A	-0.279179	3.01845e-05	0.00143772
CYSLTR1	-0.279088	3.03733e-05	0.00144297
PDP1	0.278964	3.06324e-05	0.00145152
CLN3	-0.278893	3.07804e-05	0.00145183
UTP14A	0.278784	3.10109e-05	0.00145183
HNRNPDL	0.278782	3.10155e-05	0.00145183
SMIM14	-0.278743	3.10964e-05	0.00145183
USP12	0.278776	3.1028e-05	0.00145183
ULBP2	0.278735	3.1114e-05	0.00145183
FAM72A	0.278668	3.12566e-05	0.00145478
SLC35F6	0.278464	3.16951e-05	0.00146036
UAP1	-0.278517	3.1581e-05	0.00146036
TENT5C	-0.27857	3.14662e-05	0.00146036
ARSB	-0.278486	3.16469e-05	0.00146036
GPALPP1	0.27834	3.19625e-05	0.00146899
ETFBKMT	-0.278262	3.21328e-05	0.00147313
DKK4	0.278066	3.25649e-05	0.00148273
LRRC31	-0.278012	3.26844e-05	0.00148273
NECAP1	-0.278028	3.2649e-05	0.00148273
UTY	-0.277978	3.27606e-05	0.00148273
EDAR	0.277948	3.28274e-05	0.00148273
CMTM5	-0.278099	3.24932e-05	0.00148273
ZBTB8A	-0.277912	3.29084e-05	0.00148274
SLC10A2	0.277819	3.3117e-05	0.00148848
ARHGAP44	-0.277777	3.32123e-05	0.00148911
RCAN2	-0.27765	3.34995e-05	0.00149832
GNA14	-0.276919	3.52028e-05	0.00157068
P2RY12	-0.276672	3.57972e-05	0.00159332
KCTD12	-0.276568	3.60484e-05	0.00159762
UCHL3	0.27656	3.60679e-05	0.00159762
RNPC3	-0.276395	3.64747e-05	0.00160877
PRADC1	-0.276386	3.64952e-05	0.00160877
GGTA1	-0.276231	3.68793e-05	0.00162181
BCAP31	0.276022	3.74049e-05	0.00164098
EPC1	-0.27588	3.77657e-05	0.00165286
CXCL8	0.275694	3.824e-05	0.00166172
RAP1GAP	-0.275718	3.81789e-05	0.00166172
MRGBP	0.275721	3.81719e-05	0.00166172
SIPA1L2	-0.275544	3.8629e-05	0.00167084
SCARB1	0.275543	3.86321e-05	0.00167084
CRACR2A	-0.275494	3.87594e-05	0.0016724
TAC4	0.275268	3.9354e-05	0.00169407
SOWAHD	-0.27507	3.98817e-05	0.00171277
IL1RAP	0.275001	4.0068e-05	0.00171674
DGCR6L	-0.274916	4.02985e-05	0.00171868
ZNF181	-0.274915	4.03005e-05	0.00171868
ZNF846	-0.274797	4.06203e-05	0.0017283
ETFDH	-0.274716	4.08421e-05	0.00173168
ZBED5-AS1	-0.274648	4.10309e-05	0.00173168
TLR5	-0.274597	4.11719e-05	0.00173168
ING1	0.274608	4.11393e-05	0.00173168
RPGRIP1	-0.274674	4.09582e-05	0.00173168
SQLE	0.274301	4.19961e-05	0.0017623
ENSG00000230709	-0.274049	4.27124e-05	0.00178827
ADAM17	0.273954	4.29844e-05	0.00179478
ADGRL2	0.273927	4.30637e-05	0.00179478
NFIL3	0.273877	4.32062e-05	0.00179621
GHRL	-0.273847	4.32939e-05	0.00179621
PTPN11	0.27381	4.34023e-05	0.00179664
CBX8	0.273534	4.42107e-05	0.00182598
IGF1	-0.273466	4.4411e-05	0.00182976
SLC16A1	0.273436	4.45017e-05	0.00182976
YAP1	0.273313	4.48677e-05	0.00184068
STT3B	0.273122	4.54429e-05	0.00185597
ZNF688	-0.273154	4.53468e-05	0.00185597
C16orf89	-0.273029	4.57257e-05	0.00186337
COL19A1	-0.272974	4.58946e-05	0.00186538
TCAP	0.272947	4.59785e-05	0.00186538
RBM24	-0.27286	4.62463e-05	0.00187211
STRAP	0.272776	4.65058e-05	0.00187836
RIPK4	0.272744	4.66056e-05	0.00187836
PUS1	0.272634	4.69482e-05	0.00188802
COASY	0.272432	4.75836e-05	0.00190938
ST6GALNAC1	-0.272269	4.8102e-05	0.00191858
FTSJ1	0.272289	4.80381e-05	0.00191858
MIPEP	0.272261	4.81267e-05	0.00191858
HCAR3	0.272192	4.83493e-05	0.00192327
SNHG17	0.272099	4.8648e-05	0.00193097
CACNB2	-0.271971	4.9064e-05	0.00194327
MKI67	0.271758	4.97639e-05	0.00196675
PIBF1	0.271566	5.04037e-05	0.00198687
TOB1	0.27154	5.04899e-05	0.00198687
IFFO2	0.271369	5.10661e-05	0.00200407
CASD1	-0.271345	5.11454e-05	0.00200407
SLAMF7	-0.27119	5.16754e-05	0.00202052
SCN7A	-0.271038	5.21983e-05	0.00203662
TNFRSF10B	0.2707	5.33784e-05	0.00206946
SUCLG2	-0.270722	5.32997e-05	0.00206946
TMCC1	0.270756	5.3179e-05	0.00206946
RFC3	0.270648	5.35629e-05	0.00207223
ADAMDEC1	-0.270604	5.37173e-05	0.00207383
DPY19L1	0.270493	5.41148e-05	0.00208479
KLHL17	0.270452	5.42596e-05	0.00208598
RBP7	-0.270401	5.4443e-05	0.00208865
GTPBP4	0.270369	5.45572e-05	0.00208866
ANXA9	0.27033	5.46994e-05	0.00208974
NME2	0.270094	5.55566e-05	0.00211808
DHRS4L1	-0.269731	5.69025e-05	0.00216489
AEN	0.269698	5.70284e-05	0.00216519
BAIAP2	0.269601	5.73938e-05	0.00217456
MICU2	0.269553	5.75738e-05	0.00217688
RGMB	-0.26951	5.77387e-05	0.00217863
CDC20	0.269199	5.89314e-05	0.00221907
ATP6V0A4	0.269091	5.93506e-05	0.00222577
ALG5	0.269091	5.93523e-05	0.00222577
PLA2G10	-0.268971	5.98198e-05	0.00223417
EXOSC8	0.268994	5.97292e-05	0.00223417
KIAA1671-AS1	-0.268912	6.0053e-05	0.00223832
ATP13A4	-0.268877	6.01897e-05	0.00223886
TPM1	-0.268843	6.03248e-05	0.00223934
PHYH	-0.268776	6.05924e-05	0.00224474
TGDS	0.268733	6.07631e-05	0.00224652
KCTD11	0.268688	6.09427e-05	0.00224863
DPF3	-0.268657	6.10662e-05	0.00224866
ABHD2	0.268594	6.13184e-05	0.00225342
LIG4	0.268525	6.15952e-05	0.00225456
EBI3	-0.268555	6.14768e-05	0.00225456
KIF14	0.268319	6.24353e-05	0.00227622
HCST	-0.268331	6.2387e-05	0.00227622
UBE2H	0.268272	6.26274e-05	0.00227869
DUSP10	0.268119	6.32585e-05	0.00228803
MT1B	-0.26814	6.31695e-05	0.00228803
FGF20	0.268171	6.30406e-05	0.00228803
PRKACB	-0.268045	6.35665e-05	0.00229465
MYBPHL	0.26794	6.40008e-05	0.00230579
TEX11	-0.26786	6.43404e-05	0.00231348
SRSF1	0.267686	6.50731e-05	0.00233069
NPC2	-0.267699	6.50193e-05	0.00233069
SYNJ2	0.267591	6.54807e-05	0.00234071
SPRR2D	0.267432	6.61654e-05	0.00235144
CLPB	0.267447	6.60988e-05	0.00235144
DUSP26	-0.267474	6.5983e-05	0.00235144
PLEKHA2	0.26726	6.69115e-05	0.00237335
CAMK2D	-0.267077	6.77148e-05	0.00239721
CHTOP	0.266989	6.81011e-05	0.00240161
EIF4A3	0.267008	6.802e-05	0.00240161
AKAP11	0.266928	6.83743e-05	0.00240662
JPT1	0.266872	6.86234e-05	0.00241076
ANKLE2	0.266738	6.92275e-05	0.00242733
ACVR1C	-0.266513	7.02489e-05	0.00245545
LINC00891	-0.266473	7.04312e-05	0.00245545
SQOR	-0.266491	7.03464e-05	0.00245545
MRTO4	0.266305	7.12021e-05	0.00247096
SUCLA2	0.266288	7.12802e-05	0.00247096
CDSN	0.266315	7.11583e-05	0.00247096
PTGER4	-0.266111	7.21048e-05	0.00249483
RAB26	-0.265811	7.35247e-05	0.0025364
CDKN1C	0.26577	7.37214e-05	0.0025364
PDE3B	-0.265781	7.36652e-05	0.0025364
SLIT1	0.265642	7.4333e-05	0.00255266
KLKB1	-0.265524	7.49034e-05	0.00256744
AKR1C4	0.265351	7.57511e-05	0.00259165
TTC6	-0.265237	7.63122e-05	0.00260598
B3GLCT	0.265206	7.64631e-05	0.00260628
ENHO	-0.265172	7.66311e-05	0.00260662
MPC2	-0.265147	7.67571e-05	0.00260662
CHAMP1	0.265106	7.69615e-05	0.00260873
SLC20A2	0.264795	7.85249e-05	0.00265191
ARHGEF7	0.264798	7.85078e-05	0.00265191
KAT2B	-0.264478	8.01465e-05	0.0027017
WIF1	0.264335	8.08881e-05	0.0027217
CSNK2A1	0.264277	8.11941e-05	0.00272201
CD200	-0.264294	8.11028e-05	0.00272201
ALG9	0.264171	8.17515e-05	0.00273569
TMC7	0.264054	8.23683e-05	0.00274631
SS18L1	0.264068	8.22963e-05	0.00274631
TMEM104	0.263991	8.27047e-05	0.00275252
POLR1G	0.263961	8.28647e-05	0.00275285
ABHD14A	-0.263892	8.32321e-05	0.00276005
STXBP6	-0.263819	8.36231e-05	0.00276802
TIAL1	0.263558	8.50394e-05	0.00280982
NME3	-0.263478	8.54803e-05	0.00281931
GLS	0.263433	8.57271e-05	0.00282237
LXN	-0.263353	8.61681e-05	0.00282674
IL16	-0.263354	8.61644e-05	0.00282674
IGFBP1	0.263231	8.68434e-05	0.00284381
TEX19	0.26302	8.80288e-05	0.00287749
SERPINB9	0.26286	8.89356e-05	0.00290196
FBXO8	-0.262625	9.02888e-05	0.00294088
RFXAP	0.262476	9.11544e-05	0.00296381
TRAK2	-0.262439	9.13709e-05	0.00296559
SPRYD7	0.262295	9.22155e-05	0.00298772
MOGAT2	-0.262238	9.25521e-05	0.00299333
H19	0.262197	9.27922e-05	0.00299582
WDR43	0.262032	9.37815e-05	0.00300658
DPEP1	0.262045	9.37032e-05	0.00300658
KRTAP13-2	-0.26208	9.3492e-05	0.00300658
NAPSA	-0.262098	9.33833e-05	0.00300658
KCNB1	-0.26186	9.48161e-05	0.00303445
CAT	-0.261731	9.56014e-05	0.00305148
PLAUR	0.261718	9.56812e-05	0.00305148
NKRF	0.26164	9.61565e-05	0.00305308
SUCLG1	-0.261662	9.60179e-05	0.00305308
IL1A	0.26161	9.63395e-05	0.00305308
ATP7B	0.261601	9.63973e-05	0.00305308
MDFI	0.261566	9.66137e-05	0.00305466
NPAS2	0.261319	9.81434e-05	0.00309768
CEP85L	-0.26117	9.90823e-05	0.00312194
FAT1	0.261095	9.95562e-05	0.00313149
RAE1	0.260997	0.000100174	0.00314554
LINC00261	-0.260953	0.000100458	0.00314906
KRT6C	0.260868	0.000101004	0.00316076
RASD2	-0.260764	0.000101676	0.00317639
IMPA2	-0.260658	0.000102359	0.00319227
ITM2C	-0.260597	0.000102757	0.00319684
MT1X	-0.260544	0.000103104	0.00319684
MTTP	0.260529	0.000103203	0.00319684
ADH1B	-0.260565	0.000102968	0.00319684
HPSE2	-0.26039	0.000104115	0.0031981
C2orf88	-0.260411	0.00010398	0.0031981
SPIB	-0.260431	0.000103848	0.0031981
ZNF491	-0.260482	0.000103514	0.0031981
GNB1L	0.260448	0.000103734	0.0031981
CCNF	0.260312	0.000104634	0.00320865
AGR3	-0.260171	0.000105573	0.00322665
EDRF1	0.260192	0.000105433	0.00322665
GPD1L	-0.260089	0.000106124	0.00323587
AMT	-0.260074	0.000106227	0.00323587
AHCY	0.259951	0.00010706	0.00325189
PKNOX2	-0.259924	0.000107241	0.00325189
NCAPD2	0.259918	0.000107285	0.00325189
WNT10A	0.259818	0.000107965	0.0032671
SFN	0.259565	0.000109708	0.00331438
FGF18	0.259504	0.000110132	0.00332172
TNFAIP1	0.259445	0.000110546	0.00332873
ZSWIM6	-0.259306	0.00011152	0.00335256
TRIP10	0.259201	0.000112262	0.00336933
TNFRSF11A	-0.259089	0.000113057	0.00338212
JAM2	-0.259114	0.000112881	0.00338212
KIF2C	0.259036	0.000113436	0.00338792
EFTUD2	0.258982	0.000113823	0.00339395
SLC35A5	-0.25887	0.000114631	0.00341151
IPO5	0.258849	0.000114784	0.00341151
RNF149	0.258731	0.00011564	0.0034296
EIF4E3	-0.258714	0.000115766	0.0034296
HHAT	-0.258551	0.000116964	0.00345949
AGAP3	0.258447	0.000117729	0.00347101
ZNF69	-0.258447	0.000117732	0.00347101
PARD6B	0.258244	0.000119249	0.00351009
CBFA2T3	-0.25809	0.000120405	0.00353843
LIF	0.258005	0.000121055	0.00355185
RNF125	-0.257943	0.00012153	0.00355295
ACSBG1	0.257924	0.000121674	0.00355295
HOMER1	0.257953	0.000121449	0.00355295
ZBED2	0.257842	0.0001223	0.00355989
CCR10	-0.257856	0.000122191	0.00355989
DSCAML1	-0.257802	0.000122606	0.00356315
P2RY8	-0.257707	0.000123345	0.00357896
C4orf19	-0.257577	0.00012435	0.00360241
DECR1	-0.257536	0.000124676	0.00360616
SIM2	0.257454	0.000125317	0.003619
TMPRSS3	0.257383	0.000125876	0.00362944
DIAPH3	0.257256	0.000126885	0.00363495
TTLL7	-0.257143	0.000127787	0.00363495
SLC7A5	0.257309	0.000126462	0.00363495
ADI1	-0.25711	0.00012805	0.00363495
ARHGAP5	0.25721	0.000127252	0.00363495
EPHX4	0.257265	0.000126808	0.00363495
TSPAN13	-0.257118	0.000127989	0.00363495
UNC13B	-0.257231	0.000127079	0.00363495
ALDH4A1	0.257115	0.000128013	0.00363495
NHEJ1	-0.257129	0.000127899	0.00363495
USP30-AS1	-0.25681	0.000130479	0.00369819
GLIDR	-0.256637	0.0001319	0.00373268
B3GALT2	-0.256558	0.000132552	0.00374535
CCNDBP1	-0.256411	0.000133776	0.00377414
LRRC26	-0.256207	0.000135485	0.00381099
ANO5	-0.256157	0.000135914	0.00381099
CCDC115	-0.256158	0.000135907	0.00381099
PLCXD3	-0.256196	0.000135579	0.00381099
DCAF13P3	0.25612	0.000136224	0.00381386
ANAPC11	0.256048	0.00013684	0.00382525
GABARAP	-0.255753	0.000139381	0.00388948
H3-3B	0.255732	0.000139561	0.00388948
SKA3	0.255704	0.000139805	0.00389036
RHEX	-0.255669	0.000140113	0.00389302
ALS2	0.25562	0.000140539	0.00389895
HIGD2A	-0.255522	0.000141399	0.00390509
PARP4	0.25554	0.000141243	0.00390509
ZNF473	0.255564	0.000141028	0.00390509
CLMN	-0.255376	0.000142693	0.0039349
TTR	-0.255345	0.00014297	0.00393661
ATP23	-0.255306	0.000143314	0.00394018
OGN	-0.255169	0.000144545	0.00396806
STX1A	0.255067	0.000145459	0.00398124
NPHP4	0.255071	0.000145428	0.00398124
IP6K2	-0.254983	0.000146225	0.00399623
UBA6	0.254847	0.000147462	0.00402406
USP35	0.254768	0.000148185	0.00403777
ANP32E	0.254617	0.000149586	0.00406988
SERPINA6	-0.254567	0.000150049	0.00407643
NDFIP2	0.254364	0.000151951	0.00411848
PLAAT3	0.254354	0.000152045	0.00411848
CLIC2	-0.254318	0.000152382	0.00412152
PMVK	-0.254145	0.000154025	0.0041598
RAD54L	0.254045	0.000154982	0.00417728
OSR1	-0.254029	0.000155127	0.00417728
OTUD3	0.253981	0.000155596	0.00418375
FAM72D	0.253945	0.00015594	0.00418688
TEAD4	0.25383	0.000157049	0.00421049
NDUFA10	-0.253697	0.000158349	0.00423912
RAP2A	0.253634	0.000158966	0.00424944
RASD1	-0.253583	0.000159468	0.00425048
RIC3	-0.253604	0.000159262	0.00425048
INPP5K	-0.253556	0.00015974	0.00425155
UBA7	-0.253518	0.000160115	0.00425535
OOEP	-0.253484	0.000160443	0.00425791
TMPRSS5	0.253077	0.000164527	0.00435855
ALYREF	0.253059	0.000164711	0.00435855
DHRS4L2	-0.252887	0.000166462	0.00439854
RNASE4	-0.252825	0.000167101	0.00440906
MCMBP	0.25274	0.000167982	0.00442595
POU2F1	0.252708	0.000168314	0.00442831
NAA25	0.252493	0.000170553	0.00448081
ITM2A	-0.252265	0.000172954	0.00452444
ZC2HC1C	-0.252298	0.000172604	0.00452444
DDX55	0.252287	0.00017273	0.00452444
PNKD	-0.25216	0.000174077	0.00453858
MYOM3	0.252145	0.000174237	0.00453858
TPX2	0.252153	0.000174155	0.00453858
EFNB1	0.251995	0.000175849	0.0045676
MGAT4A	-0.252017	0.000175612	0.0045676
PTPRE	0.251908	0.000176798	0.00458574
ONECUT2	0.251699	0.000179068	0.00463185
PIK3CG	-0.251698	0.000179081	0.00463185
SCARA5	-0.251667	0.000179422	0.00463413
PLK1	0.251587	0.000180302	0.00464379
TCF3	0.251597	0.000180193	0.00464379
ST3GAL5	-0.251371	0.000182712	0.00469925
NEU4	-0.251044	0.000186405	0.00478084
ITSN1	0.251058	0.000186235	0.00478084
P4HA1	0.250846	0.000188673	0.00483223
ZCWPW2	-0.250725	0.000190072	0.00483448
STRADB	-0.250725	0.000190066	0.00483448
STARD5	-0.250759	0.00018967	0.00483448
FAM161B	-0.250724	0.000190079	0.00483448
ZNF630	-0.250774	0.000189506	0.00483448
SPRR2A	0.250657	0.000190864	0.00484773
MEIS3P1	-0.250549	0.000192121	0.0048729
ANXA2R-AS1	-0.250454	0.000193238	0.00489447
DACT2	-0.250344	0.000194544	0.00492075
NUP85	0.250273	0.000195387	0.0049217
CCL28	-0.250276	0.000195346	0.0049217
ERICH5	-0.250294	0.000195136	0.0049217
MAD2L1BP	-0.249963	0.000199103	0.00500845
NXPE4	-0.249936	0.000199433	0.00500986
ID1	0.249871	0.000200219	0.00502274
GIMAP7	-0.249751	0.000201697	0.0050529
A2M-AS1	-0.249569	0.00020394	0.00510211
XKR4	-0.249509	0.000204677	0.00510662
TBC1D3F	-0.249522	0.000204516	0.00510662
TASL	-0.249485	0.000204986	0.00510738
ATP2B1-AS1	-0.249458	0.000205318	0.00510871
IL22RA1	0.249211	0.000208423	0.00517894
MFAP5	-0.249147	0.000209231	0.00519199
NXPE2	-0.248956	0.000211667	0.00524533
STX5	-0.248854	0.00021298	0.00525656
UQCRC1	-0.248872	0.000212752	0.00525656
B3GALT4	-0.248869	0.000212792	0.00525656
SLN	0.248756	0.000214251	0.00528082
BCAS1	-0.248695	0.000215037	0.00529308
DDX43	-0.248646	0.000215686	0.00530194
ADAMTSL3	-0.248582	0.000216517	0.00531526
PPP1R13L	0.248324	0.000219925	0.0053917
TEX30	0.248297	0.00022028	0.00539318
NOP2	0.248216	0.000221368	0.00541202
NDUFA5	-0.248195	0.00022164	0.00541202
RILP	-0.248138	0.000222409	0.00542358
EPHA1	0.248097	0.000222962	0.00542984
CYP4F2	0.248019	0.000224008	0.00544809
KCNH6	-0.247983	0.000224508	0.00545302
IGFL4	0.247849	0.000226322	0.0054609
ASAP3	-0.247853	0.000226265	0.0054609
SNRNP48	0.24789	0.000225769	0.0054609
ADAM9	0.2479	0.000225631	0.0054609
ABCC13	-0.247881	0.000225889	0.0054609
PRDX1	0.247825	0.00022666	0.00546188
RNF213	0.24779	0.000227132	0.00546607
EZH2	0.247715	0.000228156	0.00548173
NLRX1	-0.247699	0.000228381	0.00548173
ANKRD40	0.247615	0.000229542	0.0055024
DEFB103A	0.247534	0.00023066	0.00552198
UBAC2	0.247492	0.000231256	0.00552905
LRRC8A	0.247278	0.000234254	0.00559342
STC2	0.247254	0.000234583	0.005594
BTNL3	-0.247028	0.000237806	0.00566348
ALDOC	0.246968	0.000238664	0.00567654
GNAQ	-0.246822	0.00024076	0.00571898
ADAM28	-0.246766	0.000241578	0.00571924
CRABP2	0.246743	0.000241912	0.00571924
RBP5	-0.246714	0.00024233	0.00571924
CCPG1	-0.246718	0.000242269	0.00571924
ANG	-0.246719	0.000242262	0.00571924
SCIMP	-0.246677	0.000242869	0.00572307
BEST2	-0.24666	0.000243117	0.00572307
IL23A	0.246285	0.000248645	0.00582426
SLC27A3	-0.246335	0.000247901	0.00582426
ADTRP	-0.246315	0.000248199	0.00582426
SPR	-0.246283	0.000248685	0.00582426
PTPRK	-0.246244	0.000249257	0.00583021
ZNF844	-0.246147	0.00025071	0.00585672
PPP1R3G	-0.246031	0.000252469	0.00589031
MDP1	-0.245899	0.000254476	0.00592958
UGT2A3	-0.24585	0.00025522	0.00593938
GUCA2B	-0.245747	0.000256795	0.00596844
KCNRG	0.245716	0.000257278	0.0059721
SEMA7A	0.245677	0.000257869	0.00597826
PNPLA7	-0.245609	0.000258922	0.00599509
GTSE1	0.245388	0.00026236	0.00606703
CMAHP	-0.245354	0.000262895	0.00607176
PID1	-0.24528	0.000264069	0.00609119
ACLY	0.245249	0.000264557	0.00609478
MSI2	0.245206	0.00026523	0.00610262
NDUFA13	-0.245144	0.000266214	0.00611758
SLC2A10	-0.245101	0.000266899	0.00612565
SLC22A3	0.245058	0.000267581	0.00612584
GLRX3	0.245047	0.000267766	0.00612584
GJB6	0.245038	0.00026791	0.00612584
MT4	0.245004	0.000268446	0.00613047
LY86	-0.244952	0.000269291	0.00614212
CPQ	-0.24491	0.000269963	0.00614729
AGO2	0.244896	0.000270188	0.00614729
NORAD	0.244823	0.000271365	0.0061664
HEPACAM2	-0.244736	0.000272765	0.00618291
EPB41L3	-0.244738	0.000272736	0.00618291
PTGDR2	-0.244695	0.000273443	0.0061906
CBFB	0.244671	0.000273834	0.00619182
HTR1D	0.244572	0.00027545	0.0062054
FOXD2	-0.244613	0.000274786	0.0062054
TUBAP13	0.244575	0.000275401	0.0062054
UNC13D	0.244422	0.000277923	0.00625325
CDK1	0.244402	0.000278256	0.00625325
MS4A8	-0.2443	0.00027994	0.00627402
PARVG	-0.244319	0.000279629	0.00627402
HMGN3	-0.244284	0.000280206	0.00627402
HPN	-0.244096	0.000283363	0.00632926
SLAMF6	-0.244109	0.000283145	0.00632926
CSNK1D	0.244049	0.000284146	0.006339
TUSC1	-0.24399	0.000285148	0.00634594
PKM	0.24401	0.000284812	0.00634594
ANKRD10	0.243698	0.00029013	0.00643405
PDE6A	-0.243697	0.00029016	0.00643405
BIRC5	0.243716	0.000289825	0.00643405
S100A2	0.243589	0.000292027	0.00646762
FAM181B	-0.243432	0.000294742	0.00651384
NUDT15	0.243428	0.000294824	0.00651384
LMNB2	0.243306	0.000296965	0.00655325
DDX27	0.243204	0.000298754	0.0065848
CCR2	-0.243103	0.000300548	0.00661639
PROK2	0.24304	0.000301678	0.00662536
RPS4Y1	-0.243053	0.000301446	0.00662536
GRIN2D	0.243007	0.000302255	0.00663009
ZC3H13	0.242941	0.000303434	0.00664007
NR5A2	-0.242958	0.000303139	0.00664007
ATG10	-0.242853	0.000305028	0.00665906
THSD1	0.242854	0.000305015	0.00665906
VPS33A	0.242746	0.000306957	0.00668745
C19orf18	-0.242741	0.000307058	0.00668745
FBXW5	-0.242694	0.00030791	0.00669805
TPI1	0.242641	0.00030887	0.00671096
EEF1A2	0.24259	0.000309797	0.00672314
NXPH4	0.242535	0.000310808	0.00673711
IQCN	-0.242499	0.000311477	0.00674364
NIPAL1	-0.242464	0.000312123	0.00674965
MUC12	-0.24233	0.000314601	0.00679523
PLD4	-0.242289	0.000315363	0.00680368
AHNAK2	0.242261	0.000315878	0.00680678
B3GNT7	-0.242073	0.000319405	0.0068747
ADH6	-0.242017	0.000320447	0.00687618
HCFC2	-0.241988	0.000321008	0.00687618
PROCR	0.241995	0.000320867	0.00687618
SAMD8	0.242024	0.000320312	0.00687618
SMG9	0.24197	0.000321349	0.00687618
TBC1D10C	-0.241948	0.000321761	0.00687699
PRDM16	-0.241828	0.000324036	0.00691754
CBX4	0.241756	0.000325411	0.00693882
HSD17B11	-0.2417	0.000326483	0.00695361
GBA3	-0.241633	0.000327786	0.00697324
TAF1B	0.241608	0.000328269	0.00697543
NME1	0.241465	0.000331032	0.00697754
SNHG12	0.241499	0.000330367	0.00697754
PHF20	0.241535	0.000329666	0.00697754
SUCLG2P2	-0.241572	0.000328954	0.00697754
ALDH9A1	-0.241475	0.000330842	0.00697754
MPZL3	0.24156	0.000329191	0.00697754
FLNC	0.241494	0.000330476	0.00697754
CX3CR1	-0.241396	0.000332382	0.00698994
SLC66A3	-0.241401	0.000332286	0.00698994
ANKAR	-0.241359	0.0003331	0.006997
SLC35A4	-0.241287	0.000334504	0.00701847
SPRR2E	0.241209	0.000336043	0.0070427
SLC39A10	0.241153	0.000337144	0.00705771
FRMD8	0.240801	0.000344183	0.00719684
LYPD3	0.240778	0.000344647	0.00719832
PSMC3IP	0.240653	0.000347192	0.00724324
ACTR5	0.24058	0.000348679	0.00726599
CENPI	0.240492	0.000350477	0.00728691
VMA21	0.240501	0.000350295	0.00728691
AP2S1	0.240467	0.000350979	0.00728907
GPR15LG	-0.240264	0.000355175	0.00736731
SHD	-0.240246	0.00035555	0.00736731
DENR	0.240171	0.000357116	0.00739141
TRAF3IP3	-0.240066	0.000359318	0.0074286
BEX4	-0.240016	0.000360364	0.00743756
CDKN2C	-0.240007	0.000360562	0.00743756
LGALS4	-0.239943	0.000361898	0.00744649
AKR1B1	-0.239934	0.000362097	0.00744649
GPRIN2	-0.23992	0.0003624	0.00744649
CCHCR1	-0.239909	0.000362619	0.00744649
ZMYM5	0.23984	0.000364094	0.00746543
SLC30A4	-0.239828	0.000364356	0.00746543
ACADS	-0.239789	0.000365169	0.00747373
EPB41L4A-DT	-0.239759	0.000365806	0.0074783
FAM98C	-0.239741	0.000366207	0.0074783
KDM5C	0.239714	0.000366784	0.00748173
KLK1	-0.23967	0.000367713	0.00749236
FNDC5	-0.23959	0.000369443	0.00751924
UFM1	0.239532	0.000370683	0.00753612
GPR160	-0.239455	0.00037235	0.00755327
SOX9	0.239459	0.000372275	0.00755327
GUCA1B	0.239398	0.000373606	0.00757037
RNF182	0.239306	0.000375618	0.00758302
NCAM1	-0.239276	0.000376255	0.00758302
CDK12	0.239301	0.000375706	0.00758302
SCO2	-0.239311	0.000375493	0.00758302
TMEM38A	-0.239274	0.000376298	0.00758302
PCMTD2	0.239232	0.000377224	0.00759334
ASB2	-0.239208	0.000377764	0.00759588
PIGR	-0.238972	0.000382979	0.00769231
GAD1	0.23894	0.000383687	0.00769809
MSX1	0.238896	0.000384686	0.00770515
CCDC125	-0.238887	0.00038488	0.00770515
PPM1K	-0.238867	0.000385325	0.00770566
GNPTAB	-0.238846	0.000385789	0.00770569
EIF6	0.23883	0.000386167	0.00770569
RTKN	0.23865	0.000390206	0.0077461
SEMA6A	-0.238646	0.000390304	0.0077461
HLA-DPA1	-0.238714	0.000388771	0.0077461
ZSCAN20	0.238671	0.000389734	0.0077461
SNX25	0.23867	0.000389757	0.0077461
SLCO2A1	-0.23856	0.000392266	0.00776822
HSPA12A	0.238564	0.000392174	0.00776822
STC1	0.23846	0.000394558	0.00780518
NEAT1	0.238366	0.000396715	0.00783939
PADI2	-0.238328	0.000397584	0.00784811
UPF3B	0.238289	0.000398486	0.00785746
MAP3K8	0.238222	0.000400027	0.00787937
ST6GALNAC6	-0.238086	0.0004032	0.00791083
MTHFD1L	0.238132	0.000402131	0.00791083
L1CAM	0.23808	0.000403334	0.00791083
GOLT1A	0.23808	0.00040335	0.00791083
AP1S3	0.237927	0.000406935	0.00796411
HMGA1	0.23793	0.000406868	0.00796411
CSTF2	0.237768	0.000410694	0.00799503
SHB	0.237795	0.000410041	0.00799503
NOP14	0.237799	0.000409968	0.00799503
KIAA1549	0.237771	0.00041063	0.00799503
IRAG2	-0.237833	0.000409139	0.00799503
THEMIS	-0.237655	0.000413387	0.00803892
PFKFB3	0.237611	0.000414442	0.00805088
MME	0.23756	0.00041567	0.00805766
NLRP11	-0.237575	0.000415314	0.00805766
SLC2A3	0.237541	0.000416118	0.00805784
TTC34	-0.237396	0.000419634	0.00811735
SLC38A1	0.237296	0.000422053	0.00815553
AIFM3	-0.237231	0.00042364	0.00816899
DIDO1	0.237249	0.000423213	0.00816899
MEI1	-0.23712	0.000426376	0.00821311
KCNJ15	0.237099	0.000426873	0.00821405
ASPM	0.237081	0.000427321	0.00821407
RGS10	-0.236962	0.000430283	0.00823435
REPS2	-0.23693	0.000431071	0.00823435
NAP1L2	-0.236943	0.00043075	0.00823435
TNFRSF17	-0.23695	0.000430576	0.00823435
B4GALNT2	-0.236935	0.000430938	0.00823435
RHOT1	0.237013	0.000429017	0.00823435
WNT2B	-0.23687	0.000432562	0.00825424
SGSM3	-0.236837	0.000433383	0.00825542
NSDHL	0.236831	0.000433525	0.00825542
MRPS31	0.2368	0.00043432	0.008262
GLS2	0.236746	0.000435664	0.00827898
RAB27A	-0.236693	0.000436991	0.00829131
ATP8B3	0.236649	0.0004381	0.00829131
SLC50A1	-0.23663	0.000438574	0.00829131
ALKBH7	-0.236654	0.000437976	0.00829131
FAM83H	0.236631	0.000438563	0.00829131
SLX4	0.236605	0.000439209	0.00829476
NCLN	0.236475	0.000442524	0.00834878
LY6G6C	0.236344	0.00044587	0.00840326
RCSD1	-0.236287	0.000447332	0.00842215
PGM1	-0.236117	0.000451728	0.00849619
OSBPL10	0.236046	0.00045357	0.0085221
JAG2	0.235927	0.000456686	0.00857186
SNTG2	-0.235842	0.000458921	0.008605
ZNF570	-0.235802	0.000459958	0.00861564
USP51	-0.235776	0.000460644	0.00861926
MFSD12	0.23576	0.000461091	0.00861926
FCER1A	-0.235433	0.000469808	0.00873087
NAA16	0.235457	0.000469176	0.00873087
TTYH3	0.235497	0.000468089	0.00873087
TMEM61	-0.235424	0.000470045	0.00873087
PDE3A	-0.235506	0.000467837	0.00873087
DMRTC1	-0.235411	0.000470395	0.00873087
SLC28A2	-0.235462	0.00046902	0.00873087
SPRY4	0.235331	0.000472566	0.0087623
RPUSD1	0.235241	0.000475012	0.00877266
GYG2	-0.235209	0.000475869	0.00877266
CEP55	0.235205	0.000475995	0.00877266
TBC1D4	0.235217	0.000475645	0.00877266
C2CD3	0.235268	0.000474284	0.00877266
TOMM34	0.235265	0.00047436	0.00877266
FEV	-0.235155	0.000477352	0.00878883
TMEM50B	-0.23507	0.000479685	0.00882294
CDC34	0.235004	0.000481504	0.00882516
PLAC9P1	-0.23496	0.000482694	0.00882516
FOXC1	0.234963	0.000482629	0.00882516
SIGLEC8	-0.235003	0.00048153	0.00882516
MSX2	0.234969	0.000482469	0.00882516
TMEM255B	0.235039	0.00048053	0.00882516
POLR3E	0.234901	0.000484346	0.00883775
PFN1P2	-0.234909	0.000484107	0.00883775
PAICS	0.234665	0.000490921	0.00894882
NOXA1	-0.234619	0.000492217	0.00896352
SLC26A2	-0.234555	0.000494002	0.00898397
YARS1	0.234544	0.000494319	0.00898397
ACADM	-0.234501	0.000495547	0.00899737
DENND2D	-0.234393	0.000498588	0.00904362
ABCC2	0.234375	0.000499114	0.00904421
SPTBN5	0.234331	0.000500369	0.00905801
MYEOV	0.23431	0.000500956	0.00905892
KLHDC2	-0.234294	0.000501407	0.00905892
CCAR1	0.234147	0.000505654	0.00911767
PHLDA2	0.234159	0.000505307	0.00911767
RUNX1	0.234002	0.00050985	0.00918431
CD302	-0.233836	0.000514682	0.00926226
MUCL1	0.233769	0.000516649	0.00928854
LDLR	0.233668	0.000519624	0.00933288
TREX1	-0.233637	0.000520525	0.00933992
TLR3	-0.233578	0.000522288	0.00936238
VAMP2	-0.233475	0.000525346	0.00938967
HHIP-AS1	-0.233503	0.000524521	0.00938967
CD79A	-0.23348	0.000525215	0.00938967
C10orf53	-0.233458	0.000525872	0.00938992
SIDT2	-0.233377	0.00052828	0.00942373
TXLNG	0.233328	0.000529762	0.00944099
TTTY2	-0.233295	0.000530757	0.00944953
RASAL2	0.233249	0.000532137	0.00946491
KLHL6	-0.233134	0.000535645	0.00951808
CLTC	0.233092	0.000536907	0.00953128
ANKS4B	-0.233064	0.000537751	0.00953702
KLK15	-0.232937	0.000541654	0.00959695
DAZAP1	0.232836	0.000544766	0.00963347
PSMA7	0.232841	0.000544602	0.00963347
POMP	0.232765	0.000546942	0.00964406
MMP10	0.232774	0.000546689	0.00964406
PIP4K2B	0.232784	0.000546382	0.00964406
PABPC4	0.232611	0.00055176	0.00971967
ABTB3	0.232557	0.000553442	0.00973995
VIPR1	-0.232495	0.000555396	0.0097556
DDX59	-0.232505	0.00055508	0.0097556
COMMD6	0.23238	0.000558999	0.0098095
CWH43	-0.232192	0.000564974	0.00990486
PLXNA1	0.232174	0.000565553	0.00990555
MS4A6A	-0.232124	0.000567155	0.00992413
SFTA2	0.232044	0.000569739	0.00995984
RPN2	0.232024	0.000570366	0.00996131
SCGB2A1	-0.232	0.000571141	0.00996389
ASB6	0.231979	0.000571815	0.00996389
FLT3LG	-0.231969	0.000572144	0.00996389
NCOA6	0.231928	0.000573473	0.00997757
NRIP3	0.231894	0.000574568	0.00997767
ZNF350	-0.231908	0.000574118	0.00997767
COMTD1	-0.231863	0.000575583	0.00997943
PLEKHA8	0.231858	0.000575757	0.00997943
FAM156A	0.231781	0.00057826	0.0100133
KHK	0.231659	0.000582263	0.0100504
APOBEC3A	0.231661	0.000582188	0.0100504
TP53I3	-0.231685	0.000581393	0.0100504
CCN3	-0.231649	0.000582591	0.0100504
SERF2	-0.231585	0.000584678	0.0100635
MED11	-0.231572	0.000585125	0.0100635
PHF7	-0.231571	0.00058514	0.0100635
CYP2J2	-0.231559	0.000585549	0.0100635
CTPS1	0.231384	0.000591354	0.0101538
RMDN2	-0.231304	0.000594001	0.0101802
DHX34	0.231305	0.000593979	0.0101802
CSE1L	0.231272	0.000595093	0.0101894
DNAJC4	-0.231121	0.000600159	0.0102665
SMCO2	0.23106	0.000602222	0.0102771
ANXA2	0.231053	0.000602461	0.0102771
GAPDH	0.231067	0.00060199	0.0102771
AATF	0.230978	0.000605019	0.0103112
GSTCD	0.230942	0.000606235	0.0103158
ZNF705G	-0.230937	0.000606413	0.0103158
SC5D	0.230894	0.000607872	0.010331
PLA2G1B	-0.230854	0.000609242	0.0103447
LYPD1	0.23082	0.000610412	0.0103454
PDE4DIP	-0.230831	0.000610022	0.0103454
IFNE	0.230644	0.000616493	0.0104388
SRRT	0.230603	0.000617913	0.0104532
CDKL2	-0.23058	0.000618679	0.0104565
C11orf71	-0.230503	0.000621393	0.0104904
REM2	0.230474	0.000622402	0.0104904
RPS4Y2	-0.230483	0.000622076	0.0104904
NTN4	-0.230412	0.00062454	0.0105168
EEPD1	0.23034	0.000627094	0.0105501
BAG1	-0.230253	0.000630136	0.0105916
CENATAC	0.230099	0.000635614	0.0106736
AGR2	-0.230067	0.000636764	0.0106736
CD70	0.230081	0.000636265	0.0106736
RLF	0.23001	0.000638779	0.0106976
LAMC2	0.22995	0.00064093	0.0107239
HYI	-0.229896	0.000642866	0.0107255
E2F7	0.229883	0.000643364	0.0107255
ACTG1P25	0.229929	0.000641679	0.0107255
EIF1	0.229889	0.000643125	0.0107255
MELTF	0.229846	0.000644686	0.0107377
CPNE5	-0.229666	0.000651223	0.0108368
PRPF6	0.229634	0.000652376	0.0108461
ITPKC	0.229582	0.000654261	0.0108676
NKX2-2	-0.229566	0.000654868	0.0108678
ZIK1	-0.229461	0.000658729	0.0108883
TBX3	0.229451	0.000659071	0.0108883
PRSS16	-0.229491	0.000657624	0.0108883
TMEM100	-0.229484	0.000657862	0.0108883
NTAN1	-0.229457	0.000658874	0.0108883
DAGLB	0.229341	0.000663148	0.0109458
PPP2R2A	0.229189	0.000668778	0.011022
NIPSNAP3A	-0.229174	0.000669345	0.011022
CCDC180	-0.229168	0.000669567	0.011022
OTULIN	0.229139	0.000670665	0.0110302
GNAZ	0.228948	0.000677842	0.0111382
PBLD	-0.228924	0.000678752	0.0111432
TREM1	0.228848	0.000681626	0.0111804
CFAP276	-0.228761	0.000684932	0.0112217
KRCC1	-0.228734	0.000685983	0.0112217
CENPE	0.228743	0.000685627	0.0112217
INTS2	0.228638	0.000689652	0.0112717
DUSP14	0.228601	0.000691074	0.0112849
MSX2P1	0.228499	0.000695015	0.0113147
EEF1AKMT1	0.228537	0.00069354	0.0113147
HCG4	-0.228505	0.000694785	0.0113147
OCEL1	-0.22849	0.000695371	0.0113147
ANXA8L1	0.228445	0.000697084	0.0113326
CCDC171	-0.228379	0.000699682	0.0113647
UBE2S	0.228054	0.000712416	0.0115613
TCEAL6	-0.228	0.000714569	0.0115758
RAB5IF	0.228	0.000714547	0.0115758
SFPQ	0.227974	0.000715598	0.0115822
SH3GL1	0.2279	0.000718527	0.0116091
FAS	-0.227908	0.00071821	0.0116091
BTK	-0.227856	0.000720275	0.0116271
PROSER1	0.227707	0.000726253	0.0117133
ABHD3	-0.227667	0.000727892	0.0117191
MMP12	0.22767	0.000727747	0.0117191
POLR2D	0.227602	0.000730495	0.0117404
TOR1AIP2	0.227613	0.000730075	0.0117404
TRPM4	-0.227559	0.000732241	0.0117582
NTSR1	0.227419	0.000737972	0.0118398
SPDEF	-0.227385	0.00073935	0.0118516
COMMD3	-0.227359	0.000740419	0.0118583
CFB	0.227299	0.000742862	0.0118871
MPEG1	-0.227252	0.000744826	0.0119081
CD52	-0.227214	0.000746398	0.0119229
IL17RC	-0.22719	0.000747371	0.011928
ANGPT2	0.227145	0.000749241	0.0119475
DDX47	0.227095	0.000751328	0.0119703
FOLR2	-0.227031	0.000753954	0.0120017
PKIB	-0.227003	0.00075513	0.01201
CLECL1P	-0.226985	0.000755885	0.0120116
CA8	-0.226838	0.000762045	0.0120924
GIMAP5	-0.226832	0.000762289	0.0120924
DEPTOR	-0.226593	0.000772421	0.0122426
FERMT3	-0.226463	0.000777994	0.0123203
PRPF40A	0.226274	0.00078616	0.0124388
RNF43	0.226248	0.000787295	0.0124429
SLC6A19	-0.226236	0.000787774	0.0124429
BTC	-0.226208	0.000789027	0.012452
UBE2J1	-0.226096	0.000793913	0.0125126
CEP72	0.226073	0.000794918	0.0125126
KIF13A	-0.22608	0.00079461	0.0125126
BPI	0.226004	0.000797931	0.0125171
PLK3	0.226037	0.000796462	0.0125171
TBCC	-0.226017	0.000797337	0.0125171
GAB1	-0.226017	0.000797337	0.0125171
SRXN1	0.225911	0.000802012	0.0125596
ZNF595	-0.225918	0.000801725	0.0125596
GALK2	-0.225793	0.000807263	0.012631
COL4A4	-0.225729	0.000810089	0.0126645
SRSF2	0.225703	0.000811249	0.0126718
SEMA6D	-0.22566	0.000813175	0.0126911
ARL13B	0.225612	0.000815306	0.0127135
MBNL2	0.22556	0.000817648	0.0127392
DHRS3	-0.225499	0.00082039	0.0127577
NKX6-3	0.225472	0.00082162	0.0127577
DESI2	0.225506	0.000820075	0.0127577
CACNA2D2	-0.225477	0.000821381	0.0127577
HCN3	0.225347	0.000827278	0.0128291
ARRB1	-0.225339	0.000827619	0.0128291
ARHGEF10	0.225309	0.000829013	0.0128399
EMP1	0.225261	0.000831165	0.0128407
GBX2	0.225286	0.000830023	0.0128407
C6orf226	-0.225276	0.000830508	0.0128407
PDCD4-AS1	-0.225228	0.000832711	0.0128537
UBE2Q2	-0.225201	0.000833916	0.0128615
BUB1	0.225055	0.00084063	0.0129542
HINT2	-0.224966	0.000844722	0.0130063
CD38	-0.224879	0.000848757	0.0130575
ASTE1	-0.224851	0.00085009	0.013067
CCDC9B	0.224824	0.000851324	0.013075
FAIM	-0.224585	0.000862565	0.0132366
PLAC9	-0.224543	0.00086451	0.0132443
DDX21	0.224548	0.000864279	0.0132443
PGK1	0.224429	0.000869946	0.0133164
KIF20B	0.224397	0.00087145	0.0133198
HEATR1	0.224394	0.000871618	0.0133198
KRTAP13-1	-0.224365	0.000872987	0.0133207
MS4A4E	-0.224354	0.000873522	0.0133207
RNF5	-0.224339	0.000874211	0.0133207
CLEC9A	-0.224332	0.000874585	0.0133207
JCHAIN	-0.224305	0.000875846	0.0133288
RN7SL1	-0.224276	0.000877257	0.0133393
OMA1	-0.224241	0.000878911	0.0133448
CCDC159	-0.224238	0.00087908	0.0133448
HECTD2	-0.224147	0.000883461	0.0133783
DLGAP5	0.224147	0.000883433	0.0133783
FAR2P1	-0.224147	0.000883471	0.0133783
LAD1	0.224086	0.000886402	0.0134116
VGF	0.224046	0.000888349	0.01343
LRRC8E	0.223943	0.000893348	0.0134944
SNORC	-0.223908	0.000895067	0.0135004
EIF1P3	0.223905	0.000895218	0.0135004
ACSM1	-0.223784	0.000901139	0.0135533
CCND1	0.223773	0.000901684	0.0135533
NDRG4	0.223796	0.000900526	0.0135533
EPB41L4A	-0.223814	0.000899665	0.0135533
MYBPC2	-0.223567	0.000911842	0.0136902
BTLA	-0.223558	0.00091228	0.0136902
KLB	-0.223517	0.000914315	0.0137093
POLR3A	0.223503	0.000915049	0.0137093
ACOT13	-0.223473	0.000916533	0.0137203
SLC8A1	-0.223395	0.000920421	0.0137673
SLC15A4	0.223265	0.000926937	0.0138534
CREB3L4	-0.223232	0.000928636	0.0138675
ZG16	-0.223192	0.000930642	0.0138862
RRP12	0.223114	0.000934586	0.0139337
SIRT7	0.223067	0.000937005	0.0139368
SLC7A6	0.223065	0.000937088	0.0139368
MRPL41	-0.223061	0.000937281	0.0139368
TUBD1	0.22305	0.000937836	0.0139368
ISCA2	-0.222922	0.000944405	0.0140231
S100A11	0.222833	0.000948967	0.0140617
DPP10	-0.222845	0.000948362	0.0140617
SSBP2	-0.222827	0.00094931	0.0140617
ZDHHC13	-0.222759	0.000952817	0.0141023
TICAM1	0.222652	0.000958321	0.0141723
MTERF2	-0.22263	0.000959492	0.0141782
DENND2B	-0.222604	0.000960845	0.0141868
ATOSA	-0.22258	0.00096207	0.0141934
CISH	-0.222471	0.000967808	0.0142437
VDAC1	0.22248	0.000967307	0.0142437
STIP1	0.222486	0.000967011	0.0142437
WDCP	0.222437	0.000969586	0.0142584
HSPG2	0.222414	0.000970808	0.014265
PTAR1	-0.222346	0.000974387	0.0143061
FOXM1	0.222254	0.000979245	0.0143544
GGA3	0.222259	0.000978958	0.0143544
PLSCR4	-0.222167	0.000983895	0.0144111
PA2G4	0.222133	0.000985671	0.0144256
GJB3	0.222067	0.000989191	0.0144655
XPOT	0.221979	0.000993909	0.014523
GPATCH8	0.221915	0.000997353	0.0145617
LINC00526	-0.221891	0.000998662	0.0145692
AURKA	0.221851	0.00100085	0.0145895
FBXO25	-0.221745	0.00100658	0.01461
L3MBTL1	0.221788	0.00100426	0.01461
OXTR	0.221737	0.00100704	0.01461
PDCD4	-0.221782	0.00100457	0.01461
MXD3	-0.221755	0.00100607	0.01461
IRS2	0.221779	0.00100474	0.01461
PNPT1	0.22164	0.00101232	0.0146659
FOXA1	-0.221629	0.0010129	0.0146659
NEBL-AS1	-0.221622	0.00101329	0.0146659
FCGBP	-0.221547	0.00101739	0.0147136
SACS	0.221529	0.00101841	0.0147168
DKC1	0.221397	0.00102568	0.0148102
ANKMY2	-0.221325	0.0010297	0.0148565
MT1DP	-0.22131	0.00103052	0.0148566
SNX24	-0.221273	0.00103254	0.0148741
PRSS30P	0.221251	0.00103379	0.0148787
KLRF1	-0.22121	0.0010361	0.0148787
EBPL	0.221209	0.00103611	0.0148787
FGL2	-0.221211	0.00103601	0.0148787
DNTTIP1	0.221148	0.00103952	0.0149059
POU4F1	0.221147	0.00103962	0.0149059
FMO4	-0.221067	0.00104408	0.014958
GLRX5	-0.221032	0.00104604	0.0149744
PHETA2	-0.221011	0.00104725	0.0149801
SSX2IP	0.220881	0.00105462	0.0150269
ACTG1P4	0.220936	0.00105146	0.0150269
SLC38A10	0.220913	0.00105279	0.0150269
CRYBA2	-0.220896	0.00105376	0.0150269
FMC1	-0.220886	0.00105432	0.0150269
NEFL	-0.220811	0.00105857	0.0150645
ZNF626	-0.220805	0.0010589	0.0150645
FAM156B	0.220748	0.00106218	0.0150878
IDNK	-0.220757	0.00106168	0.0150878
CD40LG	-0.220675	0.00106639	0.0151234
CDKL1	-0.220661	0.00106717	0.0151234
PRR11	0.220663	0.00106706	0.0151234
BEND4	-0.220629	0.00106899	0.0151375
LRRC58	0.220599	0.00107071	0.0151502
KCNMA1	-0.220577	0.00107199	0.0151566
LACTB	-0.220544	0.00107389	0.0151601
LARRPM	-0.220552	0.00107342	0.0151601
PAPLN	-0.220513	0.00107569	0.0151738
ANLN	0.220485	0.00107734	0.0151854
HIC2	0.220417	0.00108124	0.0152286
ADA2	-0.220349	0.00108523	0.0152297
ADNP	0.22036	0.00108458	0.0152297
ISG20L2	0.220345	0.00108546	0.0152297
MARCHF3	-0.220389	0.0010829	0.0152297
TOP2A	0.220366	0.00108424	0.0152297
SLC11A2	0.220241	0.00109151	0.0153028
NPLOC4	0.220217	0.00109291	0.0153108
ECH1	-0.220148	0.00109696	0.0153441
SLC4A11	0.220149	0.0010969	0.0153441
IDE	0.220046	0.001103	0.0154167
PARG	0.219996	0.00110598	0.0154466
CCT2	0.219968	0.0011076	0.0154575
KYAT1	0.219868	0.00111357	0.015529
SNAI1	0.219663	0.00112589	0.0156889
MYPOP	0.219516	0.0011348	0.0158011
PTPRCAP	-0.219429	0.00114007	0.0158263
KLHDC9	-0.219448	0.00113892	0.0158263
ANGPTL4	0.219433	0.00113985	0.0158263
ZNF552	-0.219469	0.00113763	0.0158263
APOA2	0.219362	0.00114419	0.0158395
BLOC1S1	-0.219391	0.00114236	0.0158395
GLRA2	-0.219357	0.00114444	0.0158395
NRARP	-0.219357	0.00114447	0.0158395
MIR3945HG	0.219309	0.00114739	0.0158559
CHODL	-0.219298	0.00114811	0.0158559
CHST5	-0.21929	0.00114855	0.0158559
XPO6	0.219281	0.00114912	0.0158559
EPOP	0.219223	0.00115267	0.0158899
SNHG3	0.219213	0.00115331	0.0158899
MAPK10	-0.219151	0.00115715	0.0159308
MCEMP1	0.219109	0.00115974	0.0159545
CKM	0.219042	0.00116389	0.0159916
MYCBP2	0.219037	0.00116418	0.0159916
NPEPPS	0.218996	0.00116678	0.0160153
AGXT	-0.218948	0.00116974	0.0160439
MPO	0.21888	0.00117399	0.0160901
NBEA	-0.218853	0.0011757	0.0160901
NDUFS3	-0.218852	0.00117574	0.0160901
E2F6	0.21879	0.00117963	0.0161313
CSRNP3	-0.218753	0.00118198	0.0161393
MAPRE1	0.218754	0.00118191	0.0161393
STX19	-0.218732	0.00118334	0.0161459
FGF13	-0.218697	0.0011855	0.0161634
TMC6	0.21865	0.00118847	0.0161919
TESC	0.21862	0.00119039	0.0162059
KIF25	-0.218545	0.00119515	0.0162345
STX17	-0.218571	0.00119349	0.0162345
STAU1	0.218554	0.00119458	0.0162345
GGT6	-0.218527	0.0011963	0.0162382
MED9	-0.218507	0.00119758	0.0162434
PAIP2B	-0.218471	0.00119991	0.0162611
ANO6	0.218459	0.00120065	0.0162611
PSMD11	0.218386	0.00120532	0.0163124
COL9A3	0.218315	0.00120993	0.0163261
RBM39	0.218311	0.00121013	0.0163261
TTTY13	-0.218312	0.00121012	0.0163261
TMEM238L	-0.218317	0.00120977	0.0163261
PDRG1	0.218301	0.00121079	0.0163261
PYHIN1	-0.21822	0.00121606	0.0163851
SERPINE2	0.218158	0.00122003	0.0164265
ASS1	-0.218139	0.00122129	0.0164314
NCAPD3	0.218118	0.00122262	0.0164373
COQ2	-0.218097	0.001224	0.0164437
SLC44A1	-0.218074	0.00122553	0.0164522
MFSD4A	-0.218031	0.00122829	0.0164772
USP36	0.218015	0.00122939	0.0164799
ABI3	-0.217965	0.00123262	0.0164871
YOD1	0.217989	0.00123106	0.0164871
GARS1	0.217967	0.00123251	0.0164871
SLC52A3	0.217938	0.00123437	0.0164917
PDE4DIPP6	-0.217895	0.00123725	0.0164917
ZMAT2	-0.217911	0.00123616	0.0164917
RHOF	0.217887	0.00123778	0.0164917
ZNF628	0.217878	0.00123836	0.0164917
ARHGEF40	-0.217922	0.00123544	0.0164917
HMMR	0.217835	0.00124119	0.0165173
PRSS33	0.21781	0.00124282	0.016527
FGFRL1	0.217766	0.00124573	0.0165538
CCDC121	-0.217595	0.00125707	0.0166924
KCNC1	-0.217565	0.00125908	0.0167069
SLC2A12	0.217546	0.00126034	0.0167116
GLP2R	-0.217448	0.00126694	0.016787
FECH	-0.217401	0.00127011	0.0168146
STK3	0.21739	0.00127086	0.0168146
IL11	0.217359	0.00127296	0.0168249
ZNF280C	0.217351	0.00127347	0.0168249
C1QC	-0.217257	0.00127983	0.0168967
C1QTNF7	-0.217117	0.00128934	0.01701
AZGP1	0.217042	0.00129448	0.0170656
STK4	0.216964	0.00129983	0.0171238
MCM8	0.216898	0.0013044	0.0171646
SLITRK5	-0.216892	0.0013048	0.0171646
PGAM1P8	0.216739	0.00131544	0.0172921
REN	0.216705	0.00131776	0.0173103
COQ4	-0.216655	0.00132128	0.0173397
FMOD	-0.216646	0.0013219	0.0173397
AKAP4	0.216602	0.00132494	0.0173423
CCDC96	-0.216585	0.00132612	0.0173423
OR51E2	-0.216624	0.00132342	0.0173423
MICAL2	0.216575	0.00132682	0.0173423
SLC3A2	0.216586	0.00132608	0.0173423
ALDH6A1	-0.216536	0.00132959	0.0173662
TCEAL5	-0.216404	0.00133889	0.0174751
PPM1J	0.216358	0.00134213	0.017505
NEK2	0.216272	0.00134822	0.0175594
FAM3D	-0.216285	0.00134729	0.0175594
USP9Y	-0.216237	0.00135074	0.0175797
HSD17B8	-0.216183	0.00135459	0.0176173
NFAT5	0.216114	0.00135953	0.0176691
SP5	0.216036	0.00136516	0.0177296
NAA50	0.215923	0.00137325	0.0178221
FPR2	0.215773	0.00138415	0.0179253
TGM2	0.215747	0.00138609	0.0179253
CYLD	-0.215757	0.00138535	0.0179253
ACAP1	-0.215797	0.00138245	0.0179253
MED14	0.21578	0.00138369	0.0179253
SPRR3	0.215717	0.00138823	0.0179403
NYX	-0.215607	0.00139631	0.0180321
APOC2	0.215556	0.00140007	0.0180552
WDR35	0.21556	0.0013998	0.0180552
RNASE6	-0.215495	0.00140458	0.0181006
AGAP7P	0.215446	0.00140822	0.0181249
ZMYND8	0.215443	0.00140844	0.0181249
SCGN	-0.215344	0.00141575	0.0182062
CA2	-0.21527	0.00142127	0.0182554
STAP2	-0.215266	0.00142157	0.0182554
ZBTB5	0.215105	0.00143366	0.0183849
NEK11	-0.215105	0.00143363	0.0183849
SPINDOC	0.215057	0.00143726	0.0184182
PGS1	0.215019	0.0014401	0.0184417
CHRM3	0.214999	0.0014416	0.0184481
XK	-0.214984	0.00144276	0.01845
CPNE7	0.214919	0.00144773	0.0185006
DHX33	0.214855	0.00145257	0.0185367
CAPN9	-0.214858	0.00145235	0.0185367
C1QA	-0.21475	0.0014606	0.0186132
C9orf152	-0.214757	0.00146004	0.0186132
GPR162	-0.21473	0.00146207	0.0186191
IGFLR1	-0.214699	0.00146451	0.0186372
KLRB1	-0.214658	0.00146759	0.0186634
DDX19A	0.214613	0.0014711	0.0186951
SLC4A4	-0.21456	0.00147518	0.018734
ECSIT	-0.214515	0.00147867	0.0187523
METTL13	0.214519	0.00147836	0.0187523
NDRG3	0.214446	0.00148403	0.0188073
TOR1A	-0.214404	0.00148724	0.0188349
CASP6	-0.214362	0.00149056	0.018864
SLC38A5	0.214325	0.00149342	0.0188796
CHL1-AS2	-0.214306	0.00149488	0.0188796
ENTREP1	-0.214317	0.00149407	0.0188796
PTBP1	0.214225	0.00150123	0.0189184
ZC3H7B	0.214189	0.00150412	0.0189184
COL17A1	0.214199	0.00150327	0.0189184
DTX1	-0.214188	0.00150414	0.0189184
RBL1	0.214208	0.00150258	0.0189184
UBE2M	0.214251	0.00149921	0.0189184
PDGFRL	-0.214165	0.00150594	0.018928
TRIL	-0.214107	0.00151052	0.0189725
GLG1	0.214033	0.00151639	0.0190332
GINS1	0.213994	0.00151953	0.0190596
RBM19	0.21397	0.00152139	0.0190699
DIPK1A	-0.21395	0.00152299	0.0190769
HSPBP1	0.213914	0.00152582	0.0190872
VSIG2	-0.213913	0.00152589	0.0190872
HVCN1	-0.213851	0.00153085	0.0191231
MED15	0.213861	0.0015301	0.0191231
OR5AS1	0.213838	0.00153193	0.0191236
PAPSS2	-0.213766	0.00153767	0.0191822
LRRC42	0.213728	0.00154077	0.0192078
SLC16A9	-0.213687	0.00154399	0.0192349
SLC39A6	0.213658	0.00154641	0.0192519
ESM1	0.213637	0.00154806	0.0192594
LAMA3	0.213614	0.00154996	0.0192699
FXYD5	0.21358	0.00155267	0.0192905
FXYD1	-0.213547	0.00155538	0.0193111
ACTG1	0.213513	0.00155808	0.0193316
IL6ST	-0.213464	0.0015621	0.0193553
PHYKPL	-0.213467	0.00156186	0.0193553
LITAF	-0.213448	0.00156342	0.0193586
AQP9	0.213343	0.00157193	0.0194508
SIRPG	-0.213299	0.00157557	0.0194827
IRX3	-0.213282	0.00157694	0.0194864
SPRR2F	0.213104	0.00159161	0.0196255
SLC25A22	0.213129	0.00158956	0.0196255
SBSN	0.213106	0.00159151	0.0196255
IL27RA	-0.213081	0.00159354	0.0196255
ABCF2	0.213087	0.00159306	0.0196255
MIR31HG	0.21299	0.00160111	0.0197055
SGCA	-0.212949	0.00160452	0.019721
KDM5D	-0.212958	0.00160375	0.019721
GPR34	-0.212922	0.00160674	0.019735
ZNF436	-0.212893	0.00160919	0.0197433
CDADC1	0.212889	0.00160957	0.0197433
TFCP2L1	-0.212783	0.00161839	0.0198383
HM13	0.212719	0.00162379	0.0198911
PPARD	0.212688	0.00162641	0.0199099
TNFSF13	-0.212626	0.00163163	0.0199606
ADNP2	0.212595	0.00163429	0.0199798
CHD7	0.212549	0.00163821	0.020001
RBM12	0.212552	0.00163796	0.020001
URB1	0.212534	0.00163944	0.0200027
NOLC1	0.212467	0.00164521	0.020058
MUC2	-0.212456	0.00164616	0.020058
NRIP1	-0.212409	0.00165011	0.0200927
BIN2	-0.212392	0.00165163	0.0200949
OR8D4	-0.212382	0.00165248	0.0200949
CKAP2L	0.212366	0.0016538	0.0200976
SLC2A14	0.212326	0.00165727	0.0200999
PAFAH1B2	0.212335	0.00165651	0.0200999
ZNF266	-0.212341	0.00165601	0.0200999
DARS1	0.212233	0.00166522	0.020183
OTUD7A	-0.212191	0.00166891	0.0201877
MPV17L	-0.212192	0.00166882	0.0201877
RPS5	0.212196	0.00166847	0.0201877
PPAT	0.212145	0.00167287	0.0202089
NRROS	-0.212146	0.00167276	0.0202089
PLOD3	0.212043	0.00168173	0.0202841
DHX37	0.212035	0.00168242	0.0202841
TRIM25	0.212055	0.00168069	0.0202841
TMEM74B	0.211939	0.00169078	0.0203448
PFDN2	0.211952	0.00168969	0.0203448
TMEM144	-0.211946	0.00169021	0.0203448
FIP1L1	0.211884	0.00169559	0.0203893
CYB5B	0.211822	0.00170108	0.0204419
CORO1C	0.211807	0.00170241	0.0204445
DACH1	0.211784	0.00170444	0.0204555
GXYLT1P3	0.211736	0.00170863	0.0204923
P2RY1	-0.21172	0.00171009	0.0204965
TP53TG3	-0.211681	0.00171351	0.0205097
CENPC	-0.211644	0.00171679	0.0205097
SMARCA5	0.211649	0.00171632	0.0205097
UBE2C	0.211644	0.00171677	0.0205097
ANXA2R	-0.211676	0.00171399	0.0205097
ZNF671	-0.211572	0.00172321	0.0205731
PPP1R1B	-0.211531	0.00172682	0.0206027
WIPI1	-0.211507	0.00172902	0.0206156
TLR10	-0.211461	0.00173312	0.020651
TRNP1	0.211367	0.00174155	0.020738
KRT222	-0.211352	0.00174287	0.0207403
RAD50	0.211306	0.00174699	0.0207759
UTP14C	0.21125	0.00175208	0.0208093
HOXA4	0.211262	0.00175096	0.0208093
CPOX	0.211221	0.00175472	0.0208272
PDS5B	0.2112	0.00175664	0.0208365
FAM149A	-0.211139	0.00176218	0.0208752
N4BP2	-0.21114	0.00176206	0.0208752
HPSE	-0.211057	0.0017696	0.0209496
CAMK4	-0.211	0.00177484	0.0209859
FGD6	0.210998	0.00177496	0.0209859
PRKDC	0.210949	0.00177945	0.0210119
TOMM40	0.210957	0.00177875	0.0210119
KLF4	-0.210909	0.00178311	0.0210417
ADAM8	0.21084	0.00178949	0.0211033
ACSL4	0.210823	0.00179111	0.0211089
ZNF48	0.210804	0.00179279	0.021115
VSNL1	0.210747	0.00179806	0.0211635
LGALS9	-0.210713	0.0018012	0.0211858
PIF1	0.210702	0.00180226	0.0211858
ASGR1	0.210663	0.00180589	0.0212149
FKBP9	0.210586	0.00181303	0.0212851
MOCS2	-0.21056	0.0018155	0.0213005
SAR1B	-0.210531	0.00181816	0.021318
NCOA5	0.210485	0.0018225	0.0213552
NKX2-1	-0.210415	0.00182905	0.0214183
ADCY5	-0.210332	0.00183685	0.0214959
DHX9	0.210281	0.00184166	0.0215157
AGRN	0.210277	0.00184206	0.0215157
TMEM216	-0.210294	0.0018405	0.0215157
ELOA	0.210238	0.00184573	0.0215432
PSMD1	0.210227	0.00184676	0.0215432
ZFP3	-0.210208	0.00184862	0.0215512
ATP8B4	-0.210192	0.00185008	0.0215545
MFNG	-0.210144	0.00185471	0.021581
PPIAP46	0.21015	0.00185409	0.021581
GNG7	-0.210109	0.00185801	0.0216057
UBL7	-0.210032	0.00186536	0.0216774
PPY	-0.209994	0.00186902	0.0217062
SULT1B1	-0.209919	0.00187619	0.0217756
GIMAP2	-0.209894	0.00187862	0.0217901
CCDC18	0.20985	0.00188291	0.021826
TNRC18	-0.209794	0.0018883	0.0218471
RFX6	-0.209804	0.00188735	0.0218471
ETFRF1	-0.209806	0.0018871	0.0218471
C6orf141	0.209698	0.00189765	0.0219276
HOXB13	-0.209709	0.00189656	0.0219276
HLA-DMA	-0.209515	0.00191547	0.0221196
NOX1	-0.209473	0.00191957	0.0221432
PIK3C2A	0.209448	0.00192205	0.0221432
SMR3A	-0.209453	0.00192159	0.0221432
TNNT1	0.209445	0.00192234	0.0221432
TNFRSF6B	0.209363	0.00193038	0.0222218
GRK3	0.209344	0.0019323	0.0222299
SAT2	-0.209288	0.00193786	0.02228
MPPE1	-0.209192	0.00194738	0.0223549
EBNA1BP2	0.209182	0.00194839	0.0223549
EPHA4	-0.209173	0.00194926	0.0223549
BRCA1	0.209186	0.00194802	0.0223549
TMEM238	-0.209133	0.00195329	0.0223731
ZNF136	-0.209137	0.00195282	0.0223731
SRPX2	0.209107	0.00195585	0.0223746
HEBP1	0.209108	0.00195575	0.0223746
NSUN2	0.209084	0.00195818	0.0223777
IPO9	0.20908	0.00195857	0.0223777
EIF3I	0.209047	0.00196181	0.0224008
GPT	-0.2089	0.00197663	0.022556
CYP2D6	0.208809	0.00198582	0.0226346
BOLA1	-0.208807	0.00198599	0.0226346
UTS2B	-0.208794	0.00198731	0.0226356
PAX7	0.20878	0.00198882	0.0226387
MAB21L4	0.208749	0.00199196	0.0226464
CTNNA2	0.20876	0.0019908	0.0226464
TSPAN14	0.208732	0.0019937	0.0226521
BCORL1	0.208647	0.0020023	0.0227357
SELENOP	-0.208589	0.00200825	0.0227891
SMARCD1	0.208531	0.00201415	0.0228278
NCKAP1L	-0.208536	0.00201368	0.0228278
STK16	-0.208513	0.00201607	0.0228356
XAGE2	0.208454	0.00202209	0.0228896
AKR1B15	-0.208352	0.00203261	0.0229945
IFT88	0.208287	0.00203935	0.0230564
GOLGA6A	0.208238	0.00204443	0.0230997
GYPC	-0.208205	0.0020479	0.0231104
KIAA1958	0.208214	0.00204699	0.0231104
SMG8	0.208167	0.00205189	0.0231412
ABCA6	-0.208141	0.0020546	0.0231575
SPATA20	-0.208063	0.00206277	0.0232353
ZFY	-0.20799	0.00207043	0.0233073
MBOAT2	0.207952	0.00207444	0.0233237
PVRIG	-0.207956	0.00207401	0.0233237
RCOR2	0.2079	0.00207991	0.0233709
IL27	-0.207822	0.00208815	0.0234492
TM9SF4	0.207665	0.00210491	0.0236229
KRTAP3-3	0.207648	0.00210668	0.0236283
HERPUD1	-0.20759	0.00211293	0.0236839
LINC00324	-0.207538	0.00211851	0.023732
CCDC12	-0.207443	0.00212867	0.0238167
PFDN5	-0.207446	0.00212842	0.0238167
PRSS56	0.207419	0.0021313	0.0238316
B3GALNT2	0.207372	0.00213643	0.0238743
DCAF6	-0.207354	0.00213835	0.0238813
BTG2	-0.207308	0.00214337	0.0239228
FER1L6	-0.207291	0.00214517	0.0239284
MUSTN1	-0.207268	0.0021477	0.023942
SPECC1L	-0.207255	0.00214912	0.0239433
FGFR2	-0.207192	0.00215592	0.0240044
RAVER2	-0.207126	0.00216324	0.0240713
MRPL34	-0.207065	0.00216989	0.0241054
TBC1D24	0.207062	0.00217025	0.0241054
CBY1	-0.207074	0.0021689	0.0241054
MAT2B	-0.207007	0.00217625	0.0241574
CD3E	-0.206979	0.00217931	0.0241767
OSBP2	0.20695	0.00218251	0.0241976
PCDH11X	-0.206846	0.00219411	0.0243042
UGT2B10	-0.20684	0.00219477	0.0243042
DOK2	-0.206783	0.00220109	0.0243595
GJC3	0.206717	0.00220836	0.0244252
GAREM2	-0.206577	0.00222407	0.0245807
ERO1B	-0.206556	0.00222645	0.0245807
SMC4	0.206562	0.00222579	0.0245807
HNRNPD	0.206488	0.00223406	0.0246499
IL11RA	-0.206374	0.002247	0.0247629
UCHL5	0.206375	0.00224691	0.0247629
FMR1	0.206332	0.00225181	0.024801
MYL5	-0.206268	0.00225904	0.0248657
CUX1	0.206255	0.00226049	0.0248668
IGFBP2	0.206234	0.0022629	0.0248784
ANKRD30BP2	0.20619	0.00226794	0.0249039
MTMR9LP	-0.206202	0.00226659	0.0249039
ATP2A3	-0.206079	0.00228073	0.0250294
TKT	0.205986	0.00229137	0.025131
XPO1	0.205937	0.00229703	0.0251781
CCNB1	0.20591	0.00230023	0.0251981
DNMT3A	-0.205827	0.00230976	0.0252865
FOXA2	-0.205804	0.00231244	0.0252865
RANBP1	0.205811	0.00231162	0.0252865
ERN2	-0.20575	0.00231874	0.0252974
POLR3G	0.205764	0.00231709	0.0252974
FSIP1	-0.205749	0.00231895	0.0252974
ULK3	-0.205774	0.00231601	0.0252974
WASHC2C	-0.205725	0.00232168	0.0253121
CHRM2	0.205616	0.00233441	0.0254263
TRAFD1	-0.205604	0.00233582	0.0254263
CPSF6	0.2056	0.00233632	0.0254263
ZNF134	-0.205516	0.00234623	0.0255191
SNHG7	0.205435	0.00235586	0.0255936
UBALD2	0.205434	0.00235588	0.0255936
GLT8D1	-0.205404	0.00235947	0.0256175
FCRLA	-0.205334	0.00236779	0.0256926
SFRP1	-0.205297	0.00237217	0.0257204
MBNL3	-0.205277	0.00237456	0.0257204
DNAJC17P1	-0.205277	0.00237455	0.0257204
LINC00996	-0.205254	0.00237736	0.0257227
ALDH1A1	-0.205252	0.00237757	0.0257227
NUDC	0.205199	0.00238389	0.0257758
ANAPC7	0.205172	0.00238708	0.0257951
GCG	-0.205133	0.00239184	0.0258313
PRDX5	-0.205109	0.00239472	0.0258472
TSC22D2	0.205089	0.00239714	0.0258581
NCAPG2	0.205048	0.00240201	0.0258954
GJA8	-0.204962	0.00241244	0.0259894
RPAP3	0.204952	0.00241357	0.0259894
IER5	0.204905	0.00241925	0.0260293
APOBEC3G	-0.204898	0.00242011	0.0260293
MPDU1	-0.204864	0.0024243	0.0260591
DENND2C	0.204761	0.00243678	0.0261626
ROM1	-0.204769	0.0024359	0.0261626
GID8	0.204673	0.00244759	0.0262479
GNB3	0.204676	0.00244724	0.0262479
ATAD3A	0.204636	0.00245216	0.0262816
CFD	-0.204609	0.00245546	0.0263015
LDLRAD2	-0.204594	0.00245733	0.0263062
PGM5	-0.204562	0.00246117	0.0263242
DDX52	0.204557	0.00246188	0.0263242
NRAP	-0.204501	0.0024687	0.0263817
LIN7B	-0.204481	0.00247122	0.0263933
IGSF5	-0.204467	0.00247291	0.0263959
CACUL1	0.204409	0.00248012	0.0264267
PLAAT4	-0.204412	0.00247973	0.0264267
KDM1A	0.204429	0.0024776	0.0264267
DMAC1	-0.204393	0.00248209	0.0264323
PTGS2	0.204377	0.00248413	0.0264387
SLC25A34	-0.204324	0.00249068	0.0264931
LDHA	0.204301	0.00249352	0.026508
CALHM3	0.204284	0.00249575	0.0265163
UBAP2L	0.204257	0.00249911	0.0265178
STAT4	-0.204236	0.00250168	0.0265178
RELN	-0.204238	0.0025014	0.0265178
KRT34	0.204251	0.00249983	0.0265178
CYP2R1	-0.204194	0.00250689	0.0265577
SPINK14	-0.204172	0.00250969	0.026572
S100A9	0.204124	0.00251574	0.0266207
DDX10	0.204075	0.00252194	0.0266708
G0S2	0.203989	0.00253268	0.0266808
GVINP1	-0.203986	0.00253307	0.0266808
CT62	-0.203999	0.00253149	0.0266808
NUF2	0.203993	0.00253225	0.0266808
ADIPOR2	0.203999	0.00253154	0.0266808
KLHL32	-0.204008	0.00253036	0.0266808
P2RY14	-0.204015	0.00252949	0.0266808
INHBB	0.203903	0.00254362	0.0267613
PHOSPHO2	-0.203906	0.00254326	0.0267613
TPT1-AS1	0.203728	0.00256599	0.0269812
SLC36A4	-0.203704	0.00256901	0.0269974
XBP1	-0.203687	0.00257124	0.0270054
C10orf55	0.203622	0.00257954	0.027077
CALHM6	-0.203477	0.00259826	0.0272579
AKR1B10	-0.203436	0.00260351	0.0272974
LRRC37A2	-0.203399	0.0026083	0.027332
PSMD14	0.203373	0.00261172	0.0273522
KCNA3	-0.203295	0.00262183	0.0274425
TRAF7	0.20327	0.00262518	0.0274618
CNTN3	-0.203217	0.00263203	0.0275178
SMARCA2	-0.2032	0.00263427	0.0275255
ISOC1	-0.203163	0.00263919	0.0275612
ZNF788P	-0.203136	0.00264265	0.0275788
TPD52L2	0.203127	0.00264389	0.0275788
CPB1	-0.203072	0.00265107	0.0276083
KLC3	0.20308	0.00265001	0.0276083
DUSP5P1	0.203071	0.00265123	0.0276083
CD74	-0.203055	0.0026534	0.0276152
PLAGL1	-0.202936	0.00266908	0.0277312
PPP1R15A	0.202942	0.00266823	0.0277312
UGT1A6	-0.202946	0.00266777	0.0277312
VPREB3	-0.202922	0.002671	0.0277354
PHLDA3	0.202904	0.00267338	0.0277445
DPYSL2	0.20286	0.00267915	0.0277886
TADA3	-0.202846	0.00268108	0.0277929
RRM2	0.202808	0.00268604	0.0278199
CLDN8	-0.202792	0.00268823	0.0278199
LINC00240	-0.2028	0.00268714	0.0278199
ANKRD13A	-0.202703	0.00270015	0.0278803
SPAG16	-0.202706	0.00269968	0.0278803
ADGRL1	0.202717	0.00269827	0.0278803
ZNHIT6	0.202718	0.00269819	0.0278803
ISL1-DT	-0.202675	0.00270393	0.0279036
SYT7	0.202526	0.00272394	0.0280708
MCM10	0.20252	0.00272473	0.0280708
FABP2	-0.202523	0.00272442	0.0280708
PPCS	-0.202501	0.00272735	0.028082
SND1-IT1	0.20247	0.00273155	0.0281095
RABAC1	-0.202456	0.00273342	0.028113
ANKRD20A2P	-0.20243	0.00273688	0.0281328
LGALS7	0.202346	0.00274838	0.0282352
UBTD1	0.202304	0.00275415	0.0282593
ORC6	0.202295	0.00275535	0.0282593
UBXN7	0.202296	0.00275511	0.0282593
COX5B	-0.202133	0.00277754	0.028471
ODC1	0.202113	0.00278025	0.0284828
CAGE1	0.202065	0.00278688	0.0285084
SYNRG	-0.202061	0.00278742	0.0285084
CCDC107	-0.202078	0.00278505	0.0285084
SLC1A7	0.202045	0.0027896	0.0285148
MFSD6L	-0.202028	0.00279203	0.0285238
AKAP5	-0.201947	0.00280316	0.0286216
PMM1	-0.2019	0.00280968	0.0286722
NFIC	-0.201855	0.00281596	0.0287203
ECT2	0.201826	0.00282005	0.028746
CA1	-0.201791	0.00282481	0.0287786
ELOVL3	0.201777	0.00282685	0.0287817
CD48	-0.201767	0.00282826	0.0287817
TARP	-0.201722	0.00283449	0.0288291
NELFCD	0.201696	0.0028382	0.0288349
PJA2	-0.201701	0.00283745	0.0288349
RNF135	-0.201604	0.00285113	0.0289502
SH3D21	0.201486	0.00286772	0.0291025
SPEN	0.201418	0.00287738	0.0291844
MYLK2	0.201365	0.00288496	0.0292451
SMIM32	-0.201252	0.00290104	0.0293918
TMTC4	0.201178	0.00291164	0.029483
RABL2B	-0.201149	0.00291584	0.0295092
NIPSNAP3B	-0.201067	0.00292761	0.029612
TTLL6	-0.201041	0.0029314	0.0296177
SEMA3G	-0.201047	0.00293041	0.0296177
CUL1	0.201019	0.00293456	0.0296333
YPEL5	-0.200994	0.00293821	0.0296374
PRKCB	-0.201003	0.00293677	0.0296374
KCNJ12	-0.200888	0.00295345	0.0297748
RPS19	0.200876	0.00295523	0.0297764
ZCCHC14	0.200802	0.00296608	0.0298693
HAPLN1	-0.200747	0.002974	0.0299326
IGHV3OR16-12	-0.200716	0.00297854	0.0299454
FDPS	0.200723	0.00297753	0.0299454
KHDC4	0.20058	0.00299855	0.0301225
KDM3A	0.200574	0.00299943	0.0301225
CCT6A	0.200561	0.0030014	0.0301257
CTTN	0.200507	0.0030093	0.0301885
NOD2	0.200465	0.00301557	0.0302111
NPC1	0.200462	0.00301601	0.0302111
LYAR	0.200459	0.0030165	0.0302111
DNAI3	0.200416	0.00302285	0.0302582
EFCAB3	0.200403	0.0030248	0.0302612
CARD16	-0.200361	0.00303098	0.0302735
TNFRSF11B	0.200366	0.00303021	0.0302735
ZNF91	-0.200366	0.00303021	0.0302735
ZNF718	-0.200325	0.00303642	0.0303113
C2CD4D-AS1	-0.200302	0.00303984	0.0303289
TINF2	-0.200274	0.00304392	0.0303531
SERTAD4-AS1	-0.200247	0.00304798	0.0303771
LINC00520	0.200174	0.0030589	0.0304546
B4GALNT4	0.200173	0.00305907	0.0304546
SLC7A2	-0.200045	0.00307842	0.0305807
MET	0.200061	0.00307591	0.0305807
ZNF837	-0.200073	0.00307408	0.0305807
ZNF467	0.200048	0.00307795	0.0305807
CCT7	0.200024	0.00308155	0.0305953
LRFN5	-0.199964	0.00309058	0.0306684
CILP	-0.199905	0.00309949	0.030691
ALG11	0.199915	0.00309796	0.030691
TPSG1	-0.199917	0.00309769	0.030691
MTRF1	0.199905	0.00309956	0.030691
DPM1	0.199885	0.00310255	0.030704
PPP1R36	-0.199869	0.003105	0.0307117
IFITM1	0.199812	0.00311368	0.0307766
CCDC149	-0.199804	0.00311492	0.0307766
SEC14L5	-0.199741	0.00312453	0.030855
NKG7	-0.199687	0.00313281	0.0308868
PSMD2	0.199696	0.00313147	0.0308868
WASF1	0.199688	0.00313262	0.0308868
RNF112	-0.199632	0.00314127	0.0309038
MS4A7	-0.199645	0.00313933	0.0309038
NRL	-0.199637	0.00314048	0.0309038
MOB3B	-0.199663	0.00313651	0.0309038
CDK20	-0.199617	0.00314354	0.0309096
TGIF2	0.199597	0.0031467	0.0309137
RBM47	-0.199582	0.00314902	0.0309137
IER3	0.199589	0.00314791	0.0309137
TDP2	-0.199524	0.00315795	0.0309847
WRAP73	0.199502	0.00316135	0.0310015
TCFL5	0.199449	0.00316947	0.0310479
PPHLN1	0.199459	0.00316799	0.0310479
LETM2	0.199411	0.00317546	0.0310734
REPS1	0.199417	0.00317443	0.0310734
AP3D1	0.199364	0.00318267	0.0311274
TNFRSF12A	0.199344	0.00318573	0.0311407
ASPRV1	0.199311	0.0031909	0.0311746
ZNF157	-0.199299	0.00319282	0.0311768
PLXNA3	0.199255	0.0031996	0.0312263
DNASE1L3	-0.199192	0.00320953	0.0313066
DIP2C-AS1	-0.199162	0.00321423	0.0313191
SNX2	-0.199171	0.00321282	0.0313191
DOCK10	-0.199147	0.00321662	0.0313257
LRRC10B	0.199132	0.00321893	0.0313316
CNTNAP3	-0.199089	0.00322566	0.0313744
NCK1	-0.199082	0.00322675	0.0313744
EYA1	-0.199069	0.0032289	0.0313787
WDR11	0.199041	0.00323327	0.0314045
RFWD3	0.198977	0.00324345	0.0314867
ACHE	-0.198925	0.00325159	0.0315168
CEACAM1	0.198946	0.00324832	0.0315168
SMPDL3A	-0.198914	0.00325343	0.0315168
ECEL1P2	-0.198918	0.00325276	0.0315168
EMC8	0.198887	0.00325769	0.0315249
CREBZF	0.198888	0.00325753	0.0315249
GSTA5	-0.198819	0.00326855	0.0315894
ANAPC1	0.198802	0.00327125	0.0315894
CD1E	-0.198833	0.00326629	0.0315894
BAG4	0.198806	0.0032705	0.0315894
GPR82	-0.198681	0.00329049	0.0317418
EIF4E2	-0.198691	0.00328893	0.0317418
ACSM5	-0.198649	0.00329558	0.0317741
TRIM28	0.198613	0.00330151	0.0318146
BRAT1	0.198596	0.00330417	0.0318234
LINC00926	-0.198528	0.00331514	0.0319124
RNF138P1	-0.198503	0.00331909	0.0319337
FAM83E	-0.198491	0.00332113	0.0319365
CBL	0.198467	0.00332502	0.0319458
TNFSF12	-0.198463	0.00332558	0.0319458
DKK1	0.198406	0.00333479	0.0319963
MACROH2A1	0.19835	0.00334402	0.0319963
HLA-DPB1	-0.198397	0.00333631	0.0319963
SMIM22	-0.198345	0.0033448	0.0319963
ANKHD1-EIF4EBP3	-0.198358	0.0033427	0.0319963
SECTM1	-0.198362	0.00334203	0.0319963
C16orf54	-0.198373	0.00334015	0.0319963
MILR1	-0.198399	0.00333596	0.0319963
SEMA3B	0.198314	0.0033498	0.0320275
KIRREL3	-0.198302	0.00335171	0.032029
PGAM4	0.198291	0.00335364	0.0320308
SATB2	-0.198269	0.0033572	0.0320481
WDFY2	0.198192	0.00336969	0.0321506
TINAG	-0.198159	0.00337513	0.0321597
POLR1E	0.198154	0.00337591	0.0321597
LINC00612	0.198169	0.00337359	0.0321597
HADHB	-0.198103	0.00338435	0.0322234
RHBDF1	0.198062	0.00339114	0.0322404
DLEU1	0.198062	0.00339115	0.0322404
HOXA3	0.198057	0.00339193	0.0322404
KRT73	-0.198049	0.00339317	0.0322404
PARGP1	0.197995	0.0034022	0.032276
JPT1P1	0.197998	0.0034017	0.032276
FLI1	-0.197999	0.00340151	0.032276
C10orf67	0.197984	0.00340404	0.0322768
MYC	0.197872	0.00342251	0.0324351
MEF2C	-0.197836	0.00342848	0.0324749
MGC4859	-0.1978	0.00343442	0.0325144
SPNS2	0.19778	0.00343785	0.0325301
KLC1	0.197769	0.00343966	0.0325304
TBC1D2B	-0.197746	0.00344349	0.0325499
NMRK1	-0.197721	0.00344776	0.0325734
IKZF1	-0.197696	0.00345187	0.0325954
GNB1	0.19768	0.00345462	0.0326046
DEPDC1	0.197632	0.00346261	0.0326465
SNRNP40	0.197639	0.00346141	0.0326465
UBAC1	-0.197578	0.00347166	0.0326957
AFMID	0.197569	0.00347318	0.0326957
HAVCR1	-0.197572	0.00347268	0.0326957
UPF3A	0.197539	0.00347816	0.0327257
CIB2	-0.197428	0.00349696	0.0328857
DNAJC2	0.197408	0.00350042	0.0329014
CARD17P	-0.197265	0.00352472	0.0331128
IL17RE	-0.197243	0.00352851	0.0331315
SLITRK6	-0.19713	0.00354772	0.0332948
PLCE1	-0.197091	0.00355456	0.0333419
YIPF2	-0.197048	0.00356183	0.033376
CENPF	0.197053	0.00356104	0.033376
AP1S1	0.197032	0.00356458	0.0333847
LRRN2	-0.197013	0.0035679	0.0333987
POLR1B	0.196983	0.00357315	0.0334308
FUCA1	-0.196956	0.00357778	0.0334446
SCARNA17	-0.196953	0.00357827	0.0334446
PABIR2	0.196915	0.00358486	0.0334702
SIDT1	-0.196905	0.00358648	0.0334702
ANXA13	-0.196919	0.00358414	0.0334702
FBXW4	-0.196874	0.00359186	0.0335033
GARIN1B	0.196852	0.00359574	0.0335225
BTBD9	-0.196809	0.00360321	0.033575
IGF2R	0.196728	0.00361743	0.0336562
MATCAP2	0.196747	0.00361395	0.0336562
SENP5	0.196735	0.00361616	0.0336562
NEK1	-0.196677	0.0036262	0.0337207
CACNA1A	-0.196627	0.00363508	0.0337862
NUDCD1	0.19655	0.00364851	0.0338395
SPSB2	-0.196559	0.00364694	0.0338395
VIPR2	-0.196575	0.00364414	0.0338395
LINC02363	-0.196551	0.00364829	0.0338395
NDUFB5	-0.196541	0.00365005	0.0338395
UPRT	-0.196529	0.00365228	0.0338431
TMPRSS6	-0.196488	0.00365949	0.0338928
SLC49A3	-0.196448	0.00366654	0.0339238
ANO7	-0.19645	0.00366621	0.0339238
PRIMPOL	-0.196425	0.00367055	0.0339438
DDX25	-0.196403	0.00367451	0.0339632
VTI1B	-0.196339	0.0036859	0.0340454
NUP107	0.196332	0.00368711	0.0340454
ZC3H12C	-0.196283	0.0036958	0.0340914
POLR3GP2	0.196284	0.0036956	0.0340914
NALF1	0.196229	0.00370541	0.0341628
RHEB	0.196209	0.00370898	0.0341785
EFCAB6	-0.196132	0.00372275	0.0342023
CPSF3	0.196178	0.00371451	0.0342023
ZNF615	-0.196156	0.00371844	0.0342023
NAPB	0.196135	0.00372223	0.0342023
CD3D	-0.196147	0.00372011	0.0342023
BICDL1	0.196173	0.00371548	0.0342023
OXNAD1	-0.19611	0.00372663	0.0342202
ZNF677	-0.1961	0.00372843	0.0342202
[truncated: 16,340 more rows]

## Sheet: Gö_SLC16A1_HALLMARK
Göttingen cohort: SLC16A1 (MCT1)-correlated gene set enrichment analysis (HALLMARK)
#Name	Hits	Score	P-value	Info	Regulation_direction
HALLMARK_ADIPOGENESIS	196	248624	0.687983	ABCA1,ABCB8,ACAA2,ACADM,ACADS,ACLY,ACO2,ACOX1,ADCY6,ADIPOR2,AGPAT3,AIFM1,AK2,ALDH2,ALDOA,ANGPT1,ANGPTL4,APLP2,APOE,ARAF,ARL4A,ATL2,ATP1B3,ATP5PO,BAZ2A,BCKDHA,BCL2L13,BCL6,C3,CAT,CAVIN1,CAVIN2,CCNG2,CD151,CD302,CD36,CDKN2C,CHCHD10,CHUK,CIDEA,CMBL,CMPK1,COL15A1,COL4A1,COQ3,COQ5,COQ9,COX6A1,COX7B,COX8A,CPT2,CRAT,CS,CYC1,CYP4B1,DBT,DDT,DECR1,DGAT1,DHCR7,DHRS7,DHRS7B,DLAT,DLD,DNAJB9,DNAJC15,DRAM2,ECH1…	1
HALLMARK_ALLOGRAFT_REJECTION	196	-716148	1.38237e-06	AARS1,ABCE1,ABI1,ACHE,ACVR2A,AKT1,APBB1,B2M,BCAT1,BCL10,BCL3,BRCA1,C2,CAPG,CARTPT,CCL11,CCL13,CCL19,CCL2,CCL22,CCL4,CCL5,CCL7,CCND2,CCND3,CCR1,CCR2,CCR5,CD2,CD247,CD28,CD3D,CD3E,CD3G,CD4,CD40,CD40LG,CD47,CD7,CD74,CD79A,CD80,CD86,CD8A,CD8B,CD96,CDKN2A,CFP,CRTAM,CSF1,CSK,CTSS,CXCL13,CXCL9,CXCR3,DARS1,DEGS1,DYRK3,EGFR,EIF3A,EIF3D,EIF3J,EIF4G3,EIF5A,ELANE,ELF4,EREG,ETS1,F2,F2R,FAS,FASLG,FCGR2B,FGR,FL…	0
HALLMARK_ANDROGEN_RESPONSE	98	-273676	0.0702241	ABCC4,ABHD2,ACSL3,ACTN1,ADAMTS1,ADRM1,AKAP12,AKT1,ALDH1A3,ANKH,APPBP2,ARID5B,AZGP1,B2M,B4GALT1,CAMKK2,CCND1,CCND3,CDC14B,CDK6,CENPN,DBI,DHCR24,DNAJB9,ELK4,ELL2,ELOVL5,FADS1,FKBP5,GNAI3,GPD1L,GSR,GUCY1A1,H1-0,HERC3,HMGCR,HMGCS1,HOMER2,HPGD,HSD17B14,IDI1,INPP4B,INSIG1,IQGAP2,ITGAV,KLK2,KLK3,KRT19,KRT8,LIFR,LMAN1,MAF,MAK,MAP7,MERTK,MYL12A,NCOA4,NDRG1,NGLY1,NKX3-1,PA2G4,PDLIM5,PGM3,PIAS1,PLPP1,PMEPA1…	0
HALLMARK_ANGIOGENESIS	36	-133464	0.250994	APOH,APP,CCND2,COL3A1,COL5A2,CXCL6,FGFR1,FSTL1,ITGAV,JAG1,JAG2,KCNJ8,LPL,LRPAP1,LUM,MSX1,NRP1,OLR1,PDGFA,PF4,PGLYRP1,POSTN,PRG2,PTK2,S100A4,SERPINA5,SLCO2A1,SPP1,STC1,THBD,TIMP1,TNFRSF21,VAV2,VCAN,VEGFA,VTN	0
HALLMARK_APICAL_JUNCTION	193	-431389	0.0237346	ACTA1,ACTB,ACTG1,ACTG2,ACTN1,ACTN2,ACTN3,ACTN4,ADAM15,ADAM23,ADAM9,ADAMTS5,ADRA1B,AKT2,AKT3,ALOX15B,AMH,AMIGO1,AMIGO2,ARHGEF6,ARPC2,ATP1A3,B4GALT1,BAIAP2,BMP1,CADM2,CADM3,CALB2,CAP1,CD209,CD274,CD276,CD34,CD86,CD99,CDH1,CDH11,CDH15,CDH3,CDH6,CDK8,CDSN,CERCAM,CLDN11,CLDN14,CLDN15,CLDN19,CLDN4,CLDN5,CLDN6,CLDN7,CLDN8,CLDN9,CNN2,CNTN1,COL16A1,COL17A1,COL9A1,CRAT,CRB3,CTNNA1,CTNND1,CX3CL1,DHX16,DLG1,…	0
HALLMARK_APICAL_SURFACE	43	-118566	0.646126	ADAM10,ADIPOR2,AFAP1L2,AKAP7,APP,ATP6V0A4,ATP8B1,B4GALT1,BRCA1,CD160,CROCC,CRYBG1,CX3CL1,DCBLD2,EFNA5,EPHB4,FLOT2,GAS1,GATA3,GHRL,GSTM3,HSPB1,IL2RB,IL2RG,LYN,LYPD3,MAL,MDGA1,NCOA6,NTNG1,PCSK9,PLAUR,RHCG,RTN4RL1,SCUBE1,SHROOM2,SLC22A12,SLC2A4,SLC34A3,SRPX,SULF2,THY1,TMEM8B	0
HALLMARK_APOPTOSIS	157	-314502	0.148216	ADD1,AIFM3,ANKH,ANXA1,APP,ATF3,BAX,BCAP31,BCL10,BCL2L1,BCL2L10,BCL2L11,BCL2L2,BGN,BID,BIK,BIRC3,BMF,BMP2,BNIP3L,BRCA1,BTG2,BTG3,CASP1,CASP2,CASP3,CASP4,CASP6,CASP7,CASP8,CASP9,CAV1,CCND1,CCND2,CD14,CD2,CD38,CD44,CD69,CDC25B,CDK2,CDKN1A,CDKN1B,CFLAR,CLU,CREBBP,CTH,CTNNB1,CYLD,DAP,DAP3,DCN,DDIT3,DFFA,DIABLO,DNAJA1,DNAJC3,DNM1L,DPYD,EBP,EGR3,EMP1,ENO2,ERBB2,ERBB3,EREG,ETF1,F2,F2R,FAS,FASLG,FDXR,FEZ1…	0
HALLMARK_BILE_ACID_METABOLISM	105	-181831	0.687983	ABCA1,ABCA2,ABCA3,ABCA5,ABCA6,ABCA8,ABCA9,ABCD1,ABCD3,ABCG4,ABCG8,ACSL1,ACSL5,AGXT,ALDH1A1,ALDH8A1,ALDH9A1,AMACR,APOA1,AQP9,AR,ATXN1,BCAR3,BMP6,CAT,CH25H,CROT,CYP27A1,CYP39A1,CYP46A1,CYP7A1,CYP7B1,DHCR24,DIO2,EFHC1,EPHX2,FADS1,FADS2,FDXR,GCLM,GNMT,GNPAT,GSTK1,HACL1,HAO1,HSD17B11,HSD17B4,HSD17B6,HSD3B1,HSD3B7,IDH1,IDH2,IDI1,ISOC1,KLF1,LCK,LIPE,LONP2,MLYCD,NEDD4,NPC1,NR0B2,NR1H4,NR1I2,NR3C2,NUDT12,…	0
HALLMARK_CHOLESTEROL_HOMEOSTASIS	73	126600	1	ABCA2,ACAT2,ACSS2,ACTG1,ADH4,ALCAM,ALDOC,ANTXR2,ANXA13,ANXA5,ATF3,ATF5,ATXN2,CBS,CD9,CHKA,CLU,CPEB2,CTNNB1,CXCL16,CYP51A1,DHCR7,EBP,ECH1,ERRFI1,ETHE1,FABP5,FADS2,FASN,FBXO6,FDFT1,FDPS,GLDC,GNAI1,GPX8,GSTM2,GUSB,HMGCR,HMGCS1,HSD17B7,IDI1,JAG1,LDLR,LGALS3,LGMN,LPL,LSS,MAL2,MVD,MVK,NFIL3,NIBAN1,NSDHL,PCYT2,PDK3,PLAUR,PLSCR1,PMVK,PNRC1,PPARG,S100A11,SC5D,SCD,SEMA3B,SQLE,SREBF2,STARD4,STX5,TM7SF2,TMEM…	1
HALLMARK_COAGULATION	127	-457742	0.000398844	A2M,ACOX2,ADAM9,ANG,ANXA1,APOA1,APOC1,APOC2,ARF4,BMP1,C1QA,C1R,C1S,C2,C3,C8A,C8G,CAPN2,CAPN5,CASP9,CD9,CFB,CFD,CFH,CFI,CLU,COMP,CPN1,CPQ,CRIP2,CSRP1,CTSB,CTSE,CTSH,CTSK,CTSO,CTSV,DCT,DPP4,DUSP14,DUSP6,F10,F11,F12,F2,F2RL2,F3,F8,FBN1,FGA,FN1,FURIN,FYN,GDA,GNB2,GNG12,GP1BA,GP9,GSN,HMGCS2,HNF4A,HPN,HRG,HTRA1,ISCU,ITGA2,ITGB3,ITIH1,KLF7,KLK8,KLKB1,LAMP2,LGMN,LRP1,LTA4H,MAFF,MASP2,MEP1A,MMP1,MMP10,MMP…	0
HALLMARK_COMPLEMENT	193	-501386	0.00292185	ACTN2,ADAM9,ADRA2B,AKAP10,ANG,ANXA5,APOBEC3F,APOBEC3G,APOC1,ATOX1,BRPF3,C1QA,C1QC,C1R,C1S,C2,C3,C4BPB,CA2,CALM1,CALM3,CASP1,CASP10,CASP3,CASP4,CASP5,CASP7,CASP9,CBLB,CCL5,CD36,CD40LG,CD46,CD55,CD59,CDA,CDH13,CDK5R1,CEBPB,CFB,CFH,CLU,COL4A2,CP,CPQ,CR1,CR2,CSRP1,CTSB,CTSC,CTSD,CTSH,CTSL,CTSO,CTSS,CTSV,CXCL1,DGKG,DGKH,DOCK10,DOCK4,DOCK9,DPP4,DUSP5,DUSP6,DYRK2,EHD1,ERAP2,F10,F2,F3,F5,F7,F8,FCER1G,FCN…	0
HALLMARK_DNA_REPAIR	147	441572	0.00264273	AAAS,ADA,ADCY6,ADRM1,AGO4,AK1,AK3,ALYREF,APRT,ARL6IP1,BCAM,BCAP31,BRF2,CANT1,CCNO,CDA,CETN2,CLP1,CMPK2,COX17,CSTF3,DAD1,DCTN4,DDB1,DDB2,DGCR8,DGUOK,DUT,EDF1,EIF1B,ELL,ELOA,ERCC1,ERCC2,ERCC3,ERCC4,ERCC5,ERCC8,FEN1,GMPR2,GPX4,GSDME,GTF2A2,GTF2B,GTF2F1,GTF2H1,GTF2H3,GTF2H5,GTF3C5,GUK1,HCLS1,HPRT1,IMPDH2,ITPA,LIG1,MPC2,MPG,MRPL40,NCBP2,NELFB,NELFCD,NELFE,NFX1,NME1,NME3,NME4,NPR2,NT5C,NT5C3A,NUDT21,NU…	1
HALLMARK_E2F_TARGETS	200	1728900	1.20685e-38	AK2,ANP32E,ASF1A,ASF1B,ATAD2,AURKA,AURKB,BARD1,BIRC5,BRCA1,BRCA2,BRMS1L,BUB1B,CBX5,CCNB2,CCNE1,CCP110,CDC20,CDC25A,CDC25B,CDCA3,CDCA8,CDK1,CDK4,CDKN1A,CDKN1B,CDKN2A,CDKN2C,CDKN3,CENPE,CENPM,CHEK1,CHEK2,CIT,CKS1B,CKS2,CNOT9,CSE1L,CTCF,CTPS1,DCK,DCLRE1B,DCTPP1,DDX39A,DEK,DEPDC1,DIAPH3,DLGAP5,DNMT1,DONSON,DSCC1,DUT,E2F8,EED,EIF2S1,ESPL1,EXOSC8,EZH2,GINS1,GINS3,GINS4,GSPT1,H2AX,H2AZ1,HELLS,HMGA1,HMGB…	1
HALLMARK_EPITHELIAL_MESENCHYMAL_TRANSITION	198	-1237700	8.87953e-21	ABI3BP,ACTA2,ADAM12,ANPEP,APLP1,AREG,BASP1,BDNF,BGN,BMP1,CADM1,CALD1,CALU,CAP2,CAPG,CCN1,CCN2,CD44,CD59,CDH11,CDH2,CDH6,COL11A1,COL12A1,COL16A1,COL1A1,COL1A2,COL3A1,COL4A1,COL4A2,COL5A1,COL5A2,COL5A3,COL6A2,COL6A3,COL7A1,COL8A2,COLGALT1,COMP,COPA,CRLF1,CTHRC1,CXCL1,CXCL12,CXCL6,CXCL8,DAB2,DCN,DKK1,DPYSL3,DST,ECM1,ECM2,EDIL3,EFEMP2,ELN,EMP3,ENO2,FAP,FAS,FBLN1,FBLN2,FBLN5,FBN1,FBN2,FERMT2,FGF2,FLNA…	0
HALLMARK_ESTROGEN_RESPONSE_EARLY	197	-279086	0.456006	ABAT,ABCA3,ABHD2,ABLIM1,ADCY1,ADCY9,ADD3,AFF1,AKAP1,ALDH3B1,AMFR,ANXA9,AQP3,AR,AREG,ARL3,ASB13,B4GALT1,BAG1,BCL11B,BCL2,BHLHE40,BLVRB,CA12,CALB2,CALCR,CANT1,CBFA2T3,CCN5,CCND1,CD44,CELSR1,CELSR2,CHPT1,CISH,CLDN7,CLIC3,CXCL12,DEPTOR,DHCR7,DHRS2,DHRS3,DLC1,DYNLT3,EGR3,ELF1,ELF3,ELOVL2,ELOVL5,ENDOD1,ESRP2,FAM102A,FARP1,FASN,FCMR,FDFT1,FHL2,FKBP4,FKBP5,FLNB,FOS,FOXC1,FRK,GAB2,GFRA1,GJA1,GLA,GREB1,HES…	0
HALLMARK_ESTROGEN_RESPONSE_LATE	196	-313640	0.250994	ABCA3,ABHD2,ACOX2,ADD3,AFF1,AGR2,ALDH3A2,ALDH3B1,AMFR,ANXA9,AREG,ARL3,ASCL1,ASS1,ATP2B4,BAG1,BATF,BCL2,BLVRB,BTG3,CA12,CA2,CACNA2D2,CALCR,CAV1,CCN5,CCND1,CD44,CD9,CDC20,CDC6,CDH1,CELSR2,CHPT1,CHST8,CISH,CKB,CLIC3,COX6C,CPE,CXCL12,CXCL14,CYP4F11,DCXR,DHCR7,DHRS2,DLG5,DNAJC1,DNAJC12,DUSP2,DYNLT3,EGR3,ELOVL5,EMP2,ETFB,FABP5,FAM102A,FARP1,FDFT1,FGFR3,FKBP4,FKBP5,FLNB,FOS,FOXC1,FRK,GAL,GALE,GINS2,GJB3…	0
HALLMARK_FATTY_ACID_METABOLISM	149	-213996	0.70648	AADAT,ACAA1,ACAA2,ACADM,ACADS,ACADVL,ACAT2,ACO2,ACOT8,ACOX1,ACSL1,ACSL4,ACSL5,ACSM3,ACSS1,ADH1C,ADIPOR2,ADSL,ALAD,ALDH1A1,ALDH3A1,ALDH3A2,ALDH9A1,ALDOA,AOC3,APEX1,AQP7,AUH,BCKDHB,BLVRA,BPHL,CA2,CA4,CA6,CBR1,CBR3,CD36,CEL,CIDEA,CPOX,CPT1A,CPT2,CRAT,CRYZ,CYP1A1,CYP4A11,CYP4A22,D2HGDH,DECR1,DHCR24,DLD,DLST,ECH1,ECHS1,ECI1,ECI2,EHHADH,ELOVL5,ENO2,ENO3,EPHX1,ERP29,ETFDH,FABP1,FABP2,FASN,FH,FMO1,G0S2,G…	0
HALLMARK_G2M_CHECKPOINT	197	1768360	1.20685e-38	ABL1,AMD1,ARID4A,ATF5,ATRX,AURKA,AURKB,BARD1,BCL3,BIRC5,BRCA2,BUB1,BUB3,CASP8AP2,CBX1,CCNA2,CCNB2,CCND1,CCNF,CCNT1,CDC20,CDC25A,CDC25B,CDC27,CDC45,CDC6,CDC7,CDK1,CDK4,CDKN1B,CDKN2C,CDKN3,CENPA,CENPE,CENPF,CHAF1A,CHEK1,CHMP1A,CKS1B,CKS2,CTCF,CUL1,CUL3,CUL4A,CUL5,DBF4,DDX39A,DKC1,DMD,DR1,DTYMK,E2F1,E2F2,E2F3,E2F4,EFNA5,EGF,ESPL1,EWSR1,EXO1,EZH2,FANCC,FBXO5,FOXN3,G3BP1,GINS2,GSPT1,H2AX,H2AZ1,H2AZ2,H…	1
HALLMARK_GLYCOLYSIS	193	429927	0.0237346	ABCB6,ADORA2B,AGL,AGRN,AK3,AK4,AKR1A1,ALDH7A1,ALDH9A1,ALDOA,ALDOB,ALG1,ANG,ANGPTL4,ANKZF1,ARPP19,ARTN,AURKA,B3GALT6,B3GAT1,B3GAT3,B3GNT3,B4GALT1,B4GALT2,B4GALT4,B4GALT7,BIK,BPNT1,CACNA1H,CAPN5,CASP6,CD44,CDK1,CENPA,CHPF,CHPF2,CHST1,CHST12,CHST2,CHST4,CHST6,CITED2,CLDN3,CLDN9,CLN6,COG2,COL5A1,COPB2,CTH,CXCR4,CYB5A,DCN,DDIT4,DEPDC1,DLD,DPYSL4,DSC2,ECD,EFNA3,EGFR,EGLN3,ELF3,ENO1,ENO2,ERO1A,EXT1,EXT2…	1
HALLMARK_HEDGEHOG_SIGNALING	35	-90975	1	ACHE,ADGRG1,AMOT,CDK5R1,CDK6,CELSR1,CNTFR,CRMP1,DPYSL2,ETS2,GLI1,HEY1,HEY2,L1CAM,LDB1,MYH9,NF1,NRCAM,NRP1,NRP2,OPHN1,PLG,PML,PTCH1,RASA1,RTN1,SCG2,SHH,SLIT1,THY1,TLE1,TLE3,UNC5C,VEGFA,VLDLR	0
HALLMARK_HEME_METABOLISM	191	-325339	0.205895	ABCB6,ABCG2,ACKR1,ACP5,ACSL6,ADD1,ADD2,ADIPOR1,AGPAT4,AHSP,ALAD,ALAS2,ALDH1L1,ALDH6A1,ANK1,AQP3,ARHGEF12,ARL2BP,ASNS,ATG4A,ATP6V0A1,BACH1,BCAM,BLVRA,BLVRB,BMP2K,BNIP3L,BPGM,BSG,BTG2,BTRC,C3,CA1,CA2,CAST,CAT,CCDC28A,CCND3,CDC27,CIR1,CLCN3,CLIC2,CPOX,CROCCP2,CTNS,CTSB,CTSE,DAAM1,DCAF10,DCAF11,DCUN1D1,DMTN,E2F2,EIF2AK1,ELL2,ENDOD1,EPB41,EPB42,EPOR,ERMAP,EZH1,FBXO34,FBXO7,FBXO9,FECH,FN3K,FOXJ2,FOXO3,…	0
HALLMARK_HYPOXIA	196	-323468	0.216921	ACKR3,ADM,ADORA2B,AK4,AKAP12,ALDOA,ALDOB,ALDOC,AMPD3,ANGPTL4,ANKZF1,ANXA2,ATF3,ATP7A,B3GALT6,B4GALNT2,BCL2,BGN,BHLHE40,BNIP3L,BTG1,CA12,CASP6,CAV1,CAVIN1,CAVIN3,CCN1,CCN2,CCN5,CCNG2,CDKN1A,CDKN1B,CDKN1C,CHST2,CHST3,CITED2,COL5A1,CP,CSRP2,CXCR4,DCN,DDIT3,DDIT4,DPYSL4,DTNA,DUSP1,EDN2,EFNA1,EFNA3,EGFR,ENO1,ENO2,ENO3,ERO1A,ERRFI1,ETS1,EXT1,F3,FAM162A,FBP1,FOS,FOSL2,FOXO3,GAA,GALK1,GAPDH,GBE1,GCK,GCNT…	0
HALLMARK_IL2_STAT5_SIGNALING	195	-611299	8.49996e-05	ABCB1,ADAM19,AGER,AHCY,AHNAK,AHR,ALCAM,AMACR,ANXA4,APLP1,ARL4A,BATF,BATF3,BCL2,BCL2L1,BHLHE40,BMP2,BMPR2,CA2,CAPG,CAPN3,CASP3,CCND2,CCND3,CCNE1,CD44,CD48,CD79B,CD81,CD83,CD86,CDC42SE2,CDC6,CDCP1,CDKN1C,CISH,CKAP4,COCH,COL6A1,CSF1,CSF2,CST7,CTLA4,CTSZ,CXCL10,CYFIP1,DCPS,DENND5A,DHRS3,DRC1,ECM1,EEF1AKMT1,EMP1,ENO3,ENPP1,EOMES,ETFBKMT,ETV4,F2RL2,FAH,FAM126B,FGL2,FLT3LG,FURIN,GABARAPL1,GADD45B,GALM,G…	0
HALLMARK_IL6_JAK_STAT3_SIGNALING	85	-216086	0.205895	A2M,ACVR1B,ACVRL1,BAK1,CBL,CCL7,CCR1,CD14,CD36,CD38,CD44,CD9,CNTFR,CRLF2,CSF1,CSF2,CSF2RA,CSF2RB,CSF3R,CXCL1,CXCL10,CXCL11,CXCL13,CXCL3,CXCL9,EBI3,FAS,GRB2,HAX1,HMOX1,IFNAR1,IFNGR1,IFNGR2,IL10RB,IL12RB1,IL13RA1,IL15RA,IL17RA,IL17RB,IL18R1,IL1B,IL1R1,IL1R2,IL2RA,IL2RG,IL3RA,IL4R,IL6,IL6ST,IL7,IL9R,INHBE,IRF1,IRF9,ITGA4,ITGB3,JUN,LEPR,LTB,MAP3K8,MYD88,OSMR,PDGFC,PF4,PIK3R5,PIM1,PLA2G2A,PTPN1,PTPN11…	0
HALLMARK_INFLAMMATORY_RESPONSE	195	-553902	0.000617209	ABCA1,ABI1,ACVR1B,ACVR2A,ADGRE1,ADM,ADORA2B,ADRM1,AHR,APLNR,AQP9,ATP2A2,ATP2B1,ATP2C1,AXL,BDKRB1,BEST1,BST2,BTG2,C3AR1,C5AR1,CALCRL,CCL17,CCL2,CCL20,CCL22,CCL24,CCL5,CCL7,CCR7,CCRL2,CD14,CD40,CD48,CD55,CD69,CD70,CD82,CDKN1A,CHST2,CLEC5A,CMKLR1,CSF1,CSF3,CSF3R,CX3CL1,CXCL10,CXCL11,CXCL6,CXCL8,CXCL9,CXCR6,CYBB,DCBLD2,EBI3,EDN1,EIF2AK2,EMP3,EREG,F3,FFAR2,FPR1,FZD5,GABBR1,GCH1,GNA15,GNAI3,GP1BA,GPC3,…	0
HALLMARK_INTERFERON_ALPHA_RESPONSE	96	-231104	0.205895	ADAR,B2M,BATF2,BST2,C1S,CASP1,CASP8,CCRL2,CD47,CD74,CMPK2,CMTR1,CNP,CSF1,CXCL10,CXCL11,DDX60,DHX58,EIF2AK2,ELF1,EPSTI1,GBP2,GBP4,GMPR,HELZ2,HERC6,HLA-C,IFI27,IFI30,IFI35,IFI44,IFI44L,IFIH1,IFIT2,IFIT3,IFITM1,IFITM2,IFITM3,IL15,IL4R,IL7,IRF1,IRF2,IRF7,IRF9,ISG15,ISG20,LAMP3,LAP3,LGALS3BP,LPAR6,LY6E,MOV10,MVB12A,MX1,NCOA7,NMI,NUB1,OASL,OGFR,PARP12,PARP14,PARP9,PLSCR1,PNPT1,PROCR,PSMA3,PSMB8,PSMB9,P…	0
HALLMARK_INTERFERON_GAMMA_RESPONSE	197	-662523	1.36661e-05	ADAR,APOL6,ARID5B,ARL4A,AUTS2,B2M,BANK1,BATF2,BPGM,BST2,BTG1,C1R,C1S,CASP1,CASP3,CASP4,CASP7,CASP8,CCL2,CCL5,CCL7,CD274,CD38,CD40,CD69,CD74,CD86,CDKN1A,CFB,CFH,CIITA,CMKLR1,CMPK2,CMTR1,CSF2RB,CXCL10,CXCL11,CXCL9,DDX58,DDX60,DHX58,EIF2AK2,EIF4E3,EPSTI1,FAS,FGL2,FPR1,GBP4,GBP6,GCH1,GPR18,GZMA,HELZ2,HERC6,HIF1A,HLA-A,HLA-B,HLA-DMA,HLA-DQA1,HLA-DRB1,HLA-G,ICAM1,IDO1,IFI27,IFI30,IFI35,IFI44,IFI44L,IFI…	0
HALLMARK_KRAS_SIGNALING_DN	176	-331096	0.149635	ABCB11,ABCG4,ADRA2C,AKR1B10,ALOX12B,AMBN,ARHGDIG,ASB7,ATP4A,BARD1,BTG2,C5,CACNA1F,CACNG1,CALML5,CAMK1D,CAPN9,CCDC106,CCR8,CD207,CD40LG,CD80,CDH16,CDKAL1,CELSR2,CHST2,CKM,CLDN16,CLDN8,CLPS,CLSTN3,CNTFR,COL2A1,COPZ2,COQ8A,CPA2,CPB1,CPEB3,CYP39A1,DLK2,DTNB,EDAR,EDN1,EDN2,EFHD1,EGF,ENTPD7,FGF22,FGFR3,FGGY,GAMT,GDNF,GP1BA,GP2,GPR19,GPR3,GPRC5C,GRID2,GTF3C5,HNF1A,HSD11B2,HTR1B,HTR1D,IDUA,IFI44L,IFNG,IG…	0
HALLMARK_KRAS_SIGNALING_UP	198	-755668	3.19037e-07	ABCB1,ACE,ADAM17,ADAM8,ADAMDEC1,ADGRA2,ADGRL4,AKAP12,AKT2,ALDH1A2,ALDH1A3,AMMECR1,ANGPTL4,ANKH,ANO1,ANXA10,APOD,ARG1,ATG10,AVL9,BIRC3,BMP2,BPGM,BTBD3,BTC,C3AR1,CA2,CAB39L,CBL,CBR4,CBX8,CCL20,CCND2,CCSER2,CD37,CDADC1,CFB,CFH,CIDEA,CLEC4A,CMKLR1,CPE,CROT,CSF2,CSF2RA,CTSS,CXCL10,CXCR4,DCBLD2,DNMBP,DOCK2,DUSP6,EMP1,ENG,EPB41L3,EPHB2,EREG,ERO1A,ETS1,ETV1,ETV4,ETV5,EVI5,F13A1,F2RL1,FBXO4,FCER1G,FGF9,FL…	0
HALLMARK_MITOTIC_SPINDLE	196	684424	5.3278e-06	ABI1,ABL1,ABR,ACTN4,AKAP13,ALMS1,ALS2,ANLN,APC,ARAP3,ARF6,ARFGEF1,ARFIP2,ARHGAP10,ARHGAP27,ARHGAP29,ARHGAP4,ARHGAP5,ARHGDIA,ARHGEF11,ARHGEF12,ARHGEF2,ARHGEF3,ARHGEF7,ARL8A,ATG4B,AURKA,BCAR1,BCL2L11,BCR,BIN1,BIRC5,BRCA2,BUB1,CAPZB,CCDC88A,CCNB2,CD2AP,CDC27,CDC42,CDC42BPA,CDC42EP1,CDC42EP2,CDC42EP4,CDK1,CDK5RAP2,CENPE,CENPF,CENPJ,CEP131,CEP192,CEP250,CEP57,CEP72,CKAP5,CLASP1,CLIP1,CLIP2,CNTRL,CNTRO…	1
HALLMARK_MTORC1_SIGNALING	200	973880	2.22495e-12	ABCF2,ACACA,ACLY,ACSL3,ACTR2,ACTR3,ADD3,ADIPOR2,AK4,ALDOA,ARPC5L,ASNS,ATP2A2,ATP5MC1,ATP6V1D,AURKA,BCAT1,BHLHE40,BTG2,BUB1,CACYBP,CALR,CANX,CCNF,CCNG1,CCT6A,CD9,CDC25A,CDKN1A,CFP,COPS5,CORO1A,CTH,CTSC,CXCR4,CYB5B,CYP51A1,DAPP1,DDIT3,DDIT4,DDX39A,DHCR24,DHCR7,DHFR,EBP,EDEM1,EEF1E1,EGLN3,EIF2S2,ELOVL5,ELOVL6,ENO1,EPRS1,ERO1A,ETF1,FADS1,FADS2,FDXR,FGL2,FKBP2,G6PD,GAPDH,GBE1,GCLC,GGA2,GLA,GLRX,GMPS,G…	1
HALLMARK_MYC_TARGETS_V1	199	1662970	1.38461e-38	ABCE1,ACP1,AIMP2,AP3S1,APEX1,BUB3,C1QBP,CAD,CANX,CBX3,CCNA2,CCT2,CCT3,CCT4,CCT5,CCT7,CDC20,CDC45,CDK2,CDK4,CLNS1A,CNBP,COPS5,COX5A,CSTF2,CTPS1,CUL1,CYC1,DDX18,DDX21,DEK,DHX15,DUT,EEF1B2,EIF1AX,EIF2S1,EIF2S2,EIF3B,EIF3D,EIF3J,EIF4A1,EIF4E,EIF4G2,EIF4H,EPRS1,ERH,ETF1,EXOSC7,FAM120A,FBL,G3BP1,GLO1,GNL3,GOT2,GSPT1,H2AZ1,HDAC2,HDDC2,HDGF,HNRNPA1,HNRNPA2B1,HNRNPA3,HNRNPC,HNRNPD,HNRNPR,HNRNPU,HPRT1,HSP9…	1
HALLMARK_MYC_TARGETS_V2	58	610062	3.34185e-18	AIMP2,BYSL,CBX3,CDK4,DCTPP1,DDX18,DUSP2,EXOSC5,FARSA,GNL3,GRWD1,HK2,HSPD1,HSPE1,IMP4,IPO4,LAS1L,MAP3K6,MCM4,MCM5,MPHOSPH10,MRTO4,MYBBP1A,MYC,NDUFAF4,NIP7,NOC4L,NOLC1,NOP16,NOP2,NOP56,NPM1,PA2G4,PES1,PHB,PLK1,PLK4,PPAN,PPRC1,PRMT3,PUS1,RABEPK,RCL1,RRP12,RRP9,SLC19A1,SLC29A2,SORD,SRM,SUPV3L1,TBRG4,TCOF1,TFB2M,TMEM97,UNG,UTP20,WDR43,WDR74	1
HALLMARK_MYOGENESIS	189	-728840	4.46553e-07	ABLIM1,ACHE,ACSL1,ACTA1,ACTN2,ACTN3,ADAM12,ADCY9,AEBP1,AGL,AGRN,AK1,AKT2,ANKRD2,APLNR,APOD,APP,ATP2A1,ATP6AP1,BAG1,BDKRB2,BHLHE40,BIN1,CACNA1H,CACNG1,CAMK2B,CASQ1,CASQ2,CAV3,CD36,CDH13,CDKN1A,CFD,CHRNA1,CHRNB1,CKB,CKM,CKMT2,CLU,CNN3,COL15A1,COL1A1,COL3A1,COL4A2,COL6A2,COL6A3,COX6A2,COX7A1,CRAT,CRYAB,CTF1,DAPK2,DENND2B,DES,DMD,DMPK,DTNA,EFS,EIF4A2,ENO3,EPHB3,ERBB3,FABP3,FDPS,FGF2,FHL1,FKBP1B,FLII,…	0
HALLMARK_NOTCH_SIGNALING	32	-77544	1	APH1A,ARRB1,CCND1,CUL1,DLL1,DTX1,DTX2,DTX4,FBXW11,FZD1,FZD5,FZD7,HES1,HEYL,JAG1,KAT2A,LFNG,MAML2,NOTCH1,NOTCH2,NOTCH3,PPARD,PRKCA,PSEN2,PSENEN,RBX1,SAP30,SKP1,ST3GAL6,TCF7L2,WNT2,WNT5A	0
HALLMARK_OXIDATIVE_PHOSPHORYLATION	200	303112	0.311536	ABCB7,ACAA1,ACAA2,ACADM,ACADSB,ACADVL,ACAT1,ACO2,AFG3L2,AIFM1,ALAS1,ALDH6A1,ATP1B1,ATP5F1A,ATP5F1B,ATP5F1C,ATP5F1D,ATP5F1E,ATP5MC1,ATP5MC2,ATP5MC3,ATP5ME,ATP5MF,ATP5MG,ATP5PB,ATP5PD,ATP5PF,ATP5PO,ATP6AP1,ATP6V0B,ATP6V0C,ATP6V0E1,ATP6V1C1,ATP6V1D,ATP6V1E1,ATP6V1F,ATP6V1G1,ATP6V1H,BAX,BCKDHA,BDH2,CASP7,COX10,COX11,COX15,COX17,COX4I1,COX5A,COX5B,COX6A1,COX6B1,COX6C,COX7A2,COX7A2L,COX7B,COX7C,COX8A,C…	1
HALLMARK_P53_PATHWAY	196	375148	0.0914921	ABAT,ABCC5,ABHD4,ACVR1B,ADA,AEN,AK1,ALOX15B,ANKRA2,APAF1,APP,ATF3,BAIAP2,BAK1,BAX,BLCAP,BMP2,BTG1,BTG2,CASP1,CCND2,CCND3,CCNG1,CCNK,CCP110,CD81,CD82,CDH13,CDK5R1,CDKN1A,CDKN2A,CDKN2AIP,CDKN2B,CEBPA,CGRRF1,COQ8A,CSRNP2,CTSD,CTSF,CYFIP2,DCXR,DDB2,DDIT3,DDIT4,DEF6,DGKA,DNTTIP2,DRAM1,EI24,ELP1,EPHA2,EPHX1,EPS8L2,ERCC5,F2R,FAM162A,FAS,FBXW7,FDXR,FGF13,FOS,FOXO3,FUCA1,GADD45A,GLS2,GM2A,GPX2,H1-2,H2AJ,H…	1
HALLMARK_PANCREAS_BETA_CELLS	35	-253554	9.0195e-05	ABCC8,AKT3,CHGA,DCX,DPP4,ELP4,FOXA2,FOXO1,GCG,GCK,HNF1A,IAPP,INS,INSM1,ISL1,LMO2,MAFB,NEUROD1,NEUROG3,NKX2-2,PAX4,PAX6,PCSK1,PCSK2,PKLR,SCGN,SEC11A,SPCS1,SRP14,SRP9,SRPRB,SST,STXBP1,SYT13,VDR	0
HALLMARK_PEROXISOME	99	-115078	1	ABCB1,ABCB4,ABCB9,ABCC5,ABCC8,ABCD1,ABCD3,ACAA1,ACOT8,ACOX1,ACSL1,ACSL4,ACSL5,ALDH1A1,ALDH9A1,ATXN1,BCL10,CACNA1B,CADM1,CAT,CDK7,CEL,CLN6,CLN8,CNBP,CRABP1,CRABP2,CRAT,CTBP1,CTPS1,DHCR24,DHRS3,DLG4,ECH1,ECI2,EHHADH,ELOVL5,EPHX2,ERCC1,ERCC3,ESR2,FABP6,FADS1,FDPS,FIS1,GNPAT,GSTK1,HMGCL,HRAS,HSD11B2,HSD17B11,HSD17B4,HSD3B7,IDE,IDH1,IDH2,IDI1,ISOC1,ITGB1BP1,LONP2,MLYCD,MSH2,MVP,NR1I2,NUDT19,PABPC1,PEX…	0
HALLMARK_PI3K_AKT_MTOR_SIGNALING	104	159360	1	ACACA,ACTR2,ACTR3,ADCY2,AKT1,AKT1S1,AP2M1,ARF1,ARHGDIA,ARPC3,ATF1,CAB39,CAB39L,CALR,CAMK4,CDK1,CDK2,CDK4,CDKN1A,CDKN1B,CFL1,CLTC,CSNK2B,CXCR4,DAPP1,DDIT3,DUSP3,E2F1,ECSIT,EGFR,EIF4E,FASLG,FGF22,FGF6,GNA14,GNGT1,GRB2,GRK2,GSK3B,HRAS,HSP90B1,IL2RG,IL4,IRAK4,ITPR2,LCK,MAP2K3,MAP2K6,MAP3K7,MAPK1,MAPK10,MAPK8,MAPK9,MAPKAP1,MKNK1,MKNK2,MYD88,NCK1,NFKBIB,NGF,NOD1,PAK4,PDK1,PFN1,PIK3R3,PIKFYVE,PIN1,PITX2…	1
HALLMARK_PROTEIN_SECRETION	95	-277649	0.0566345	ABCA1,ADAM10,ANP32E,AP1G1,AP2B1,AP2M1,AP2S1,AP3B1,AP3S1,ARCN1,ARF1,ARFGAP3,ARFGEF1,ARFGEF2,ARFIP1,ATP1A1,ATP6V1H,ATP7A,BET1,BNIP3,CAV2,CD63,CLCN3,CLN5,CLTA,CLTC,COG2,COPB1,COPB2,COPE,CTSC,DNM1L,DOP1A,DST,EGFR,ERGIC3,GALC,GBF1,GLA,GNAS,GOLGA4,GOSR2,ICA1,IGF2R,KIF1B,KRT18,LAMP2,LMAN1,M6PR,MAPK1,MON2,NAPA,NAPG,OCRL,PAM,PPT1,RAB14,RAB22A,RAB2A,RAB5A,RAB9A,RER1,RPS6KA3,SCAMP1,SCAMP3,SCRN1,SEC22B,SEC24…	0
HALLMARK_REACTIVE_OXYGEN_SPECIES_PATHWAY	49	67604	1	ABCC1,ATOX1,CAT,CDKN2D,EGLN2,ERCC2,FES,FTL,G6PD,GCLC,GCLM,GLRX,GLRX2,GPX3,GPX4,GSR,HHEX,HMOX2,IPCEF1,JUNB,LAMTOR5,LSP1,MBP,MGST1,MPO,MSRA,NDUFA6,NDUFB4,NDUFS2,NQO1,OXSR1,PDLIM1,PFKP,PRDX1,PRDX2,PRDX4,PRDX6,PRNP,PTPA,SBNO2,SCAF4,SELENOS,SOD1,SOD2,SRXN1,STK25,TXN,TXNRD1,TXNRD2	1
HALLMARK_SPERMATOGENESIS	115	303265	0.0588087	ACE,ACRBP,ADAD1,ADCYAP1,AGFG1,AKAP4,ALOX15,ARL4A,ART3,AURKA,BRAF,BUB1,CAMK4,CCNB2,CCT6B,CDK1,CDKN3,CFTR,CHFR,CHRM4,CLGN,CLPB,CNIH2,COIL,CRISP2,CSNK2A2,DBF4,DDX25,DMC1,DMRT1,DNAJB8,DPEP3,ELOVL3,EZH2,GAD1,GFI1,GMCL1,GPR182,GRM8,GSG1,GSTM3,HBZ,HSPA1L,HSPA2,HSPA4L,IDE,IFT88,IL12RB2,IL13RA2,IP6K1,JAM3,KIF2C,LDHC,LPIN1,MAP7,MAST2,MEP1B,MLF1,MLLT10,MTNR1A,MTOR,NAA11,NCAPH,NEFH,NEK2,NF2,NOS1,NPHP1,NPY5R,…	1
HALLMARK_TGF_BETA_SIGNALING	53	-168887	0.209536	ACVR1,APC,ARID4B,BCAR3,BMP2,BMPR1A,BMPR2,CDH1,CDK9,CDKN1C,CTNNB1,ENG,FKBP1A,FNTA,FURIN,HDAC1,HIPK2,ID1,ID2,ID3,IFNGR2,JUNB,KLF10,LTBP2,MAP3K7,NCOR2,NOG,PMEPA1,PPM1A,PPP1CA,PPP1R15A,RAB31,RHOA,SERPINE1,SKI,SKIL,SLC20A1,SMAD1,SMAD3,SMAD6,SMAD7,SMURF1,SMURF2,SPTBN1,TGFB1,TGFBR1,TGIF1,THBS1,TJP1,TRIM33,UBE2D3,WWTR1,XIAP	0
HALLMARK_TNFA_SIGNALING_VIA_NFKB	198	-303280	0.309632	ABCA1,ACKR3,AREG,ATF3,ATP2B1,B4GALT1,B4GALT5,BCL2A1,BCL3,BCL6,BHLHE40,BIRC2,BIRC3,BMP2,BTG1,BTG2,BTG3,CCL2,CCL20,CCL4,CCL5,CCN1,CCND1,CCNL1,CCRL2,CD44,CD69,CD80,CD83,CDKN1A,CEBPB,CEBPD,CFLAR,CLCF1,CSF1,CSF2,CXCL1,CXCL10,CXCL11,CXCL2,CXCL3,CXCL6,DDX58,DENND5A,DNAJB4,DRAM1,DUSP1,DUSP2,DUSP4,DUSP5,EDN1,EFNA1,EGR1,EGR2,EGR3,EHD1,EIF1,ETS2,F2RL1,F3,FJX1,FOS,FOSB,FOSL1,FOSL2,FUT4,G0S2,GADD45A,GADD45B,G…	0
HALLMARK_UNFOLDED_PROTEIN_RESPONSE	111	471234	5.16915e-05	ALDH18A1,ARFGAP1,ASNS,ATF3,ATF4,ATF6,ATP6V0D1,BAG3,BANF1,CALR,CCL2,CEBPB,CEBPG,CHAC1,CKS1B,CNOT4,CNOT6,CXXC1,DCP1A,DCP2,DCTN1,DDIT4,DDX10,DKC1,DNAJA4,DNAJB9,DNAJC3,EDC4,EDEM1,EEF2,EIF2AK3,EIF2S1,EIF4A1,EIF4A2,EIF4A3,EIF4E,EIF4EBP1,EIF4G1,ERN1,ERO1A,EXOC2,EXOSC1,EXOSC10,EXOSC2,EXOSC4,EXOSC5,EXOSC9,FKBP14,FUS,GEMIN4,GOSR2,H2AX,HERPUD1,HSP90B1,HSPA5,HSPA9,HYOU1,IARS1,IFIT1,IGFBP1,IMP3,KDELR3,KHSRP,K…	1
HALLMARK_UV_RESPONSE_DN	142	-465078	0.00079591	ABCC1,ACVR2A,ADD3,ADGRL2,ADORA2B,AGGF1,AKT3,AMPH,ANXA2,ANXA4,APBB2,ARHGEF9,ATP2B1,ATP2B4,ATP2C1,ATRN,ATRX,ATXN1,BCKDHB,BDNF,BHLHE40,BMPR1A,CACNA1A,CAP2,CAV1,CCN1,CDC42BPA,CDK13,CDKN1B,CDON,CELF2,CITED2,COL11A1,COL1A1,COL1A2,COL3A1,COL5A2,DAB2,DBP,DDAH1,DLC1,DLG1,DMAC2L,DUSP1,DYRK1A,EFEMP1,ERBB2,F3,FBLN5,FHL2,FYN,FZD2,GCNT1,GJA1,GRK5,HAS2,ICA1,ID1,IGF1R,IGFBP5,INPP4B,INSIG1,IRS1,ITGB3,KALRN,KCNMA1…	0
HALLMARK_UV_RESPONSE_UP	155	236355	0.554746	ABCB1,ACAA1,AGO2,ALAS1,ALDOA,AMD1,AP2S1,APOM,AQP3,ARRB2,ASNS,ATF3,ATP6V1C1,ATP6V1F,BAK1,BCL2L11,BID,BMP2,BSG,BTG1,BTG2,BTG3,C4BPB,CA2,CASP3,CCK,CCND3,CCNE1,CDC34,CDC5L,CDK2,CDKN1C,CDKN2B,CDO1,CEBPG,CHKA,CHRNA5,CLCN2,CLTB,CNP,COL2A1,CREG1,CTSV,CXCL2,CYB5B,CYB5R1,CYP1A1,DDX21,DGAT1,DLG4,DNAJA1,DNAJB1,E2F5,EIF5,ENO2,EPCAM,EPHX1,FEN1,FGF18,FKBP4,FMO1,FOS,FOSB,FURIN,GAL,GCH1,GGH,GLS,GPX3,GRINA,GRPEL1,…	1
HALLMARK_WNT_BETA_CATENIN_SIGNALING	42	153308	0.204538	ADAM17,AXIN1,AXIN2,CCND2,CSNK1E,CTNNB1,CUL1,DKK1,DKK4,DLL1,DVL2,FRAT1,FZD1,FZD8,GNAI1,HDAC11,HDAC2,HDAC5,HEY1,HEY2,JAG1,JAG2,KAT2A,LEF1,MAML1,MYC,NCOR2,NCSTN,NKD1,NOTCH1,NOTCH4,NUMB,PPARD,PSEN2,PTCH1,RBPJ,SKP2,TCF7,TP53,WNT1,WNT5B,WNT6	1
HALLMARK_XENOBIOTIC_METABOLISM	191	-358413	0.117472	ABCC2,ABCC3,ABHD6,ACO2,ACOX1,ACOX2,ACOX3,ACP1,ACP2,ACSM1,ADH1C,ADH5,AHCY,AKR1C3,ALAS1,ALDH2,ALDH3A1,ALDH9A1,AOX1,AP4B1,APOE,AQP9,ARG1,ARG2,ARPP19,ASL,ATOH8,ATP2A2,BCAR1,BCAT1,BLVRB,BPHL,CA2,CASP6,CAT,CBR1,CCL25,CD36,CDA,CDO1,CES1,CFB,CNDP2,COMT,CROT,CRP,CSAD,CYB5A,CYFIP2,CYP17A1,CYP1A1,CYP1A2,CYP26A1,CYP27A1,CYP2C18,CYP2J2,CYP2S1,CYP4F2,DCXR,DDAH2,DDC,DDT,DHPS,DHRS1,DHRS7,ECH1,ELOVL5,ENTPD5,EPHA2…	0

## Sheet: Gö_SLC2A1_HALLMARK
Göttingen cohort: SLC2A1 (GLUT1)-correlated gene set enrichment analysis (HALLMARK)
#Name	Hits	Score	P-value	Info	Regulation_direction
HALLMARK_ADIPOGENESIS	196	-377060	0.072769	ABCA1,ABCB8,ACAA2,ACADM,ACADS,ACLY,ACO2,ACOX1,ADCY6,ADIPOR2,AGPAT3,AIFM1,AK2,ALDH2,ALDOA,ANGPT1,ANGPTL4,APLP2,APOE,ARAF,ARL4A,ATL2,ATP1B3,ATP5PO,BAZ2A,BCKDHA,BCL2L13,BCL6,C3,CAT,CAVIN1,CAVIN2,CCNG2,CD151,CD302,CD36,CDKN2C,CHCHD10,CHUK,CIDEA,CMBL,CMPK1,COL15A1,COL4A1,COQ3,COQ5,COQ9,COX6A1,COX7B,COX8A,CPT2,CRAT,CS,CYC1,CYP4B1,DBT,DDT,DECR1,DGAT1,DHCR7,DHRS7,DHRS7B,DLAT,DLD,DNAJB9,DNAJC15,DRAM2,ECH1…	0
HALLMARK_ALLOGRAFT_REJECTION	196	-407904	0.0355522	AARS1,ABCE1,ABI1,ACHE,ACVR2A,AKT1,APBB1,B2M,BCAT1,BCL10,BCL3,BRCA1,C2,CAPG,CARTPT,CCL11,CCL13,CCL19,CCL2,CCL22,CCL4,CCL5,CCL7,CCND2,CCND3,CCR1,CCR2,CCR5,CD2,CD247,CD28,CD3D,CD3E,CD3G,CD4,CD40,CD40LG,CD47,CD7,CD74,CD79A,CD80,CD86,CD8A,CD8B,CD96,CDKN2A,CFP,CRTAM,CSF1,CSK,CTSS,CXCL13,CXCL9,CXCR3,DARS1,DEGS1,DYRK3,EGFR,EIF3A,EIF3D,EIF3J,EIF4G3,EIF5A,ELANE,ELF4,EREG,ETS1,F2,F2R,FAS,FASLG,FCGR2B,FGR,FL…	0
HALLMARK_ANDROGEN_RESPONSE	98	-145612	1	ABCC4,ABHD2,ACSL3,ACTN1,ADAMTS1,ADRM1,AKAP12,AKT1,ALDH1A3,ANKH,APPBP2,ARID5B,AZGP1,B2M,B4GALT1,CAMKK2,CCND1,CCND3,CDC14B,CDK6,CENPN,DBI,DHCR24,DNAJB9,ELK4,ELL2,ELOVL5,FADS1,FKBP5,GNAI3,GPD1L,GSR,GUCY1A1,H1-0,HERC3,HMGCR,HMGCS1,HOMER2,HPGD,HSD17B14,IDI1,INPP4B,INSIG1,IQGAP2,ITGAV,KLK2,KLK3,KRT19,KRT8,LIFR,LMAN1,MAF,MAK,MAP7,MERTK,MYL12A,NCOA4,NDRG1,NGLY1,NKX3-1,PA2G4,PDLIM5,PGM3,PIAS1,PLPP1,PMEPA1…	0
HALLMARK_ANGIOGENESIS	36	213016	0.00377574	APOH,APP,CCND2,COL3A1,COL5A2,CXCL6,FGFR1,FSTL1,ITGAV,JAG1,JAG2,KCNJ8,LPL,LRPAP1,LUM,MSX1,NRP1,OLR1,PDGFA,PF4,PGLYRP1,POSTN,PRG2,PTK2,S100A4,SERPINA5,SLCO2A1,SPP1,STC1,THBD,TIMP1,TNFRSF21,VAV2,VCAN,VEGFA,VTN	1
HALLMARK_APICAL_JUNCTION	193	393313	0.0463979	ACTA1,ACTB,ACTG1,ACTG2,ACTN1,ACTN2,ACTN3,ACTN4,ADAM15,ADAM23,ADAM9,ADAMTS5,ADRA1B,AKT2,AKT3,ALOX15B,AMH,AMIGO1,AMIGO2,ARHGEF6,ARPC2,ATP1A3,B4GALT1,BAIAP2,BMP1,CADM2,CADM3,CALB2,CAP1,CD209,CD274,CD276,CD34,CD86,CD99,CDH1,CDH11,CDH15,CDH3,CDH6,CDK8,CDSN,CERCAM,CLDN11,CLDN14,CLDN15,CLDN19,CLDN4,CLDN5,CLDN6,CLDN7,CLDN8,CLDN9,CNN2,CNTN1,COL16A1,COL17A1,COL9A1,CRAT,CRB3,CTNNA1,CTNND1,CX3CL1,DHX16,DLG1,…	1
HALLMARK_APICAL_SURFACE	43	120285	0.638858	ADAM10,ADIPOR2,AFAP1L2,AKAP7,APP,ATP6V0A4,ATP8B1,B4GALT1,BRCA1,CD160,CROCC,CRYBG1,CX3CL1,DCBLD2,EFNA5,EPHB4,FLOT2,GAS1,GATA3,GHRL,GSTM3,HSPB1,IL2RB,IL2RG,LYN,LYPD3,MAL,MDGA1,NCOA6,NTNG1,PCSK9,PLAUR,RHCG,RTN4RL1,SCUBE1,SHROOM2,SLC22A12,SLC2A4,SLC34A3,SRPX,SULF2,THY1,TMEM8B	1
HALLMARK_APOPTOSIS	157	411249	0.0110951	ADD1,AIFM3,ANKH,ANXA1,APP,ATF3,BAX,BCAP31,BCL10,BCL2L1,BCL2L10,BCL2L11,BCL2L2,BGN,BID,BIK,BIRC3,BMF,BMP2,BNIP3L,BRCA1,BTG2,BTG3,CASP1,CASP2,CASP3,CASP4,CASP6,CASP7,CASP8,CASP9,CAV1,CCND1,CCND2,CD14,CD2,CD38,CD44,CD69,CDC25B,CDK2,CDKN1A,CDKN1B,CFLAR,CLU,CREBBP,CTH,CTNNB1,CYLD,DAP,DAP3,DCN,DDIT3,DFFA,DIABLO,DNAJA1,DNAJC3,DNM1L,DPYD,EBP,EGR3,EMP1,ENO2,ERBB2,ERBB3,EREG,ETF1,F2,F2R,FAS,FASLG,FDXR,FEZ1…	1
HALLMARK_BILE_ACID_METABOLISM	105	-353461	0.00622103	ABCA1,ABCA2,ABCA3,ABCA5,ABCA6,ABCA8,ABCA9,ABCD1,ABCD3,ABCG4,ABCG8,ACSL1,ACSL5,AGXT,ALDH1A1,ALDH8A1,ALDH9A1,AMACR,APOA1,AQP9,AR,ATXN1,BCAR3,BMP6,CAT,CH25H,CROT,CYP27A1,CYP39A1,CYP46A1,CYP7A1,CYP7B1,DHCR24,DIO2,EFHC1,EPHX2,FADS1,FADS2,FDXR,GCLM,GNMT,GNPAT,GSTK1,HACL1,HAO1,HSD17B11,HSD17B4,HSD17B6,HSD3B1,HSD3B7,IDH1,IDH2,IDI1,ISOC1,KLF1,LCK,LIPE,LONP2,MLYCD,NEDD4,NPC1,NR0B2,NR1H4,NR1I2,NR3C2,NUDT12,…	0
HALLMARK_CHOLESTEROL_HOMEOSTASIS	73	284926	0.00894058	ABCA2,ACAT2,ACSS2,ACTG1,ADH4,ALCAM,ALDOC,ANTXR2,ANXA13,ANXA5,ATF3,ATF5,ATXN2,CBS,CD9,CHKA,CLU,CPEB2,CTNNB1,CXCL16,CYP51A1,DHCR7,EBP,ECH1,ERRFI1,ETHE1,FABP5,FADS2,FASN,FBXO6,FDFT1,FDPS,GLDC,GNAI1,GPX8,GSTM2,GUSB,HMGCR,HMGCS1,HSD17B7,IDI1,JAG1,LDLR,LGALS3,LGMN,LPL,LSS,MAL2,MVD,MVK,NFIL3,NIBAN1,NSDHL,PCYT2,PDK3,PLAUR,PLSCR1,PMVK,PNRC1,PPARG,S100A11,SC5D,SCD,SEMA3B,SQLE,SREBF2,STARD4,STX5,TM7SF2,TMEM…	1
HALLMARK_COAGULATION	127	90152	1	A2M,ACOX2,ADAM9,ANG,ANXA1,APOA1,APOC1,APOC2,ARF4,BMP1,C1QA,C1R,C1S,C2,C3,C8A,C8G,CAPN2,CAPN5,CASP9,CD9,CFB,CFD,CFH,CFI,CLU,COMP,CPN1,CPQ,CRIP2,CSRP1,CTSB,CTSE,CTSH,CTSK,CTSO,CTSV,DCT,DPP4,DUSP14,DUSP6,F10,F11,F12,F2,F2RL2,F3,F8,FBN1,FGA,FN1,FURIN,FYN,GDA,GNB2,GNG12,GP1BA,GP9,GSN,HMGCS2,HNF4A,HPN,HRG,HTRA1,ISCU,ITGA2,ITGB3,ITIH1,KLF7,KLK8,KLKB1,LAMP2,LGMN,LRP1,LTA4H,MAFF,MASP2,MEP1A,MMP1,MMP10,MMP…	1
HALLMARK_COMPLEMENT	193	-286453	0.397742	ACTN2,ADAM9,ADRA2B,AKAP10,ANG,ANXA5,APOBEC3F,APOBEC3G,APOC1,ATOX1,BRPF3,C1QA,C1QC,C1R,C1S,C2,C3,C4BPB,CA2,CALM1,CALM3,CASP1,CASP10,CASP3,CASP4,CASP5,CASP7,CASP9,CBLB,CCL5,CD36,CD40LG,CD46,CD55,CD59,CDA,CDH13,CDK5R1,CEBPB,CFB,CFH,CLU,COL4A2,CP,CPQ,CR1,CR2,CSRP1,CTSB,CTSC,CTSD,CTSH,CTSL,CTSO,CTSS,CTSV,CXCL1,DGKG,DGKH,DOCK10,DOCK4,DOCK9,DPP4,DUSP5,DUSP6,DYRK2,EHD1,ERAP2,F10,F2,F3,F5,F7,F8,FCER1G,FCN…	0
HALLMARK_DNA_REPAIR	147	443924	0.00289729	AAAS,ADA,ADCY6,ADRM1,AGO4,AK1,AK3,ALYREF,APRT,ARL6IP1,BCAM,BCAP31,BRF2,CANT1,CCNO,CDA,CETN2,CLP1,CMPK2,COX17,CSTF3,DAD1,DCTN4,DDB1,DDB2,DGCR8,DGUOK,DUT,EDF1,EIF1B,ELL,ELOA,ERCC1,ERCC2,ERCC3,ERCC4,ERCC5,ERCC8,FEN1,GMPR2,GPX4,GSDME,GTF2A2,GTF2B,GTF2F1,GTF2H1,GTF2H3,GTF2H5,GTF3C5,GUK1,HCLS1,HPRT1,IMPDH2,ITPA,LIG1,MPC2,MPG,MRPL40,NCBP2,NELFB,NELFCD,NELFE,NFX1,NME1,NME3,NME4,NPR2,NT5C,NT5C3A,NUDT21,NU…	1
HALLMARK_E2F_TARGETS	200	1549930	4.53774e-33	AK2,ANP32E,ASF1A,ASF1B,ATAD2,AURKA,AURKB,BARD1,BIRC5,BRCA1,BRCA2,BRMS1L,BUB1B,CBX5,CCNB2,CCNE1,CCP110,CDC20,CDC25A,CDC25B,CDCA3,CDCA8,CDK1,CDK4,CDKN1A,CDKN1B,CDKN2A,CDKN2C,CDKN3,CENPE,CENPM,CHEK1,CHEK2,CIT,CKS1B,CKS2,CNOT9,CSE1L,CTCF,CTPS1,DCK,DCLRE1B,DCTPP1,DDX39A,DEK,DEPDC1,DIAPH3,DLGAP5,DNMT1,DONSON,DSCC1,DUT,E2F8,EED,EIF2S1,ESPL1,EXOSC8,EZH2,GINS1,GINS3,GINS4,GSPT1,H2AX,H2AZ1,HELLS,HMGA1,HMGB…	1
HALLMARK_EPITHELIAL_MESENCHYMAL_TRANSITION	198	777680	1.06472e-07	ABI3BP,ACTA2,ADAM12,ANPEP,APLP1,AREG,BASP1,BDNF,BGN,BMP1,CADM1,CALD1,CALU,CAP2,CAPG,CCN1,CCN2,CD44,CD59,CDH11,CDH2,CDH6,COL11A1,COL12A1,COL16A1,COL1A1,COL1A2,COL3A1,COL4A1,COL4A2,COL5A1,COL5A2,COL5A3,COL6A2,COL6A3,COL7A1,COL8A2,COLGALT1,COMP,COPA,CRLF1,CTHRC1,CXCL1,CXCL12,CXCL6,CXCL8,DAB2,DCN,DKK1,DPYSL3,DST,ECM1,ECM2,EDIL3,EFEMP2,ELN,EMP3,ENO2,FAP,FAS,FBLN1,FBLN2,FBLN5,FBN1,FBN2,FERMT2,FGF2,FLNA…	1
HALLMARK_ESTROGEN_RESPONSE_EARLY	197	514039	0.00289729	ABAT,ABCA3,ABHD2,ABLIM1,ADCY1,ADCY9,ADD3,AFF1,AKAP1,ALDH3B1,AMFR,ANXA9,AQP3,AR,AREG,ARL3,ASB13,B4GALT1,BAG1,BCL11B,BCL2,BHLHE40,BLVRB,CA12,CALB2,CALCR,CANT1,CBFA2T3,CCN5,CCND1,CD44,CELSR1,CELSR2,CHPT1,CISH,CLDN7,CLIC3,CXCL12,DEPTOR,DHCR7,DHRS2,DHRS3,DLC1,DYNLT3,EGR3,ELF1,ELF3,ELOVL2,ELOVL5,ENDOD1,ESRP2,FAM102A,FARP1,FASN,FCMR,FDFT1,FHL2,FKBP4,FKBP5,FLNB,FOS,FOXC1,FRK,GAB2,GFRA1,GJA1,GLA,GREB1,HES…	1
HALLMARK_ESTROGEN_RESPONSE_LATE	197	328410	0.204919	ABCA3,ABHD2,ACOX2,ADD3,AFF1,AGR2,ALDH3A2,ALDH3B1,AMFR,ANXA9,AREG,ARL3,ASCL1,ASS1,ATP2B4,BAG1,BATF,BCL2,BLVRB,BTG3,CA12,CA2,CACNA2D2,CALCR,CAV1,CCN5,CCND1,CD44,CD9,CDC20,CDC6,CDH1,CELSR2,CHPT1,CHST8,CISH,CKB,CLIC3,COX6C,CPE,CXCL12,CXCL14,CYP4F11,DCXR,DHCR7,DHRS2,DLG5,DNAJC1,DNAJC12,DUSP2,DYNLT3,EGR3,ELOVL5,EMP2,ETFB,FABP5,FAM102A,FARP1,FDFT1,FGFR3,FKBP4,FKBP5,FLNB,FOS,FOXC1,FRK,GAL,GALE,GINS2,GJB3…	1
HALLMARK_FATTY_ACID_METABOLISM	149	-383411	0.0165798	AADAT,ACAA1,ACAA2,ACADM,ACADS,ACADVL,ACAT2,ACO2,ACOT8,ACOX1,ACSL1,ACSL4,ACSL5,ACSM3,ACSS1,ADH1C,ADIPOR2,ADSL,ALAD,ALDH1A1,ALDH3A1,ALDH3A2,ALDH9A1,ALDOA,AOC3,APEX1,AQP7,AUH,BCKDHB,BLVRA,BPHL,CA2,CA4,CA6,CBR1,CBR3,CD36,CEL,CIDEA,CPOX,CPT1A,CPT2,CRAT,CRYZ,CYP1A1,CYP4A11,CYP4A22,D2HGDH,DECR1,DHCR24,DLD,DLST,ECH1,ECHS1,ECI1,ECI2,EHHADH,ELOVL5,ENO2,ENO3,EPHX1,ERP29,ETFDH,FABP1,FABP2,FASN,FH,FMO1,G0S2,G…	0
HALLMARK_G2M_CHECKPOINT	197	1554270	1.51773e-33	ABL1,AMD1,ARID4A,ATF5,ATRX,AURKA,AURKB,BARD1,BCL3,BIRC5,BRCA2,BUB1,BUB3,CASP8AP2,CBX1,CCNA2,CCNB2,CCND1,CCNF,CCNT1,CDC20,CDC25A,CDC25B,CDC27,CDC45,CDC6,CDC7,CDK1,CDK4,CDKN1B,CDKN2C,CDKN3,CENPA,CENPE,CENPF,CHAF1A,CHEK1,CHMP1A,CKS1B,CKS2,CTCF,CUL1,CUL3,CUL4A,CUL5,DBF4,DDX39A,DKC1,DMD,DR1,DTYMK,E2F1,E2F2,E2F3,E2F4,EFNA5,EGF,ESPL1,EWSR1,EXO1,EZH2,FANCC,FBXO5,FOXN3,G3BP1,GINS2,GSPT1,H2AX,H2AZ1,H2AZ2,H…	1
HALLMARK_GLYCOLYSIS	193	429863	0.019205	ABCB6,ADORA2B,AGL,AGRN,AK3,AK4,AKR1A1,ALDH7A1,ALDH9A1,ALDOA,ALDOB,ALG1,ANG,ANGPTL4,ANKZF1,ARPP19,ARTN,AURKA,B3GALT6,B3GAT1,B3GAT3,B3GNT3,B4GALT1,B4GALT2,B4GALT4,B4GALT7,BIK,BPNT1,CACNA1H,CAPN5,CASP6,CD44,CDK1,CENPA,CHPF,CHPF2,CHST1,CHST12,CHST2,CHST4,CHST6,CITED2,CLDN3,CLDN9,CLN6,COG2,COL5A1,COPB2,CTH,CXCR4,CYB5A,DCN,DDIT4,DEPDC1,DLD,DPYSL4,DSC2,ECD,EFNA3,EGFR,EGLN3,ELF3,ENO1,ENO2,ERO1A,EXT1,EXT2…	1
HALLMARK_HEDGEHOG_SIGNALING	35	122648	0.375299	ACHE,ADGRG1,AMOT,CDK5R1,CDK6,CELSR1,CNTFR,CRMP1,DPYSL2,ETS2,GLI1,HEY1,HEY2,L1CAM,LDB1,MYH9,NF1,NRCAM,NRP1,NRP2,OPHN1,PLG,PML,PTCH1,RASA1,RTN1,SCG2,SHH,SLIT1,THY1,TLE1,TLE3,UNC5C,VEGFA,VLDLR	1
HALLMARK_HEME_METABOLISM	190	-411678	0.0280415	ABCB6,ABCG2,ACKR1,ACP5,ACSL6,ADD1,ADD2,ADIPOR1,AGPAT4,AHSP,ALAD,ALAS2,ALDH1L1,ALDH6A1,ANK1,AQP3,ARHGEF12,ARL2BP,ASNS,ATG4A,ATP6V0A1,BACH1,BCAM,BLVRA,BLVRB,BMP2K,BNIP3L,BPGM,BSG,BTG2,BTRC,C3,CA1,CA2,CAST,CAT,CCDC28A,CCND3,CDC27,CIR1,CLCN3,CLIC2,CPOX,CROCCP2,CTNS,CTSB,CTSE,DAAM1,DCAF10,DCAF11,DCUN1D1,DMTN,E2F2,EIF2AK1,ELL2,ENDOD1,EPB41,EPB42,EPOR,ERMAP,EZH1,FBXO34,FBXO7,FBXO9,FECH,FN3K,FOXJ2,FOXO3,…	0
HALLMARK_HYPOXIA	195	565159	0.000594469	ACKR3,ADM,ADORA2B,AK4,AKAP12,ALDOA,ALDOB,ALDOC,AMPD3,ANGPTL4,ANKZF1,ANXA2,ATF3,ATP7A,B3GALT6,B4GALNT2,BCL2,BGN,BHLHE40,BNIP3L,BTG1,CA12,CASP6,CAV1,CAVIN1,CAVIN3,CCN1,CCN2,CCN5,CCNG2,CDKN1A,CDKN1B,CDKN1C,CHST2,CHST3,CITED2,COL5A1,CP,CSRP2,CXCR4,DCN,DDIT3,DDIT4,DPYSL4,DTNA,DUSP1,EDN2,EFNA1,EFNA3,EGFR,ENO1,ENO2,ENO3,ERO1A,ERRFI1,ETS1,EXT1,F3,FAM162A,FBP1,FOS,FOSL2,FOXO3,GAA,GALK1,GAPDH,GBE1,GCK,GCNT…	1
HALLMARK_IL2_STAT5_SIGNALING	195	251762	0.69544	ABCB1,ADAM19,AGER,AHCY,AHNAK,AHR,ALCAM,AMACR,ANXA4,APLP1,ARL4A,BATF,BATF3,BCL2,BCL2L1,BHLHE40,BMP2,BMPR2,CA2,CAPG,CAPN3,CASP3,CCND2,CCND3,CCNE1,CD44,CD48,CD79B,CD81,CD83,CD86,CDC42SE2,CDC6,CDCP1,CDKN1C,CISH,CKAP4,COCH,COL6A1,CSF1,CSF2,CST7,CTLA4,CTSZ,CXCL10,CYFIP1,DCPS,DENND5A,DHRS3,DRC1,ECM1,EEF1AKMT1,EMP1,ENO3,ENPP1,EOMES,ETFBKMT,ETV4,F2RL2,FAH,FAM126B,FGL2,FLT3LG,FURIN,GABARAPL1,GADD45B,GALM,G…	1
HALLMARK_IL6_JAK_STAT3_SIGNALING	85	-98914	1	A2M,ACVR1B,ACVRL1,BAK1,CBL,CCL7,CCR1,CD14,CD36,CD38,CD44,CD9,CNTFR,CRLF2,CSF1,CSF2,CSF2RA,CSF2RB,CSF3R,CXCL1,CXCL10,CXCL11,CXCL13,CXCL3,CXCL9,EBI3,FAS,GRB2,HAX1,HMOX1,IFNAR1,IFNGR1,IFNGR2,IL10RB,IL12RB1,IL13RA1,IL15RA,IL17RA,IL17RB,IL18R1,IL1B,IL1R1,IL1R2,IL2RA,IL2RG,IL3RA,IL4R,IL6,IL6ST,IL7,IL9R,INHBE,IRF1,IRF9,ITGA4,ITGB3,JUN,LEPR,LTB,MAP3K8,MYD88,OSMR,PDGFC,PF4,PIK3R5,PIM1,PLA2G2A,PTPN1,PTPN11…	0
HALLMARK_INFLAMMATORY_RESPONSE	195	224788	0.961819	ABCA1,ABI1,ACVR1B,ACVR2A,ADGRE1,ADM,ADORA2B,ADRM1,AHR,APLNR,AQP9,ATP2A2,ATP2B1,ATP2C1,AXL,BDKRB1,BEST1,BST2,BTG2,C3AR1,C5AR1,CALCRL,CCL17,CCL2,CCL20,CCL22,CCL24,CCL5,CCL7,CCR7,CCRL2,CD14,CD40,CD48,CD55,CD69,CD70,CD82,CDKN1A,CHST2,CLEC5A,CMKLR1,CSF1,CSF3,CSF3R,CX3CL1,CXCL10,CXCL11,CXCL6,CXCL8,CXCL9,CXCR6,CYBB,DCBLD2,EBI3,EDN1,EIF2AK2,EMP3,EREG,F3,FFAR2,FPR1,FZD5,GABBR1,GCH1,GNA15,GNAI3,GP1BA,GPC3,…	1
HALLMARK_INTERFERON_ALPHA_RESPONSE	96	-237840	0.165571	ADAR,B2M,BATF2,BST2,C1S,CASP1,CASP8,CCRL2,CD47,CD74,CMPK2,CMTR1,CNP,CSF1,CXCL10,CXCL11,DDX60,DHX58,EIF2AK2,ELF1,EPSTI1,GBP2,GBP4,GMPR,HELZ2,HERC6,HLA-C,IFI27,IFI30,IFI35,IFI44,IFI44L,IFIH1,IFIT2,IFIT3,IFITM1,IFITM2,IFITM3,IL15,IL4R,IL7,IRF1,IRF2,IRF7,IRF9,ISG15,ISG20,LAMP3,LAP3,LGALS3BP,LPAR6,LY6E,MOV10,MVB12A,MX1,NCOA7,NMI,NUB1,OASL,OGFR,PARP12,PARP14,PARP9,PLSCR1,PNPT1,PROCR,PSMA3,PSMB8,PSMB9,P…	0
HALLMARK_INTERFERON_GAMMA_RESPONSE	197	-451006	0.0129005	ADAR,APOL6,ARID5B,ARL4A,AUTS2,B2M,BANK1,BATF2,BPGM,BST2,BTG1,C1R,C1S,CASP1,CASP3,CASP4,CASP7,CASP8,CCL2,CCL5,CCL7,CD274,CD38,CD40,CD69,CD74,CD86,CDKN1A,CFB,CFH,CIITA,CMKLR1,CMPK2,CMTR1,CSF2RB,CXCL10,CXCL11,CXCL9,DDX58,DDX60,DHX58,EIF2AK2,EIF4E3,EPSTI1,FAS,FGL2,FPR1,GBP4,GBP6,GCH1,GPR18,GZMA,HELZ2,HERC6,HIF1A,HLA-A,HLA-B,HLA-DMA,HLA-DQA1,HLA-DRB1,HLA-G,ICAM1,IDO1,IFI27,IFI30,IFI35,IFI44,IFI44L,IFI…	0
HALLMARK_KRAS_SIGNALING_DN	176	-430920	0.0122035	ABCB11,ABCG4,ADRA2C,AKR1B10,ALOX12B,AMBN,ARHGDIG,ASB7,ATP4A,BARD1,BTG2,C5,CACNA1F,CACNG1,CALML5,CAMK1D,CAPN9,CCDC106,CCR8,CD207,CD40LG,CD80,CDH16,CDKAL1,CELSR2,CHST2,CKM,CLDN16,CLDN8,CLPS,CLSTN3,CNTFR,COL2A1,COPZ2,COQ8A,CPA2,CPB1,CPEB3,CYP39A1,DLK2,DTNB,EDAR,EDN1,EDN2,EFHD1,EGF,ENTPD7,FGF22,FGFR3,FGGY,GAMT,GDNF,GP1BA,GP2,GPR19,GPR3,GPRC5C,GRID2,GTF3C5,HNF1A,HSD11B2,HTR1B,HTR1D,IDUA,IFI44L,IFNG,IG…	0
HALLMARK_KRAS_SIGNALING_UP	198	298320	0.36024	ABCB1,ACE,ADAM17,ADAM8,ADAMDEC1,ADGRA2,ADGRL4,AKAP12,AKT2,ALDH1A2,ALDH1A3,AMMECR1,ANGPTL4,ANKH,ANO1,ANXA10,APOD,ARG1,ATG10,AVL9,BIRC3,BMP2,BPGM,BTBD3,BTC,C3AR1,CA2,CAB39L,CBL,CBR4,CBX8,CCL20,CCND2,CCSER2,CD37,CDADC1,CFB,CFH,CIDEA,CLEC4A,CMKLR1,CPE,CROT,CSF2,CSF2RA,CTSS,CXCL10,CXCR4,DCBLD2,DNMBP,DOCK2,DUSP6,EMP1,ENG,EPB41L3,EPHB2,EREG,ERO1A,ETS1,ETV1,ETV4,ETV5,EVI5,F13A1,F2RL1,FBXO4,FCER1G,FGF9,FL…	1
HALLMARK_MITOTIC_SPINDLE	196	917292	4.94224e-11	ABI1,ABL1,ABR,ACTN4,AKAP13,ALMS1,ALS2,ANLN,APC,ARAP3,ARF6,ARFGEF1,ARFIP2,ARHGAP10,ARHGAP27,ARHGAP29,ARHGAP4,ARHGAP5,ARHGDIA,ARHGEF11,ARHGEF12,ARHGEF2,ARHGEF3,ARHGEF7,ARL8A,ATG4B,AURKA,BCAR1,BCL2L11,BCR,BIN1,BIRC5,BRCA2,BUB1,CAPZB,CCDC88A,CCNB2,CD2AP,CDC27,CDC42,CDC42BPA,CDC42EP1,CDC42EP2,CDC42EP4,CDK1,CDK5RAP2,CENPE,CENPF,CENPJ,CEP131,CEP192,CEP250,CEP57,CEP72,CKAP5,CLASP1,CLIP1,CLIP2,CNTRL,CNTRO…	1
HALLMARK_MTORC1_SIGNALING	199	1005810	3.59013e-13	ABCF2,ACACA,ACLY,ACSL3,ACTR2,ACTR3,ADD3,ADIPOR2,AK4,ALDOA,ARPC5L,ASNS,ATP2A2,ATP5MC1,ATP6V1D,AURKA,BCAT1,BHLHE40,BTG2,BUB1,CACYBP,CALR,CANX,CCNF,CCNG1,CCT6A,CD9,CDC25A,CDKN1A,CFP,COPS5,CORO1A,CTH,CTSC,CXCR4,CYB5B,CYP51A1,DAPP1,DDIT3,DDIT4,DDX39A,DHCR24,DHCR7,DHFR,EBP,EDEM1,EEF1E1,EGLN3,EIF2S2,ELOVL5,ELOVL6,ENO1,EPRS1,ERO1A,ETF1,FADS1,FADS2,FDXR,FGL2,FKBP2,G6PD,GAPDH,GBE1,GCLC,GGA2,GLA,GLRX,GMPS,G…	1
HALLMARK_MYC_TARGETS_V1	199	1328690	5.95054e-24	ABCE1,ACP1,AIMP2,AP3S1,APEX1,BUB3,C1QBP,CAD,CANX,CBX3,CCNA2,CCT2,CCT3,CCT4,CCT5,CCT7,CDC20,CDC45,CDK2,CDK4,CLNS1A,CNBP,COPS5,COX5A,CSTF2,CTPS1,CUL1,CYC1,DDX18,DDX21,DEK,DHX15,DUT,EEF1B2,EIF1AX,EIF2S1,EIF2S2,EIF3B,EIF3D,EIF3J,EIF4A1,EIF4E,EIF4G2,EIF4H,EPRS1,ERH,ETF1,EXOSC7,FAM120A,FBL,G3BP1,GLO1,GNL3,GOT2,GSPT1,H2AZ1,HDAC2,HDDC2,HDGF,HNRNPA1,HNRNPA2B1,HNRNPA3,HNRNPC,HNRNPD,HNRNPR,HNRNPU,HPRT1,HSP9…	1
HALLMARK_MYC_TARGETS_V2	58	433682	2.14701e-08	AIMP2,BYSL,CBX3,CDK4,DCTPP1,DDX18,DUSP2,EXOSC5,FARSA,GNL3,GRWD1,HK2,HSPD1,HSPE1,IMP4,IPO4,LAS1L,MAP3K6,MCM4,MCM5,MPHOSPH10,MRTO4,MYBBP1A,MYC,NDUFAF4,NIP7,NOC4L,NOLC1,NOP16,NOP2,NOP56,NPM1,PA2G4,PES1,PHB,PLK1,PLK4,PPAN,PPRC1,PRMT3,PUS1,RABEPK,RCL1,RRP12,RRP9,SLC19A1,SLC29A2,SORD,SRM,SUPV3L1,TBRG4,TCOF1,TFB2M,TMEM97,UNG,UTP20,WDR43,WDR74	1
HALLMARK_MYOGENESIS	189	-143401	1	ABLIM1,ACHE,ACSL1,ACTA1,ACTN2,ACTN3,ADAM12,ADCY9,AEBP1,AGL,AGRN,AK1,AKT2,ANKRD2,APLNR,APOD,APP,ATP2A1,ATP6AP1,BAG1,BDKRB2,BHLHE40,BIN1,CACNA1H,CACNG1,CAMK2B,CASQ1,CASQ2,CAV3,CD36,CDH13,CDKN1A,CFD,CHRNA1,CHRNB1,CKB,CKM,CKMT2,CLU,CNN3,COL15A1,COL1A1,COL3A1,COL4A2,COL6A2,COL6A3,COX6A2,COX7A1,CRAT,CRYAB,CTF1,DAPK2,DENND2B,DES,DMD,DMPK,DTNA,EFS,EIF4A2,ENO3,EPHB3,ERBB3,FABP3,FDPS,FGF2,FHL1,FKBP1B,FLII,…	0
HALLMARK_NOTCH_SIGNALING	32	110368	0.485374	APH1A,ARRB1,CCND1,CUL1,DLL1,DTX1,DTX2,DTX4,FBXW11,FZD1,FZD5,FZD7,HES1,HEYL,JAG1,KAT2A,LFNG,MAML2,NOTCH1,NOTCH2,NOTCH3,PPARD,PRKCA,PSEN2,PSENEN,RBX1,SAP30,SKP1,ST3GAL6,TCF7L2,WNT2,WNT5A	1
HALLMARK_OXIDATIVE_PHOSPHORYLATION	200	-757352	3.09699e-07	ABCB7,ACAA1,ACAA2,ACADM,ACADSB,ACADVL,ACAT1,ACO2,AFG3L2,AIFM1,ALAS1,ALDH6A1,ATP1B1,ATP5F1A,ATP5F1B,ATP5F1C,ATP5F1D,ATP5F1E,ATP5MC1,ATP5MC2,ATP5MC3,ATP5ME,ATP5MF,ATP5MG,ATP5PB,ATP5PD,ATP5PF,ATP5PO,ATP6AP1,ATP6V0B,ATP6V0C,ATP6V0E1,ATP6V1C1,ATP6V1D,ATP6V1E1,ATP6V1F,ATP6V1G1,ATP6V1H,BAX,BCKDHA,BDH2,CASP7,COX10,COX11,COX15,COX17,COX4I1,COX5A,COX5B,COX6A1,COX6B1,COX6C,COX7A2,COX7A2L,COX7B,COX7C,COX8A,C…	0
HALLMARK_P53_PATHWAY	196	522144	0.00243007	ABAT,ABCC5,ABHD4,ACVR1B,ADA,AEN,AK1,ALOX15B,ANKRA2,APAF1,APP,ATF3,BAIAP2,BAK1,BAX,BLCAP,BMP2,BTG1,BTG2,CASP1,CCND2,CCND3,CCNG1,CCNK,CCP110,CD81,CD82,CDH13,CDK5R1,CDKN1A,CDKN2A,CDKN2AIP,CDKN2B,CEBPA,CGRRF1,COQ8A,CSRNP2,CTSD,CTSF,CYFIP2,DCXR,DDB2,DDIT3,DDIT4,DEF6,DGKA,DNTTIP2,DRAM1,EI24,ELP1,EPHA2,EPHX1,EPS8L2,ERCC5,F2R,FAM162A,FAS,FBXW7,FDXR,FGF13,FOS,FOXO3,FUCA1,GADD45A,GLS2,GM2A,GPX2,H1-2,H2AJ,H…	1
HALLMARK_PANCREAS_BETA_CELLS	35	-196867	0.00866576	ABCC8,AKT3,CHGA,DCX,DPP4,ELP4,FOXA2,FOXO1,GCG,GCK,HNF1A,IAPP,INS,INSM1,ISL1,LMO2,MAFB,NEUROD1,NEUROG3,NKX2-2,PAX4,PAX6,PCSK1,PCSK2,PKLR,SCGN,SEC11A,SPCS1,SRP14,SRP9,SRPRB,SST,STXBP1,SYT13,VDR	0
HALLMARK_PEROXISOME	99	-170386	0.804411	ABCB1,ABCB4,ABCB9,ABCC5,ABCC8,ABCD1,ABCD3,ACAA1,ACOT8,ACOX1,ACSL1,ACSL4,ACSL5,ALDH1A1,ALDH9A1,ATXN1,BCL10,CACNA1B,CADM1,CAT,CDK7,CEL,CLN6,CLN8,CNBP,CRABP1,CRABP2,CRAT,CTBP1,CTPS1,DHCR24,DHRS3,DLG4,ECH1,ECI2,EHHADH,ELOVL5,EPHX2,ERCC1,ERCC3,ESR2,FABP6,FADS1,FDPS,FIS1,GNPAT,GSTK1,HMGCL,HRAS,HSD11B2,HSD17B11,HSD17B4,HSD3B7,IDE,IDH1,IDH2,IDI1,ISOC1,ITGB1BP1,LONP2,MLYCD,MSH2,MVP,NR1I2,NUDT19,PABPC1,PEX…	0
HALLMARK_PI3K_AKT_MTOR_SIGNALING	103	174478	0.804411	ACACA,ACTR2,ACTR3,ADCY2,AKT1,AKT1S1,AP2M1,ARF1,ARHGDIA,ARPC3,ATF1,CAB39,CAB39L,CALR,CAMK4,CDK1,CDK2,CDK4,CDKN1A,CDKN1B,CFL1,CLTC,CSNK2B,CXCR4,DAPP1,DDIT3,DUSP3,E2F1,ECSIT,EGFR,EIF4E,FASLG,FGF22,FGF6,GNA14,GNGT1,GRB2,GRK2,GSK3B,HRAS,HSP90B1,IL2RG,IL4,IRAK4,ITPR2,LCK,MAP2K3,MAP2K6,MAP3K7,MAPK1,MAPK10,MAPK8,MAPK9,MAPKAP1,MKNK1,MKNK2,MYD88,NCK1,NFKBIB,NGF,NOD1,PAK4,PDK1,PFN1,PIK3R3,PIKFYVE,PIN1,PITX2…	1
HALLMARK_PROTEIN_SECRETION	95	165129	0.816674	ABCA1,ADAM10,ANP32E,AP1G1,AP2B1,AP2M1,AP2S1,AP3B1,AP3S1,ARCN1,ARF1,ARFGAP3,ARFGEF1,ARFGEF2,ARFIP1,ATP1A1,ATP6V1H,ATP7A,BET1,BNIP3,CAV2,CD63,CLCN3,CLN5,CLTA,CLTC,COG2,COPB1,COPB2,COPE,CTSC,DNM1L,DOP1A,DST,EGFR,ERGIC3,GALC,GBF1,GLA,GNAS,GOLGA4,GOSR2,ICA1,IGF2R,KIF1B,KRT18,LAMP2,LMAN1,M6PR,MAPK1,MON2,NAPA,NAPG,OCRL,PAM,PPT1,RAB14,RAB22A,RAB2A,RAB5A,RAB9A,RER1,RPS6KA3,SCAMP1,SCAMP3,SCRN1,SEC22B,SEC24…	1
HALLMARK_REACTIVE_OXYGEN_SPECIES_PATHWAY	49	94981	1	ABCC1,ATOX1,CAT,CDKN2D,EGLN2,ERCC2,FES,FTL,G6PD,GCLC,GCLM,GLRX,GLRX2,GPX3,GPX4,GSR,HHEX,HMOX2,IPCEF1,JUNB,LAMTOR5,LSP1,MBP,MGST1,MPO,MSRA,NDUFA6,NDUFB4,NDUFS2,NQO1,OXSR1,PDLIM1,PFKP,PRDX1,PRDX2,PRDX4,PRDX6,PRNP,PTPA,SBNO2,SCAF4,SELENOS,SOD1,SOD2,SRXN1,STK25,TXN,TXNRD1,TXNRD2	1
HALLMARK_SPERMATOGENESIS	115	157741	1	ACE,ACRBP,ADAD1,ADCYAP1,AGFG1,AKAP4,ALOX15,ARL4A,ART3,AURKA,BRAF,BUB1,CAMK4,CCNB2,CCT6B,CDK1,CDKN3,CFTR,CHFR,CHRM4,CLGN,CLPB,CNIH2,COIL,CRISP2,CSNK2A2,DBF4,DDX25,DMC1,DMRT1,DNAJB8,DPEP3,ELOVL3,EZH2,GAD1,GFI1,GMCL1,GPR182,GRM8,GSG1,GSTM3,HBZ,HSPA1L,HSPA2,HSPA4L,IDE,IFT88,IL12RB2,IL13RA2,IP6K1,JAM3,KIF2C,LDHC,LPIN1,MAP7,MAST2,MEP1B,MLF1,MLLT10,MTNR1A,MTOR,NAA11,NCAPH,NEFH,NEK2,NF2,NOS1,NPHP1,NPY5R,…	1
HALLMARK_TGF_BETA_SIGNALING	53	234183	0.0123297	ACVR1,APC,ARID4B,BCAR3,BMP2,BMPR1A,BMPR2,CDH1,CDK9,CDKN1C,CTNNB1,ENG,FKBP1A,FNTA,FURIN,HDAC1,HIPK2,ID1,ID2,ID3,IFNGR2,JUNB,KLF10,LTBP2,MAP3K7,NCOR2,NOG,PMEPA1,PPM1A,PPP1CA,PPP1R15A,RAB31,RHOA,SERPINE1,SKI,SKIL,SLC20A1,SMAD1,SMAD3,SMAD6,SMAD7,SMURF1,SMURF2,SPTBN1,TGFB1,TGFBR1,TGIF1,THBS1,TJP1,TRIM33,UBE2D3,WWTR1,XIAP	1
HALLMARK_TNFA_SIGNALING_VIA_NFKB	198	739502	5.43856e-07	ABCA1,ACKR3,AREG,ATF3,ATP2B1,B4GALT1,B4GALT5,BCL2A1,BCL3,BCL6,BHLHE40,BIRC2,BIRC3,BMP2,BTG1,BTG2,BTG3,CCL2,CCL20,CCL4,CCL5,CCN1,CCND1,CCNL1,CCRL2,CD44,CD69,CD80,CD83,CDKN1A,CEBPB,CEBPD,CFLAR,CLCF1,CSF1,CSF2,CXCL1,CXCL10,CXCL11,CXCL2,CXCL3,CXCL6,DDX58,DENND5A,DNAJB4,DRAM1,DUSP1,DUSP2,DUSP4,DUSP5,EDN1,EFNA1,EGR1,EGR2,EGR3,EHD1,EIF1,ETS2,F2RL1,F3,FJX1,FOS,FOSB,FOSL1,FOSL2,FUT4,G0S2,GADD45A,GADD45B,G…	1
HALLMARK_UNFOLDED_PROTEIN_RESPONSE	111	512687	5.78341e-06	ALDH18A1,ARFGAP1,ASNS,ATF3,ATF4,ATF6,ATP6V0D1,BAG3,BANF1,CALR,CCL2,CEBPB,CEBPG,CHAC1,CKS1B,CNOT4,CNOT6,CXXC1,DCP1A,DCP2,DCTN1,DDIT4,DDX10,DKC1,DNAJA4,DNAJB9,DNAJC3,EDC4,EDEM1,EEF2,EIF2AK3,EIF2S1,EIF4A1,EIF4A2,EIF4A3,EIF4E,EIF4EBP1,EIF4G1,ERN1,ERO1A,EXOC2,EXOSC1,EXOSC10,EXOSC2,EXOSC4,EXOSC5,EXOSC9,FKBP14,FUS,GEMIN4,GOSR2,H2AX,HERPUD1,HSP90B1,HSPA5,HSPA9,HYOU1,IARS1,IFIT1,IGFBP1,IMP3,KDELR3,KHSRP,K…	1
HALLMARK_UV_RESPONSE_DN	142	264120	0.283896	ABCC1,ACVR2A,ADD3,ADGRL2,ADORA2B,AGGF1,AKT3,AMPH,ANXA2,ANXA4,APBB2,ARHGEF9,ATP2B1,ATP2B4,ATP2C1,ATRN,ATRX,ATXN1,BCKDHB,BDNF,BHLHE40,BMPR1A,CACNA1A,CAP2,CAV1,CCN1,CDC42BPA,CDK13,CDKN1B,CDON,CELF2,CITED2,COL11A1,COL1A1,COL1A2,COL3A1,COL5A2,DAB2,DBP,DDAH1,DLC1,DLG1,DMAC2L,DUSP1,DYRK1A,EFEMP1,ERBB2,F3,FBLN5,FHL2,FYN,FZD2,GCNT1,GJA1,GRK5,HAS2,ICA1,ID1,IGF1R,IGFBP5,INPP4B,INSIG1,IRS1,ITGB3,KALRN,KCNMA1…	1
HALLMARK_UV_RESPONSE_UP	155	465696	0.00243007	ABCB1,ACAA1,AGO2,ALAS1,ALDOA,AMD1,AP2S1,APOM,AQP3,ARRB2,ASNS,ATF3,ATP6V1C1,ATP6V1F,BAK1,BCL2L11,BID,BMP2,BSG,BTG1,BTG2,BTG3,C4BPB,CA2,CASP3,CCK,CCND3,CCNE1,CDC34,CDC5L,CDK2,CDKN1C,CDKN2B,CDO1,CEBPG,CHKA,CHRNA5,CLCN2,CLTB,CNP,COL2A1,CREG1,CTSV,CXCL2,CYB5B,CYB5R1,CYP1A1,DDX21,DGAT1,DLG4,DNAJA1,DNAJB1,E2F5,EIF5,ENO2,EPCAM,EPHX1,FEN1,FGF18,FKBP4,FMO1,FOS,FOSB,FURIN,GAL,GCH1,GGH,GLS,GPX3,GRINA,GRPEL1,…	1
HALLMARK_WNT_BETA_CATENIN_SIGNALING	42	225934	0.00495662	ADAM17,AXIN1,AXIN2,CCND2,CSNK1E,CTNNB1,CUL1,DKK1,DKK4,DLL1,DVL2,FRAT1,FZD1,FZD8,GNAI1,HDAC11,HDAC2,HDAC5,HEY1,HEY2,JAG1,JAG2,KAT2A,LEF1,MAML1,MYC,NCOR2,NCSTN,NKD1,NOTCH1,NOTCH4,NUMB,PPARD,PSEN2,PTCH1,RBPJ,SKP2,TCF7,TP53,WNT1,WNT5B,WNT6	1
HALLMARK_XENOBIOTIC_METABOLISM	191	-325497	0.201871	ABCC2,ABCC3,ABHD6,ACO2,ACOX1,ACOX2,ACOX3,ACP1,ACP2,ACSM1,ADH1C,ADH5,AHCY,AKR1C3,ALAS1,ALDH2,ALDH3A1,ALDH9A1,AOX1,AP4B1,APOE,AQP9,ARG1,ARG2,ARPP19,ASL,ATOH8,ATP2A2,BCAR1,BCAT1,BLVRB,BPHL,CA2,CASP6,CAT,CBR1,CCL25,CD36,CDA,CDO1,CES1,CFB,CNDP2,COMT,CROT,CRP,CSAD,CYB5A,CYFIP2,CYP17A1,CYP1A1,CYP1A2,CYP26A1,CYP27A1,CYP2C18,CYP2J2,CYP2S1,CYP4F2,DCXR,DDAH2,DDC,DDT,DHPS,DHRS1,DHRS7,ECH1,ELOVL5,ENTPD5,EPHA2…	0

## Sheet: MSK_SLC16A1_cor-all-genes
MSK cohort: SLC16A1 (MCT1)-correlated gene expression (all genes)
Correlated Gene	Cytoband	Spearman's Correlation	p-Value	q-Value
WDR3	1p12	0.703822	3.1571e-16	6.03353e-12
MTDH	8q22.1	0.649887	2.55913e-13	2.05676e-09
HSPD1	2q33.1	0.647799	3.22866e-13	2.05676e-09
PTDSS1	8q22.1	0.637866	9.51962e-13	3.46589e-09
DCUN1D5	11q22.3	0.637	1.04413e-12	3.46589e-09
DDX10	11q22.3	0.635946	1.16801e-12	3.46589e-09
NAT10	11p13	0.635159	1.26949e-12	3.46589e-09
RRP12	10q24.1	0.631179	1.92875e-12	4.60753e-09
DDN	12q13.12	0.625706	3.39483e-12	7.20873e-09
EPOP	17q12	0.623842	4.10551e-12	7.84604e-09
PRKDC	8q11.21	0.600703	3.92551e-11	6.82005e-08
NOC3L	10q23.33	0.599204	4.51596e-11	7.19205e-08
PFKM	12q13.11	0.589789	1.07084e-10	1.56147e-07
CDRT4	17p12	-0.589057	1.14388e-10	1.56147e-07
ECE2	3q27.1	0.582964	1.96839e-10	2.39352e-07
NOLC1	10q24.32	0.582558	2.03999e-10	2.39352e-07
POLR1A	2p11.2	0.580846	2.37081e-10	2.39352e-07
NDUFB9	8q24.13	0.58057	2.42876e-10	2.39352e-07
ANKRD13B	17q11.2	0.580448	2.45492e-10	2.39352e-07
TMEM161A	19p13.11	0.57985	2.58643e-10	2.39352e-07
PYCR3	8q24.3	0.579658	2.6301e-10	2.39352e-07
POP1	8q22.2	0.577956	3.04964e-10	2.64916e-07
CCDC86	11q12.2	0.575557	3.75129e-10	3.11699e-07
PDCD11	10q24.33	0.574905	3.9672e-10	3.15904e-07
CLPB	11q13.4	0.574341	4.16372e-10	3.18291e-07
GEMIN5	5q33.2	0.571025	5.52265e-10	4.05936e-07
MRPL13	8q24.12	0.570417	5.81405e-10	4.11527e-07
FAM81A	15q22.2	0.569207	6.43899e-10	4.29008e-07
CMSS1	3q12.1	0.569076	6.50999e-10	4.29008e-07
HSP90AB1	6p21.1	0.567545	7.40306e-10	4.716e-07
TMEM97	17q11.2	0.562628	1.11348e-09	6.86445e-07
CAD	2p23.3	0.561466	1.22512e-09	7.09507e-07
COA7	1p32.3	0.561215	1.25053e-09	7.09507e-07
DCAF13	8q22.3	0.560999	1.27286e-09	7.09507e-07
RIPK2	8q21.3	0.560747	1.2994e-09	7.09507e-07
RRS1	8q13.1	0.560348	1.34254e-09	7.12703e-07
SAC3D1	11q13.1	0.557924	1.63543e-09	8.4472e-07
WDR12	2q33.2	0.557324	1.71688e-09	8.50346e-07
PRR7	5q35.3	0.557192	1.73531e-09	8.50346e-07
HEATR1	1q43	0.55664	1.81447e-09	8.6691e-07
CCDC200	17q21.31	-0.555729	1.95265e-09	8.94083e-07
F12	5q35.3	0.55538	2.00836e-09	8.94083e-07
PDK3	Xp22.11	0.555359	2.0117e-09	8.94083e-07
PPFIA3	19q13.33	0.553517	2.33177e-09	9.94986e-07
LRPPRC	2p21	0.553457	2.34286e-09	9.94986e-07
ZNF700	19p13.2	-0.551727	2.68915e-09	1.11723e-06
RBM5	3p21.31	-0.551074	2.83203e-09	1.15155e-06
COPRS	17q11.2	0.550636	2.93202e-09	1.16737e-06
LXN	3q25.32	-0.549271	3.26587e-09	1.27376e-06
DSCC1	8q24.12	0.548335	3.51547e-09	1.34368e-06
RNASEH1	2p25.3	0.546932	3.92393e-09	1.45585e-06
RRP9	3p21.2	0.546475	4.06662e-09	1.45585e-06
CCDC85B	11q13.1	0.546451	4.07442e-09	1.45585e-06
EIF3H	8q23.3-q24.11	0.546328	4.11364e-09	1.45585e-06
NCL	2q37.1	0.545973	4.22917e-09	1.46952e-06
CDC123	10p14-p13	0.544712	4.66493e-09	1.59199e-06
VAMP2	17p13.1	-0.544388	4.78369e-09	1.59392e-06
TVP23C	17p12	-0.544244	4.8374e-09	1.59392e-06
NPM3	10q24.32	0.543554	5.10288e-09	1.6529e-06
TWNK	10q24.31	0.543162	5.2597e-09	1.6753e-06
BOP1	8q24.3	0.542011	5.748e-09	1.80082e-06
INTS13	12p11.23	0.541686	5.89326e-09	1.81655e-06
CKAP5	11p11.2	0.541283	6.07862e-09	1.84107e-06
ARHGAP39	8q24.3	0.541098	6.16548e-09	1.84107e-06
METTL8	2q31.1	0.540411	6.49867e-09	1.91071e-06
NCAPD3	11q25	0.540177	6.61609e-09	1.91576e-06
ZNF224	19q13.31	-0.538455	7.54479e-09	2.15207e-06
FAM83H	8q24.3	0.538219	7.68117e-09	2.15875e-06
MYC	8q24.21	0.537216	8.28872e-09	2.29573e-06
NLE1	17q12	0.536886	8.49872e-09	2.32027e-06
CLK4	5q35.3	-0.536215	8.94052e-09	2.40651e-06
RUVBL1	3q21.3	0.535357	9.53809e-09	2.5317e-06
UQCRB	8q22.1	0.534901	9.87104e-09	2.58418e-06
LRRC8D	1p22.2	0.534249	1.03668e-08	2.64787e-06
GTPBP4	10p15.3	0.534217	1.03914e-08	2.64787e-06
C8ORF33	8q24.3	0.533659	1.08352e-08	2.71198e-06
POLR1B	2q14.1	0.533547	1.09268e-08	2.71198e-06
ZNF846	19p13.2	-0.533165	1.12429e-08	2.75169e-06
TOP1MT	8q24.3	0.533009	1.13748e-08	2.75169e-06
PARVB	22q13.31	0.532565	1.17582e-08	2.8089e-06
STX8	17p13.1	-0.531823	1.24272e-08	2.93205e-06
YPEL5	2p23.1	-0.5306	1.36087e-08	3.16979e-06
AHCY	20q11.22	0.530445	1.37666e-08	3.16979e-06
CDC6	17q21.2	0.530035	1.4191e-08	3.22861e-06
PRMT3	11p15.1	0.52887	1.54652e-08	3.47712e-06
PTPMT1	11p11.2	0.527052	1.76767e-08	3.8754e-06
TRIM38	6p22.2	-0.526874	1.79093e-08	3.8754e-06
ZKSCAN2	16p12.1	0.526795	1.80136e-08	3.8754e-06
HMOX2	16p13.3	0.526769	1.80478e-08	3.8754e-06
ELF2	4q31.1	-0.52629	1.86908e-08	3.93739e-06
RIN1	11q13.2	0.526146	1.88886e-08	3.93739e-06
MON1A	3p21.31	0.526099	1.89545e-08	3.93739e-06
CCNG2	4q21.1	-0.525929	1.91913e-08	3.9437e-06
NARS2	11q14.1	0.525156	2.03036e-08	4.12789e-06
TNFSF10	3q26	-0.524502	2.12933e-08	4.28354e-06
RARRES1	3q25.32	-0.523408	2.3052e-08	4.58904e-06
TMEM263	12q23.3	-0.52284	2.40202e-08	4.73247e-06
SCLY	2q37.3	0.522628	2.43904e-08	4.7344e-06
CD320	19p13.2	0.522552	2.45254e-08	4.7344e-06
USP31	16p12.2	0.522288	2.49975e-08	4.77727e-06
EI24	11q24.2	0.520971	2.74846e-08	5.1669e-06
ANAPC1	2q13	0.520924	2.7577e-08	5.1669e-06
OTUD6B	8q21.3	0.520473	2.84854e-08	5.24015e-06
PPAT	4q12	0.520458	2.85163e-08	5.24015e-06
RAB27A	15q21.3	-0.520252	2.89399e-08	5.26734e-06
DPH2	1p34.1	0.519892	2.96963e-08	5.34516e-06
BTN3A1	6p22.2	-0.519784	2.99269e-08	5.34516e-06
TOMM40	19q13.32	0.519532	3.04715e-08	5.39205e-06
TEDC2	16p13.3	0.519179	3.12492e-08	5.47892e-06
CCDC113	16q21	0.518811	3.20834e-08	5.57268e-06
GIT2	12q24.11	-0.51859	3.2592e-08	5.57268e-06
PUS7	7q22.3	0.518561	3.26587e-08	5.57268e-06
AXIN1	16p13.3	0.517828	3.44107e-08	5.81967e-06
EXOSC4	8q24.3	0.517699	3.47276e-08	5.82175e-06
VPS45	1q21.2	-0.516655	3.73997e-08	6.21518e-06
UTP20	12q23.2	0.515896	3.94641e-08	6.5017e-06
MFNG	22q13.1	-0.515575	4.03699e-08	6.59409e-06
MED30	8q24.11	0.515188	4.14882e-08	6.71933e-06
PHPT1	9q34.3	-0.514475	4.36243e-08	7.00592e-06
SLC25A32	8q22.3	0.514136	4.4677e-08	7.11518e-06
PABPC1	8q22.3	0.51287	4.88278e-08	7.71196e-06
FIG4	6q21	-0.512151	5.13444e-08	8.04297e-06
XPO5	6p21.1	0.511763	5.27561e-08	8.19692e-06
KLHL11	17q21.2	0.511464	5.38658e-08	8.26994e-06
SSB	2q31.1	0.511404	5.40915e-08	8.26994e-06
HSF1	8q24.3	0.510983	5.57032e-08	8.44876e-06
NUDCD1	8q23.1	0.508575	6.58227e-08	9.87662e-06
CALCOCO1	12q13.13	-0.508503	6.61508e-08	9.87662e-06
NCR3LG1	11p15.1	0.507735	6.9749e-08	1.02769e-05
CSE1L	20q13.13	0.507702	6.99075e-08	1.02769e-05
AGER	6p21.32	-0.506614	7.53351e-08	1.09903e-05
SLC35F2	11q22.3	0.506202	7.74969e-08	1.122e-05
EBNA1BP2	1p34.2	0.505899	7.91227e-08	1.13065e-05
PDCD2L	19q13.11	0.50587	7.92772e-08	1.13065e-05
HGH1	8q24.3	0.505695	8.02354e-08	1.13511e-05
ZNF136	19p13.2	-0.505447	8.16052e-08	1.13511e-05
TMEM52	1p36.33	0.505396	8.18904e-08	1.13511e-05
ZNF226	19q13.31	-0.505383	8.19661e-08	1.13511e-05
CTPS1	1p34.2	0.504554	8.67333e-08	1.19249e-05
YBX1	1p34.2	0.504441	8.7409e-08	1.1932e-05
PRPF19	11q12.2	0.504227	8.86877e-08	1.20206e-05
PNRC1	6q15	-0.503659	9.21859e-08	1.24068e-05
TIMM10	11q12.1	0.503207	9.50577e-08	1.26632e-05
RBM28	7q32.1	0.503152	9.54165e-08	1.26632e-05
ADCY3	2p23.3	0.502426	1.00231e-07	1.32104e-05
TET2	4q24	-0.50231	1.01018e-07	1.3223e-05
ZNF225	19q13.31	-0.501211	1.08809e-07	1.41388e-05
TENT4B	16q12.1	0.501118	1.09494e-07	1.41388e-05
PAFAH1B1	17p13.3	-0.500909	1.11044e-07	1.42427e-05
HPDL	1p34.1	0.499955	1.18407e-07	1.50858e-05
AZIN1	8q22.3	0.499452	1.22469e-07	1.55001e-05
GLRX2	1q31.2	0.49923	1.24306e-07	1.55397e-05
TMEM165	4q12	-0.499145	1.25021e-07	1.55397e-05
E2F5	8q21.2	0.499121	1.25222e-07	1.55397e-05
IQANK1	8q24.3	0.498549	1.30106e-07	1.59185e-05
GAL	11q13.2	0.498518	1.3038e-07	1.59185e-05
ENTPD4	8p21.3	-0.498473	1.30773e-07	1.59185e-05
RAD21	8q24.11	0.49799	1.35063e-07	1.63366e-05
WDR43	2p23.2	0.497685	1.37836e-07	1.64533e-05
AHCTF1	1q44	0.497601	1.3861e-07	1.64533e-05
EPN3	17q21.33	0.497601	1.3861e-07	1.64533e-05
POLR3K	16p13.3	0.497315	1.41283e-07	1.66444e-05
ABCF2	7q36.1	0.497243	1.41962e-07	1.66444e-05
CGREF1	2p23.3	0.497133	1.43001e-07	1.6664e-05
OPLAH	8q24.3	0.49661	1.48069e-07	1.715e-05
OLA1	2q31.1	0.496391	1.5024e-07	1.72171e-05
IPO7	11p15.4	0.49637	1.5045e-07	1.72171e-05
UTP18	17q21.33	0.496157	1.52593e-07	1.73583e-05
KHK	2p23.3	0.496034	1.53843e-07	1.7397e-05
MFSD3	8q24.3	0.495642	1.5789e-07	1.77496e-05
SH3BGRL	Xq21.1	-0.495255	1.61989e-07	1.81039e-05
BYSL	6p21.1	0.494175	1.73972e-07	1.92794e-05
PHF1	6p21.32	-0.494127	1.74524e-07	1.92794e-05
MRPL15	8q11.23	0.493837	1.77886e-07	1.94261e-05
NUP93	16q13	0.493837	1.77886e-07	1.94261e-05
MRPL11	11q13.2	0.491967	2.01145e-07	2.18414e-05
PBX1	1q23.3	-0.491685	2.04893e-07	2.21227e-05
ARMC6	19p13.11	0.49147	2.07789e-07	2.23093e-05
CIRBP	19p13.3	-0.490478	2.21687e-07	2.3553e-05
ZNHIT2	11q13.1	0.490468	2.21838e-07	2.3553e-05
CLDND1	3q11.2	-0.489733	2.32712e-07	2.44931e-05
DOHH	19p13.3	0.489697	2.33257e-07	2.44931e-05
STIP1	11q13.1	0.48961	2.34581e-07	2.44931e-05
ZPR1	11q23.3	0.489529	2.35819e-07	2.44931e-05
PARS2	1p32.3	0.488956	2.44759e-07	2.52843e-05
TTL	2q14.1	0.488818	2.4696e-07	2.53745e-05
PIGB	15q21.3	-0.48815	2.57872e-07	2.63285e-05
NTAQ1	8q24.13	0.488005	2.6031e-07	2.63285e-05
CPNE3	8q21.3	0.487948	2.61273e-07	2.63285e-05
YPEL2	17q22	-0.487919	2.61756e-07	2.63285e-05
RTN4RL2	11q12.1	0.487675	2.65926e-07	2.66079e-05
NAGK	2p13.3	-0.487496	2.69008e-07	2.67761e-05
ZNF776	19q13.43	-0.487405	2.70601e-07	2.67951e-05
CISD3	17q12	0.485975	2.96702e-07	2.92282e-05
EIF2S2	20q11.22	0.485771	3.00616e-07	2.94619e-05
YWHAZ	8q22.3	0.48562	3.03542e-07	2.95245e-05
POLDIP2	17q11.2	0.485579	3.04344e-07	2.95245e-05
SQLE	8q24.13	0.484815	3.1961e-07	3.07231e-05
UBA7	3p21.31	-0.4848	3.19915e-07	3.07231e-05
BBIP1	10q25.2	-0.484668	3.2263e-07	3.08289e-05
FLOT1	6p21.33	-0.48434	3.29486e-07	3.13274e-05
FAM111A	11q12.1	-0.483924	3.38344e-07	3.20104e-05
DDX18	2q14.1	0.483666	3.43966e-07	3.23819e-05
SLC43A1	11q12.1	0.48354	3.46737e-07	3.24828e-05
MCM10	10p13	0.48344	3.48967e-07	3.25322e-05
VIRMA	8q22.1	0.483308	3.51915e-07	3.26478e-05
NPRL3	16p13.3	0.483032	3.58156e-07	3.29546e-05
RRP1	21q22.3	0.483009	3.58671e-07	3.29546e-05
ABCE1	4q31.21	0.482856	3.62183e-07	3.30607e-05
GIMAP2	7q36.1	-0.482808	3.63286e-07	3.30607e-05
ACACA	17q12	0.482523	3.69932e-07	3.3506e-05
RPP40	6p25.1	0.482436	3.71981e-07	3.35327e-05
FARSB	2q36.1	0.482316	3.74828e-07	3.36307e-05
ZNF875	19q13.12	-0.482035	3.8157e-07	3.4072e-05
MTIF2	2p16.1	0.481964	3.83312e-07	3.4072e-05
RPP25	15q24.2	0.48174	3.88783e-07	3.43983e-05
ZNF227	19q13.31	-0.481664	3.90674e-07	3.44064e-05
POLR1C	6p21.1	0.48156	3.93244e-07	3.44738e-05
ELP4	11p13	0.48128	4.00295e-07	3.49317e-05
EIF5B	2q11.2	0.481128	4.0415e-07	3.49605e-05
FAM83D	20q11.23	0.48108	4.0538e-07	3.49605e-05
URB2	1q42.13	0.481052	4.06113e-07	3.49605e-05
FHIP2B	8p21.3	-0.480907	4.09835e-07	3.50084e-05
NEDD9	6p24.2	-0.480888	4.10333e-07	3.50084e-05
PHB1	17q21.33	0.480614	4.17516e-07	3.54211e-05
EXOSC5	19q13.2	0.480511	4.20215e-07	3.54211e-05
AGMAT	1p36.21	0.480492	4.20731e-07	3.54211e-05
NUP205	7q33	0.480171	4.29346e-07	3.59879e-05
MTBP	8q24.12	0.480025	4.33303e-07	3.61609e-05
MCM4	8q11.21	0.479904	4.36633e-07	3.62126e-05
EARS2	16p12.2	0.479865	4.37711e-07	3.62126e-05
ZC3H15	2q32.1	0.479662	4.43334e-07	3.65196e-05
MRPL12	17q25.3	0.479256	4.54819e-07	3.71702e-05
DHCR24	1p32.3	0.479245	4.55121e-07	3.71702e-05
HMGA1	6p21.31	0.478862	4.66222e-07	3.79148e-05
CHAF1B	21q22.12-q22.13	0.478777	4.68716e-07	3.79561e-05
PSMG1	21q22.2	0.47844	4.78743e-07	3.86045e-05
DPYSL3	5q32	-0.478267	4.83954e-07	3.88607e-05
CEBPZ	2p22.2	0.478153	4.87425e-07	3.89757e-05
CLK1	2q33.1	-0.47794	4.93979e-07	3.93351e-05
CDIN1	15q14	0.477313	5.13744e-07	4.07392e-05
RNASEL	1q25.3	-0.476575	5.37974e-07	4.24844e-05
NME1	17q21.33	0.476436	5.42672e-07	4.2679e-05
XPOT	12q14.2	0.475993	5.57844e-07	4.36924e-05
E2F1	20q11.22	0.475873	5.62026e-07	4.38403e-05
PPM1G	2p23.3	0.475681	5.6878e-07	4.40494e-05
SSRP1	11q12.1	0.475666	5.69316e-07	4.40494e-05
TRIM65	17q25.1	0.475428	5.77813e-07	4.45265e-05
TTF2	1p13.1	0.474937	5.95686e-07	4.57195e-05
RELL2	5q31.3	0.47485	5.98916e-07	4.57835e-05
INPP5K	17p13.3	-0.474719	6.03775e-07	4.59711e-05
MTCH2	11p11.2	0.474329	6.18568e-07	4.69105e-05
TNFRSF14	1p36.32	-0.474061	6.28915e-07	4.75067e-05
ANAPC2	9q34.3	-0.473567	6.48398e-07	4.8626e-05
TRAP1	16p13.3	0.473557	6.48821e-07	4.8626e-05
RSL1D1	16p13.13	0.472796	6.79998e-07	5.05945e-05
GCSH	16q23.2	0.472787	6.80382e-07	5.05945e-05
KIF5B	10p11.22	0.472602	6.88178e-07	5.09758e-05
ATAD2	8q24.13	0.472475	6.93571e-07	5.1177e-05
NBN	8q21.3	0.472321	7.00202e-07	5.14675e-05
DARS1	2q21.3	0.472241	7.03646e-07	5.15225e-05
RIT1	1q22	-0.472093	7.10092e-07	5.16372e-05
ZNF841	19q13.41	-0.472081	7.10616e-07	5.16372e-05
DDX21	10q22.1	0.47163	7.30555e-07	5.27793e-05
ZSCAN16	6p22.1	-0.47156	7.33713e-07	5.27793e-05
ACADVL	17p13.1	-0.47154	7.34618e-07	5.27793e-05
ZHX3	20q12	0.470999	7.59391e-07	5.43241e-05
TOMM34	20q13.12	0.470939	7.62188e-07	5.43241e-05
CCDC138	2q13	0.470887	7.64647e-07	5.43241e-05
TMEM106A	17q21.31	-0.470807	7.68375e-07	5.43868e-05
ELOC	8q21.11	0.470579	7.79176e-07	5.49477e-05
LMBR1L	12q13.12	-0.470519	7.82059e-07	5.49483e-05
DCLRE1B	1p13.2	0.470063	8.04171e-07	5.62949e-05
PDRG1	20q11.21	0.469763	8.19022e-07	5.71253e-05
MFSD13A	10q24.32	0.469619	8.26252e-07	5.72538e-05
THEM6	8q24.3	0.469607	8.26857e-07	5.72538e-05
LRP8	1p32.3	0.469421	8.36309e-07	5.76993e-05
SSC4D	7q11.23	0.469259	8.4459e-07	5.8061e-05
B4GAT1	11q13.2	0.468938	8.61277e-07	5.88447e-05
MROH9	1q24.3	-0.468921	8.62148e-07	5.88447e-05
H2AC25	1q42.13	0.468786	8.69251e-07	5.91184e-05
BOLA3	2p13.1	0.468144	9.03847e-07	6.12533e-05
NIP7	16q22.1	0.467946	9.14778e-07	6.1775e-05
PA2G4	12q13.2	0.46782	9.2182e-07	6.20313e-05
TIA1	2p13.3	-0.467156	9.59683e-07	6.43527e-05
ZFP14	19q13.12	-0.466968	9.7063e-07	6.48591e-05
SENP7	3q12.3	-0.46674	9.84108e-07	6.54116e-05
FAM91A1	8q24.13	0.466691	9.87051e-07	6.54116e-05
CCT3	1q22	0.466655	9.89165e-07	6.54116e-05
CCT4	2p15	0.466026	1.02747e-06	6.76243e-05
KATNB1	16q21	0.46599	1.0297e-06	6.76243e-05
AOPEP	9q22.32	-0.465767	1.04367e-06	6.80574e-05
GEMIN6	2p22.1	0.465721	1.04651e-06	6.80574e-05
AK4	1p31.3	0.465714	1.04698e-06	6.80574e-05
STAM2	2q23.3	-0.465636	1.05191e-06	6.81462e-05
NDC1	1p32.3	0.465369	1.06898e-06	6.90177e-05
POP7	7q22.1	0.465297	1.07362e-06	6.90841e-05
TIGD5	8q24.3	0.464845	1.10317e-06	7.0747e-05
UTP4	16q22.1	0.464773	1.10795e-06	7.08162e-05
IFT22	7q22.1	0.464667	1.11507e-06	7.10336e-05
IRF2	4q35.1	-0.46446	1.129e-06	7.16821e-05
RIDA	8q22.2	0.464338	1.13726e-06	7.19672e-05
HMGN3	6q14.1	-0.464226	1.14496e-06	7.22158e-05
CCDC51	3p21.31	0.464166	1.14909e-06	7.22378e-05
WDR77	1p13.2	0.464095	1.15397e-06	7.23064e-05
PLD6	17p11.2	0.463654	1.18485e-06	7.39988e-05
CACNA1H	16p13.3	-0.463534	1.19339e-06	7.42895e-05
TRIB2	2p24.3	-0.463371	1.20515e-06	7.45543e-05
PNPT1	2p16.1	0.463366	1.20545e-06	7.45543e-05
HSPA8	11q24.1	0.463279	1.21176e-06	7.47028e-05
SLC27A4	9q34.11	0.463051	1.22838e-06	7.54841e-05
UBR5	8q22.3	0.462846	1.24354e-06	7.61711e-05
ABCD4	14q24.3	-0.462624	1.26013e-06	7.69407e-05
POLR1G	19q13.32	0.46254	1.26647e-06	7.7081e-05
CDCA5	11q13.1	0.46245	1.27328e-06	7.72499e-05
UBE2O	17q25.1	0.462298	1.28483e-06	7.77038e-05
CD63	12q13.2	-0.462187	1.29334e-06	7.79717e-05
B4GALT2	1p34.1	0.461785	1.32472e-06	7.96121e-05
NABP2	12q13.3	0.461694	1.33194e-06	7.97953e-05
SLC4A2	7q36.1	0.461614	1.33825e-06	7.98481e-05
ASIC1	12q13.12	0.461514	1.34628e-06	7.98481e-05
CENPC	4q13.2	-0.461502	1.34724e-06	7.98481e-05
RRP1B	21q22.3	0.461473	1.34953e-06	7.98481e-05
ENTREP3	1q22	0.461406	1.35495e-06	7.99212e-05
ZNF586	19q13.43	-0.461158	1.37502e-06	8.07222e-05
VPS35L	16p12.3	-0.461134	1.37698e-06	8.07222e-05
TBC1D30	12q14.3	0.460163	1.45857e-06	8.52436e-05
MET	7q31	0.460073	1.46636e-06	8.54378e-05
EIF3M	11p13	0.459632	1.50514e-06	8.7323e-05
DDX1	2p24.3	0.459602	1.50785e-06	8.7323e-05
POLR1H	6p22.1	0.459478	1.51891e-06	8.76977e-05
AURKA	20q13.2	0.45925	1.5395e-06	8.86189e-05
BTG1	12q21.33	-0.459125	1.55087e-06	8.90052e-05
USF1	1q23.3	-0.458986	1.56368e-06	8.94715e-05
TCOF1	5q32-q33.1	0.458835	1.57762e-06	8.99997e-05
FAM120B	6q27	-0.458651	1.59484e-06	9.03732e-05
MRGBP	20q13.33	0.458638	1.5961e-06	9.03732e-05
GPATCH4	1q22-q23.1	0.458614	1.59835e-06	9.03732e-05
PKP3	11p15.5	0.458262	1.63181e-06	9.19927e-05
PGAM5	12q24.33	0.45817	1.64069e-06	9.22214e-05
URB1	21q22.11	0.458098	1.64766e-06	9.23413e-05
ZNF836	19q13.33	-0.458047	1.65263e-06	9.23493e-05
TTPA	8q12.3	0.457906	1.66637e-06	9.28453e-05
EBAG9	8q23.2	0.457661	1.6905e-06	9.3916e-05
STARD7	2q11.2	0.456962	1.76131e-06	9.75662e-05
PALLD	4q32.3	-0.456023	1.86079e-06	0.000102779
PIAS3	1q21.1	-0.455825	1.88244e-06	0.000103631
TBL3	16p13.3	0.455783	1.88706e-06	0.000103631
RPUSD4	11q24.2	0.45534	1.93644e-06	0.000106038
SELENOI	2p23.3	0.454992	1.97612e-06	0.000107902
MRPS23	17q22	0.454914	1.98512e-06	0.000108084
GPT2	16q11.2	0.454833	1.99448e-06	0.000108285
PTOV1	19q13.33	-0.454737	2.00572e-06	0.000108587
SMG6	17p13.3	-0.454473	2.0367e-06	0.000109953
GADD45GIP1	19p13.13	0.454221	2.06675e-06	0.000111261
ALKBH8	11q22.3	0.453827	2.11467e-06	0.000113521
CLCN2	3q27.1	0.453695	2.13093e-06	0.000113825
CDH3	16q22.1	0.453684	2.13224e-06	0.000113825
LMNB2	19p13.3	0.453453	2.16096e-06	0.000115037
NCAPH	2q11.2	0.453348	2.17419e-06	0.000115202
TFAP4	16p13.3	0.453293	2.18118e-06	0.000115202
CCDC124	19p13.11	0.453281	2.18269e-06	0.000115202
FEN1	11q12.2	0.453237	2.18818e-06	0.000115202
ZNHIT6	1p22.3	0.452706	2.25652e-06	0.000118473
VGF	7q22.1	0.45256	2.27564e-06	0.00011915
HOOK1	1p32.1	0.451893	2.36497e-06	0.000123489
ZNF266	19p13.2	-0.451665	2.39627e-06	0.000124782
ZNF235	19q13.2	-0.451548	2.41252e-06	0.000125287
RABGAP1L	1q25.1	-0.451426	2.42944e-06	0.000125824
ZP3	7q11.23	0.451078	2.4786e-06	0.000127609
GIT1	17q11.2	0.451065	2.48051e-06	0.000127609
TPX2	20q11.21	0.451041	2.48394e-06	0.000127609
MOCS3	20q13.13	0.450768	2.52328e-06	0.000129283
ATOSA	15q21.2-q21.3	-0.450717	2.53065e-06	0.000129313
TP53I3	2p23.3	-0.450525	2.55872e-06	0.000130399
MSRA	8p23.1	-0.450405	2.57641e-06	0.000130951
BRMS1	11q13.2	0.450285	2.59422e-06	0.000131507
APBB3	5q31.3	-0.449852	2.65939e-06	0.000134454
ZW10	11q23.2	0.449741	2.6764e-06	0.000134485
DNAJA3	16p13.3	0.449721	2.67948e-06	0.000134485
CNTNAP2	7q35-q36.1	0.44971	2.68112e-06	0.000134485
ZFPL1	11q13.1	0.449377	2.73278e-06	0.000136718
NOL10	2p25.1	0.449305	2.74406e-06	0.000136924
PTPN11	12q24.13	0.44892	2.80519e-06	0.000139364
ANKRD46	8q22.3	0.448905	2.80755e-06	0.000139364
CHFR	12q24.33	-0.448726	2.83635e-06	0.000140429
NOPCHAP1	12q23.3	0.448591	2.85835e-06	0.000141152
TAF4B	18q11.2	0.448461	2.87964e-06	0.000141631
PRPF40A	2q23.3	0.448402	2.88929e-06	0.000141631
LRATD2	8q24.21	0.448396	2.89028e-06	0.000141631
CACYBP	1q25.1	0.448262	2.91245e-06	0.000142353
TYRO3	15q15.1	0.448102	2.93914e-06	0.000143291
PPME1	11q13.4	0.447905	2.97226e-06	0.000144307
DDX28	16q22.1	0.447889	2.97509e-06	0.000144307
ADK	10q22.2	0.447442	3.05169e-06	0.000147275
PLK1	16p12.2	0.447442	3.05169e-06	0.000147275
LAPTM4B	8q22.1	0.447369	3.06445e-06	0.000147518
CBARP	19p13.3	0.44692	3.14358e-06	0.000150947
PAK1IP1	6p24.2	0.446861	3.15407e-06	0.000151071
C3ORF38	3p11.1	-0.44674	3.17587e-06	0.000151735
DAGLA	11q12.2	0.446657	3.1908e-06	0.000152068
CLSPN	1p34.3	0.446608	3.19974e-06	0.0001521
ALPK1	4q25	-0.446566	3.20738e-06	0.0001521
NCKAP1	2q32.1	0.446405	3.23673e-06	0.000153112
PPP1R16A	8q24.3	0.445829	3.34407e-06	0.000157666
RPS7	2p25.3	0.445801	3.3495e-06	0.000157666
KLHDC1	14q21.3	-0.445586	3.39041e-06	0.000159199
CHEK1	11q24.2	0.445444	3.41774e-06	0.000159873
SMG8	17q22	0.445425	3.42148e-06	0.000159873
ZNF696	8q24.3	0.44498	3.50836e-06	0.000163532
ABCB10	1q42.13	0.44477	3.5503e-06	0.000165085
TMEM70	8q21.11	0.444608	3.58275e-06	0.000166189
CIMAP1B	22q13.33	-0.444401	3.62485e-06	0.000167342
STK26	Xq26.2	0.4444	3.62512e-06	0.000167342
BHLHE41	12p12.1	-0.444008	3.70587e-06	0.000170658
MDH2	7q11.23	0.44347	3.81967e-06	0.000175218
FBF1	17q25.1	0.443454	3.82325e-06	0.000175218
IFRD2	3p21.31	0.443302	3.85601e-06	0.000176297
GTF2H3	12q24.31	0.44312	3.8956e-06	0.000177682
BZW2	7p21.1	0.443031	3.91503e-06	0.000178066
SLC3A2	11q12.3	0.442996	3.92265e-06	0.000178066
STUB1	16p13.3	0.442912	3.94131e-06	0.000178489
BMP7	20q13.31	0.442748	3.97756e-06	0.000179705
RHPN1	8q24.3	0.44258	4.01517e-06	0.000180538
PRSS33	16p13.3	0.442547	4.02268e-06	0.000180538
C12ORF76	12q24.11	-0.44254	4.02433e-06	0.000180538
FUT1	19q13.33	0.44198	4.15227e-06	0.000185841
CYC1	8q24.3	0.441822	4.1891e-06	0.000187019
SHOC1	9q31.3	-0.441784	4.19816e-06	0.000187019
FRMD5	15q15.3	0.441723	4.21225e-06	0.00018721
IMPDH1	7q32.1	0.441657	4.22781e-06	0.000187465
DDX27	20q13.13	0.441405	4.2877e-06	0.000189681
MTERF3	8q22.1	0.441183	4.34113e-06	0.000191601
DUSP22	6p25.3	-0.441051	4.37319e-06	0.000192572
FASN	17q25.3	0.440929	4.40303e-06	0.00019344
ULK1	12q24.33	-0.440436	4.52564e-06	0.00019821
RNF8	6p21.2	0.440409	4.53235e-06	0.00019821
CHRNA5	15q25.1	0.439961	4.64681e-06	0.000202752
MLST8	16p13.3	0.439835	4.67944e-06	0.00020371
DNTTIP2	1p22.1	0.439556	4.75237e-06	0.000206415
MARS2	2q33.1	0.439445	4.78181e-06	0.000207223
NECAB3	20q11.22	0.43934	4.80964e-06	0.000207957
DCLRE1A	10q25.3	0.439077	4.88016e-06	0.00021053
CARD8	19q13.33	-0.438441	5.05497e-06	0.000217051
LPAR6	13q14.2	-0.438423	5.06e-06	0.000217051
NDRG4	16q21	0.438404	5.0654e-06	0.000217051
TIMM50	19q13.2	0.438154	5.13568e-06	0.000219153
ATAD3A	1p36.33	0.438148	5.13738e-06	0.000219153
CITED2	6q24.1	-0.438092	5.15347e-06	0.00021935
AIRIM	1p34.3	0.437629	5.28675e-06	0.000223527
TPSG1	16p13.3	-0.437612	5.29178e-06	0.000223527
UQCC4	16p13.3	0.437604	5.29414e-06	0.000223527
PSMD3	17q21.1	0.437589	5.29841e-06	0.000223527
NBPF20	1q21.1	0.437532	5.31519e-06	0.000223741
RPS6KA4	11q13.1	0.437432	5.34455e-06	0.000224254
ZNF155	19q13.31	-0.43741	5.35084e-06	0.000224254
INTS5	11q12.3	0.437343	5.37072e-06	0.000224295
API5	11p12	0.437328	5.37528e-06	0.000224295
PLTP	20q13.12	0.43706	5.45517e-06	0.000227132
AMIGO1	1p13.3	0.436912	5.49958e-06	0.000228484
SLC25A39	17q21.31	0.436682	5.56961e-06	0.000230626
TMEM209	7q32.2	0.436664	5.57529e-06	0.000230626
BIRC5	17q25.3	0.436545	5.61178e-06	0.000230866
MCMDC2	8q13.1	0.436544	5.61218e-06	0.000230866
TGS1	8q12.1	0.436527	5.61733e-06	0.000230866
MALSU1	7p15.3	0.436443	5.64331e-06	0.000231034
TAF2	8q24.12	0.436436	5.64558e-06	0.000231034
NLN	5q12.3	0.436161	5.73137e-06	0.000233741
EXO1	1q43	0.436146	5.73621e-06	0.000233741
SECISBP2L	15q21.1	-0.436084	5.75554e-06	0.00023403
DDX17	22q13.1	-0.435948	5.79861e-06	0.000235281
ZNF296	19q13.32	0.435548	5.92738e-06	0.000239996
PARP8	5q11.1	-0.435344	5.99396e-06	0.000242179
ZNF506	19p13.11	-0.435236	6.02949e-06	0.000243101
ALDH4A1	1p36.13	0.43507	6.0843e-06	0.000244794
DKC1	Xq28	0.434995	6.10917e-06	0.000245278
TSPAN4	11p15.5	-0.434407	6.30859e-06	0.000252754
GINS3	16q21	0.434367	6.32262e-06	0.000252786
ST6GALNAC6	9q34.11	-0.433963	6.46322e-06	0.0002576
RARS2	6q15	-0.433888	6.48983e-06	0.0002576
FOXRED2	22q12.3	0.43388	6.4927e-06	0.0002576
TOP1	20q12	0.433868	6.49694e-06	0.0002576
ZNF221	19q13.31	-0.433519	6.62142e-06	0.000261992
ZFP64	20q13.2	0.433279	6.70844e-06	0.000264886
IFT56	7q34	0.433013	6.80618e-06	0.000268192
FYN	6q21	-0.432939	6.83382e-06	0.000268574
CTDSP1	2q35	-0.432911	6.844e-06	0.000268574
TMEM185B	2q14.2	0.432645	6.94379e-06	0.000271705
CCT6A	7p11.2	0.432618	6.95376e-06	0.000271705
PLK5	19p13.3	0.432585	6.96644e-06	0.000271705
ZNF83	19q13.41	-0.432475	7.00787e-06	0.000272765
PBXIP1	1q21.3	-0.432355	7.05363e-06	0.000273988
EIF4A3	17q25.3	0.432271	7.08583e-06	0.00027468
SLC25A10	17q25.3	0.432019	7.18325e-06	0.000277893
EIF3E	8q23.1	0.431835	7.2554e-06	0.000280117
BNIP3L	8p21.2	-0.43163	7.336e-06	0.000282658
CCDC91	12p11.22	-0.431582	7.35507e-06	0.000282823
IMP4	2q21.1	0.431219	7.501e-06	0.000287338
SASS6	1p21.2	0.431215	7.50257e-06	0.000287338
GMEB2	20q13.33	0.431156	7.52641e-06	0.000287493
PLCL2	3p24.3	-0.431131	7.5367e-06	0.000287493
ARPC3	12q24.11	-0.431093	7.55204e-06	0.000287504
ATIC	2q35	0.431028	7.57866e-06	0.000287899
HSPA9	5q31.2	0.430994	7.59254e-06	0.000287899
ZSWIM8	10q22.2	-0.430556	7.7741e-06	0.0002942
TRIB3	20p13	0.430507	7.79479e-06	0.0002944
TCIRG1	11q13.2	-0.430456	7.81642e-06	0.000294634
RECQL4	8q24.3	0.430351	7.8606e-06	0.000295708
CDK9	9q34.11	-0.430315	7.87586e-06	0.000295708
GSTCD	4q24	0.430255	7.90135e-06	0.000296084
C1ORF35	1q42.13	0.430214	7.9187e-06	0.000296153
FBXL5	4p15.32	-0.429994	8.01335e-06	0.000298811
GART	21q22.11	0.429952	8.03149e-06	0.000298811
RNASEH2A	19p13.13	0.42994	8.03668e-06	0.000298811
ATP9B	18q23	-0.429893	8.0569e-06	0.000298981
PALD1	10q22.1	0.429787	8.10292e-06	0.000300106
SIDT2	11q23.3	-0.429427	8.26124e-06	0.000305378
MRPS7	17q25.1	0.429103	8.40622e-06	0.000310138
ATP5F1E	20q13.32	0.429031	8.43876e-06	0.000310738
SLC25A33	1p36.22	0.428924	8.48721e-06	0.000311424
SYT7	11q12.2	0.428839	8.52612e-06	0.000311424
PXMP4	20q11.22	0.428803	8.5426e-06	0.000311424
ACTR3B	7q36.1-q36.2	0.428793	8.54691e-06	0.000311424
PTDSS2	11p15.5	0.428783	8.55183e-06	0.000311424
GNL3L	Xp11.22	0.428775	8.55517e-06	0.000311424
VAMP1	12p13.31	-0.428702	8.58884e-06	0.000311764
CHTF18	16p13.3	0.428684	8.59713e-06	0.000311764
TGFBR1	9q22.33	-0.428635	8.61987e-06	0.000311997
UQCC3	11q12.3	0.428395	8.73141e-06	0.000315436
MIB2	1p36.33	-0.428253	8.79777e-06	0.000317234
EIF3B	7p22.3	0.428212	8.81716e-06	0.000317335
PNPO	17q21.32	0.427555	9.13256e-06	0.000328068
SEPHS2	16p11.2	0.427316	9.24969e-06	0.000331653
LRRC8E	19p13.2	0.426896	9.459e-06	0.000338306
POLR1E	9p13.2	0.426873	9.47066e-06	0.000338306
TAB2	6q25.1	-0.42677	9.52292e-06	0.000339538
WDR36	5q22.1	0.426451	9.68619e-06	0.000344717
PSMD11	17q11.2	0.4262	9.81625e-06	0.000348696
DCTPP1	16p11.2	0.425995	9.92395e-06	0.000351683
RPL23	17q12	0.42597	9.93714e-06	0.000351683
CCT7	2p13.2	0.425906	9.97064e-06	0.000352216
TALDO1	11p15.5	0.425532	1.01709e-05	0.000358628
YWHAB	20q13.12	0.425492	1.01922e-05	0.000358717
TUFM	16p11.2	0.425037	1.04411e-05	0.000365869
GOT2	16q21	0.425013	1.04544e-05	0.000365869
HMBOX1	8p21.1-p12	-0.424988	1.04684e-05	0.000365869
RPAP1	15q15.1	0.424928	1.05018e-05	0.000365869
SEC31A	4q21.22	-0.424911	1.05111e-05	0.000365869
RPUSD1	16p13.3	0.424893	1.05211e-05	0.000365869
NEURL2	20q13.12	0.424862	1.05385e-05	0.000365869
TMEM68	8q12.1	0.424844	1.05486e-05	0.000365869
ACAP1	17p13.1	-0.424734	1.06098e-05	0.000367325
PIGW	17q12	0.424694	1.06327e-05	0.000367452
ZNF446	19q13.43	0.424641	1.06624e-05	0.000367813
TONSL	8q24.3	0.424494	1.07454e-05	0.000370008
MAL2	8q24.12	0.424443	1.07746e-05	0.000370349
MRPL49	11q13.1	0.42423	1.08964e-05	0.000373775
LCOR	10q24.1	0.42419	1.09198e-05	0.000373775
ARL6IP5	3p14.1	-0.424167	1.0933e-05	0.000373775
BTN3A3	6p22.2	-0.42381	1.11408e-05	0.000379226
CDK17	12q23.1	-0.423798	1.11478e-05	0.000379226
PDZD7	10q24.31	0.423764	1.1168e-05	0.000379226
UCHL5	1q31.2	0.423758	1.11718e-05	0.000379226
H3-3A	1q42.12	-0.423608	1.12605e-05	0.000381259
OR1K1	9q33	-0.423589	1.12716e-05	0.000381259
TXLNG	Xp22.2	0.423471	1.1342e-05	0.000382964
MRPS12	19q13.2	0.423038	1.16039e-05	0.000391114
RAD54B	8q22.1	0.422958	1.16524e-05	0.00039115
SUSD6	14q24.1	-0.422956	1.16537e-05	0.00039115
PSMA5	1p13.3	0.422936	1.16664e-05	0.00039115
DGKZ	11p11.2	0.422485	1.19463e-05	0.000399835
ZNF256	19q13.43	-0.422391	1.20053e-05	0.000401109
ZNF429	19p12	-0.422339	1.20378e-05	0.000401493
DERL2	17p13.2	-0.422299	1.2063e-05	0.000401632
DPAGT1	11q23.3	0.422203	1.2124e-05	0.00040296
BBS4	15q24.1	-0.421909	1.23125e-05	0.000408515
CBFA2T3	16q24.3	-0.421825	1.23669e-05	0.000409608
ARHGEF2	1q22	-0.421749	1.24167e-05	0.000410547
PSMD14	2q24.2	0.421617	1.2503e-05	0.000412684
MAP3K21	1q42.2	0.421533	1.25581e-05	0.00041379
MRPS33	7q34	0.420745	1.30863e-05	0.00043045
ZNF48	16p11.2	0.420711	1.311e-05	0.000430491
VARS1	6p21.33	0.420453	1.32879e-05	0.000435584
CAMTA2	17p13.2	-0.420255	1.3426e-05	0.000439355
UTP14A	Xq26.1	0.420033	1.35823e-05	0.000443713
PSTPIP1	15q24.3	-0.419994	1.36096e-05	0.000443846
MYL6	12q13.2	-0.419788	1.37568e-05	0.000447882
DEPDC1	1p31.3	0.419742	1.37896e-05	0.000448184
PUS1	12q24.33	0.419642	1.38612e-05	0.000449748
GPSM2	1p13.3	0.419286	1.41208e-05	0.000457395
DNAAF5	7p22.3	0.418969	1.43553e-05	0.000464204
TCFL5	20q13.33	0.41867	1.45798e-05	0.000470667
TYK2	19p13.2	-0.418566	1.46591e-05	0.000472429
FMO3	1q24.3	-0.418525	1.46902e-05	0.000472632
STOML2	9p13.3	0.41845	1.47478e-05	0.000472844
UTP6	17q11.2	0.418423	1.47681e-05	0.000472844
RASGRP1	15q14	-0.418406	1.47809e-05	0.000472844
WSB1	17q11.1	-0.418387	1.47957e-05	0.000472844
WDR20	14q32.31	-0.418338	1.48336e-05	0.000473263
ACTR5	20q11.23	0.418237	1.49113e-05	0.000474949
PROSER2	10p14	0.418124	1.49987e-05	0.000476938
KLHL20	1q25.1	-0.418031	1.50715e-05	0.000478458
EHBP1L1	11q13.1	-0.417973	1.51167e-05	0.000479096
PCDHB12	5q31.3	-0.417874	1.51948e-05	0.000480129
DUOX1	15q21.1	-0.417868	1.51995e-05	0.000480129
ZNF493	19p12	-0.417709	1.53248e-05	0.000482295
FRMD4B	3p14.1	-0.41769	1.534e-05	0.000482295
TSSK4	14q12	-0.417685	1.53438e-05	0.000482295
MCEE	2p13.3	-0.417427	1.555e-05	0.000487973
SAAL1	11p15.1	0.417319	1.56371e-05	0.000489901
SUN2	22q13.1	-0.417174	1.57549e-05	0.000492785
TAPBPL	12p13.31	-0.417092	1.58214e-05	0.000494056
SFXN4	10q26.11	0.417054	1.58529e-05	0.000494232
USP36	17q25.3	0.417013	1.58863e-05	0.000494467
DDX52	17q12	0.416775	1.60823e-05	0.000499059
ZNF655	7q22.1	-0.416756	1.60982e-05	0.000499059
MR1	1q25.3	-0.416739	1.61122e-05	0.000499059
MRPL19	2p12	0.416701	1.61442e-05	0.000499242
ZBTB4	17p13.1	-0.416514	1.63009e-05	0.000503273
SLC35G1	10q23.33	0.416276	1.65017e-05	0.00050865
CDC42SE1	1q21.3	-0.41624	1.65323e-05	0.000508774
PEDS1	20q13.13	0.415963	1.677e-05	0.00051526
EGLN2	19q13.2	-0.415904	1.68208e-05	0.000515991
TMEM33	4p13	0.415745	1.69594e-05	0.00051941
TAMALIN	12q13.13	-0.415703	1.69961e-05	0.0005197
PXDC1	6p25.2	-0.415659	1.70339e-05	0.000520025
RCC1	1p35.3	0.415393	1.72689e-05	0.000526357
PDF	16q22.1	0.41522	1.74228e-05	0.000529997
WDR75	2q32.2	0.415194	1.74465e-05	0.000529997
SORD	15q21.1	0.415158	1.74788e-05	0.000529997
ATXN3	14q32.12	-0.415135	1.74992e-05	0.000529997
DNMT3B	20q11.21	0.415069	1.75586e-05	0.000530954
RCOR3	1q32.2-q32.3	-0.415033	1.75911e-05	0.000531096
JPH1	8q21.11	0.414889	1.77216e-05	0.00053419
ZMAT1	Xq22.1	-0.414677	1.79146e-05	0.000538093
PNPLA4	Xp22.31	0.414665	1.79256e-05	0.000538093
CARM1	19p13.2	0.414655	1.79355e-05	0.000538093
TKT	3p21.1	0.414344	1.82233e-05	0.000545872
UTP23	8q24.11	0.414272	1.82906e-05	0.00054703
SP140L	2q37.1	-0.414077	1.84736e-05	0.00055164
THAP4	2q37.3	0.413947	1.85976e-05	0.000554475
SRD5A1	5p15.31	0.413906	1.86364e-05	0.000554767
RPL19	17q12	0.413782	1.87548e-05	0.000556789
RABEP1	17p13.2	-0.413774	1.87626e-05	0.000556789
CDK4	12q14.1	0.413569	1.89604e-05	0.000561787
HSPE1	2q33.1	0.413465	1.90607e-05	0.000563883
SLC30A2	1p36.11	0.413317	1.92058e-05	0.000567298
ZNF808	19q13.41	-0.413213	1.93074e-05	0.000569029
NDUFAF2	5q12.1	0.413197	1.9324e-05	0.000569029
CCDC159	19p13.2	-0.413141	1.93785e-05	0.000569539
TBC1D24	16p13.3	0.413103	1.94164e-05	0.000569539
PPP3CC	8p21.3	-0.413084	1.94354e-05	0.000569539
CTNNBL1	20q11.23	0.413059	1.94605e-05	0.000569539
ESR1	6q25.1-q25.2	-0.412942	1.9576e-05	0.000571398
CPNE8	12q12	-0.412925	1.95931e-05	0.000571398
ULBP3	6q25.1	0.412905	1.96137e-05	0.000571398
NAT16	7q22.1	0.412674	1.98461e-05	0.000577288
DHX37	12q24.31	0.412581	1.99399e-05	0.000579135
CIAPIN1	16q21	0.41243	2.0094e-05	0.000582725
TPCN1	12q24.13	-0.412392	2.01321e-05	0.000582946
WDR26	1q42.11-q42.12	-0.412241	2.02874e-05	0.000586555
FDX1	11q22.3	0.412161	2.03706e-05	0.000588071
TANGO6	16q22.1	0.41211	2.0423e-05	0.000588693
RTEL1	20q13.33	0.411956	2.05843e-05	0.000592449
PFDN6	6p21.32	0.411606	2.09527e-05	0.000602145
ATP2A3	17p13.2	-0.411462	2.11064e-05	0.00060498
STRAP	12p12.3	0.411449	2.11204e-05	0.00060498
INTS2	17q23.2	0.411425	2.11463e-05	0.00060498
MAD2L1	4q27	0.411366	2.12094e-05	0.000605879
MSH2	2p21-p16.3	0.411333	2.12455e-05	0.000606005
CDC20	1p34.2	0.411	2.16066e-05	0.000615142
APLP2	11q24.3	0.410979	2.16302e-05	0.000615142
SCRIB	8q24.3	0.410936	2.16777e-05	0.000615575
CCDC47	17q23.3	0.410516	2.21435e-05	0.000627399
IRAK2	3p25.3	0.410501	2.21597e-05	0.000627399
RIOX2	3q11.2	0.410338	2.23432e-05	0.000631658
PRPSAP2	17p11.2	-0.410209	2.24888e-05	0.000633235
DDX20	1p13.2	0.410209	2.24888e-05	0.000633235
ZNF350	19q13.41	-0.410201	2.24984e-05	0.000633235
ZSCAN30	18q12.2	-0.410107	2.2605e-05	0.0006353
TENT2	5q14.1	-0.409999	2.27286e-05	0.000637837
SLC25A3	12q23.1	0.409821	2.29346e-05	0.000642672
ARRDC3	5q14.3	-0.409613	2.31764e-05	0.000648497
NOP58	2q33.1	0.409573	2.32226e-05	0.000648842
SLC39A4	8q24.3	0.409289	2.35581e-05	0.000657253
LMF2	22q13.33	-0.409217	2.36437e-05	0.00065868
ABCB7	Xq13.3	0.409119	2.37611e-05	0.000660986
LDLRAD4	18p11.21	-0.408997	2.39065e-05	0.000664067
RUFY3	4q13.3	-0.408617	2.43686e-05	0.000675509
SH3PXD2A	10q24.33	-0.4086	2.43891e-05	0.000675509
CSTF1	20q13.2-q13.31	0.408473	2.45456e-05	0.000678859
JPT2	16p13.3	0.408414	2.46182e-05	0.000679883
DLAT	11q23.1	0.408329	2.47239e-05	0.000681654
TINF2	14q12	-0.408305	2.47537e-05	0.000681654
MRPL45	17q12	0.408125	2.49785e-05	0.000686854
MCM3	6p12.2	0.407647	2.55841e-05	0.000702497
SLC19A1	21q22.3	0.407369	2.59436e-05	0.000711345
KAT2B	3p24.3	-0.407268	2.60748e-05	0.00071392
RPIA	2p11.2	0.407166	2.62083e-05	0.000716169
ATP5PB	1p13.2	0.407148	2.62319e-05	0.000716169
FAM114A1	4p14	-0.4071	2.6295e-05	0.000716867
ZFAND1	8q21.13	0.406913	2.65424e-05	0.000722582
TMEM30A	6q14.1	-0.40685	2.66253e-05	0.000723084
KPNA2	17q24.2	0.406842	2.66366e-05	0.000723084
LRRC20	10q22.1	0.406688	2.68418e-05	0.000727622
RPUSD2	15q15.1	0.406658	2.68821e-05	0.000727682
DOCK10	2q36.2	-0.406577	2.6992e-05	0.000729204
TSR3	16p13.3	0.40656	2.70146e-05	0.000729204
RPP25L	9p13.3	0.406506	2.70876e-05	0.000730142
ZNF777	7q36.1	0.406434	2.71852e-05	0.00073174
GTF2H5	6q25.3	0.406296	2.7373e-05	0.000735565
GID8	20q13.33	0.406273	2.74042e-05	0.000735565
CDC25A	3p21.31	0.406237	2.74535e-05	0.000735854
ZYG11B	1p32.3	0.406009	2.77676e-05	0.000743229
IARS2	1q41	0.405759	2.81151e-05	0.000750974
ALOX5	10q11.21	-0.405737	2.81472e-05	0.000750974
PRDX2	19p13.13	0.405715	2.81775e-05	0.000750974
TBC1D31	8q24.13	0.405666	2.82466e-05	0.000750974
BIRC2	11q22.2	-0.405661	2.82534e-05	0.000750974
SLC27A5	19q13.43	0.405439	2.85674e-05	0.000758166
LYAR	4p16.3	0.405414	2.86033e-05	0.000758166
NDUFAB1	16p12.2	0.405374	2.86597e-05	0.000758608
VTA1	6q24.1-q24.2	0.405317	2.8742e-05	0.000759735
MDFIC	7q31.1-q31.2	-0.405115	2.90316e-05	0.000766331
GNPDA1	5q31.3	0.405041	2.91393e-05	0.000768111
QDPR	4p15.32	0.404932	2.92961e-05	0.000771182
PEX3	6q24.2	0.404844	2.94256e-05	0.000773526
NFS1	20q11.22	0.4047	2.96369e-05	0.000778008
SLC52A2	8q24.3	0.404056	3.05978e-05	0.000801984
TNFRSF1A	12p13.31	-0.404032	3.06341e-05	0.000801984
HS1BP3	2p24.1	0.403912	3.08169e-05	0.000805665
PUF60	8q24.3	0.403592	3.13095e-05	0.000817427
RRN3	16p13.11	0.403494	3.14624e-05	0.000819715
MTPAP	10p11.23	0.40348	3.14829e-05	0.000819715
GNAZ	22q11.22-q11.23	0.403374	3.16497e-05	0.000822934
GRWD1	19q13.33	0.403296	3.1772e-05	0.000824992
AIFM1	Xq26.1	0.403201	3.19212e-05	0.000827742
GRHL2	8q22.3	0.403156	3.19913e-05	0.000828436
SERBP1	1p31.3	0.403024	3.22006e-05	0.000832046
PDP2	16q22.1	0.403014	3.22178e-05	0.000832046
NISCH	3p21.1	-0.402899	3.23997e-05	0.000835615
POLR2I	19q13.12	0.402844	3.24881e-05	0.000836766
LONP1	19p13.2	0.402739	3.26579e-05	0.000839838
HLA-C	6p21.33	-0.402713	3.27e-05	0.000839838
DDIAS	11q14.1	0.402688	3.27392e-05	0.000839838
UBE2V2	8q11.21	0.402604	3.28752e-05	0.000842195
ZNF140	12q24.33	-0.402436	3.31487e-05	0.000848064
MEF2D	1q22	-0.40234	3.33059e-05	0.000850948
ABTB2	11p13	0.402208	3.35232e-05	0.000855357
NDEL1	17p13.1	-0.40216	3.36026e-05	0.000855756
FAM234A	16p13.3	0.402145	3.36284e-05	0.000855756
TRMT1	19p13.13	0.402027	3.38237e-05	0.000859581
OSGIN2	8q21.3	0.401872	3.40825e-05	0.000865007
PCGF6	10q24.33	0.401833	3.41489e-05	0.000865544
PPP2R3C	14q13.2	-0.401704	3.43653e-05	0.000869876
DHX34	19q13.32	0.401351	3.49665e-05	0.000883922
RPAIN	17p13.2	-0.401152	3.53103e-05	0.000891434
SPHAR	1q42.13	0.401098	3.54038e-05	0.000892616
CHMP4C	8q21.13	0.400984	3.56027e-05	0.000895641
EIF6	20q11.22	0.400961	3.56426e-05	0.000895641
MBD6	12q13.3	-0.400924	3.57077e-05	0.000895641
TMEM204	16p13.3	-0.40092	3.5714e-05	0.000895641
SKAP2	7p15.2	-0.400895	3.57582e-05	0.000895641
SLC5A6	2p23.3	0.400768	3.59819e-05	0.000900067
POLA1	Xp22.11-p21.3	0.40074	3.60307e-05	0.000900108
PCDHB16	5q31.3	-0.400689	3.61219e-05	0.000901209
ALG1	16p13.3	0.40059	3.62966e-05	0.000904387
EIF3C	16p11.2	0.400438	3.65687e-05	0.000909063
CARD14	17q25.3	0.400432	3.65794e-05	0.000909063
IGFBP3	7p12.3	-0.40036	3.67087e-05	0.000910871
AATF	17q12	0.400338	3.67475e-05	0.000910871
CSTF2	Xq22.1	0.4003	3.68167e-05	0.000911403
ZNF670-ZNF695	1q44	0.400182	3.70292e-05	0.00091548
TCP1	6q25.3	0.400083	3.72102e-05	0.000918764
SLC37A4	11q23.3	0.400055	3.72605e-05	0.000918819
NCOA1	2p23.3	-0.4	3.73612e-05	0.000919472
ADPRM	17p13.1	-0.399988	3.73832e-05	0.000919472
CRIP2	14q32.33	-0.399916	3.7515e-05	0.000920894
SLC7A5	16q24.2	0.39988	3.75811e-05	0.000920894
NRAS	1p13.2	0.399878	3.75856e-05	0.000920894
MCMBP	10q26.11	0.399758	3.78067e-05	0.000925127
PAICS	4q12	0.399714	3.78866e-05	0.000925897
TLE4	9q21.31	-0.399641	3.80224e-05	0.00092766
ADCK2	7q34	0.399623	3.80558e-05	0.00092766
IDE	10q23.33	0.399456	3.83672e-05	0.000934058
CACNG4	17q24.2	0.399364	3.85407e-05	0.000936884
ZNF491	19p13.2	-0.399342	3.85813e-05	0.000936884
MRPL21	11q13.3	0.399203	3.88443e-05	0.000942074
PABPC3	13q12.13	0.399166	3.89149e-05	0.000942589
MMACHC	1p34.1	0.399005	3.92213e-05	0.000948808
SLC25A19	17q25.1	0.398891	3.94399e-05	0.00095289
MYBL2	20q13.12	0.398729	3.97525e-05	0.000958549
ZNF548	19q13.43	-0.398699	3.98107e-05	0.000958549
ZNF45	19q13.31	-0.398692	3.98246e-05	0.000958549
SLC6A16	19q13.33	-0.398569	4.00628e-05	0.000963068
SERPINA1	14q32.13	-0.398484	4.02293e-05	0.000964645
ENOX2	Xq26.1	0.398484	4.02293e-05	0.000964645
FZD6	8q22.3	0.398454	4.02881e-05	0.000964844
POLR3A	10q22.3	0.398268	4.06544e-05	0.000972033
SRSF1	17q22	0.39825	4.069e-05	0.000972033
CREBRF	5q35.1	-0.398071	4.10454e-05	0.000979299
SNX24	5q23.2	-0.39801	4.11677e-05	0.000980551
CCNE2	8q22.1	0.397972	4.12445e-05	0.000980551
WFDC2	20q13.12	-0.397968	4.12518e-05	0.000980551
CXCR6	3p21.31	-0.397793	4.16044e-05	0.000987269
ANXA2R	5p12	-0.397771	4.16481e-05	0.000987269
CBR1	21q22.12	0.397751	4.16894e-05	0.000987269
DGKE	17q22	0.397715	4.17623e-05	0.000987772
CAPZB	1p36.13	-0.39753	4.21389e-05	0.00099426
SLC25A34	1p36.21	-0.397515	4.21707e-05	0.00099426
DHRS11	17q12	0.397504	4.21927e-05	0.00099426
MRPL37	1p32.3	0.397457	4.22887e-05	0.000995294
FXN	9q21.11	0.39738	4.24465e-05	0.000997541
YPEL3	16p11.2	-0.39736	4.24885e-05	0.000997541
SHCBP1	16q11.2	0.397048	4.31361e-05	0.00101138
SF3B3	16q22.1	0.397025	4.31838e-05	0.00101138
MTFR1	8q13.1	0.396929	4.33851e-05	0.00101485
SPATA2	20q13.13	0.396772	4.37167e-05	0.00102136
CDON	11q24.2	0.396702	4.38642e-05	0.00102355
ZNF528	19q13.41	-0.396604	4.40736e-05	0.00102718
HDHD5	22q11.1	0.396304	4.47178e-05	0.00103966
RRM1	11p15.4	0.396304	4.47178e-05	0.00103966
EMG1	12p13.31	0.396266	4.47983e-05	0.00104027
C17ORF67	17q22	0.396172	4.5004e-05	0.00104378
ASB13	10p15.1	0.396095	4.51713e-05	0.00104639
XPO4	13q12.11	0.395999	4.53813e-05	0.00104998
NOP14	4p16.3	0.395748	4.59341e-05	0.00106148
KNOP1	16p12.3	0.395616	4.62276e-05	0.00106697
TPM1	15q22.2	-0.395513	4.64585e-05	0.00107101
C1QTNF3	5p13.2	-0.39537	4.67792e-05	0.0010771
ATG9B	7q36.1	0.395292	4.69553e-05	0.00107986
MRPL48	11q13.4	0.395188	4.7192e-05	0.001084
NIT1	1q23.3	-0.39514	4.73013e-05	0.0010852
TAGLN	11q23.3	-0.394974	4.768e-05	0.00109258
SARAF	8p12	-0.394878	4.79008e-05	0.00109633
PROCR	20q11.22	0.394703	4.83062e-05	0.00110428
SPMIP5	10q25.3	0.394537	4.86925e-05	0.00111058
HS2ST1	1p22.3	0.394535	4.8698e-05	0.00111058
CYBA	16q24.2	-0.394477	4.88331e-05	0.00111234
CFAP157	9q34.11	0.394363	4.91014e-05	0.00111588
C1ORF122	1p34.3	0.39435	4.91325e-05	0.00111588
DPH5	1p21.2	0.394337	4.91638e-05	0.00111588
GSS	20q11.22	0.394299	4.92515e-05	0.00111654
RNF166	16q24.2-q24.3	-0.394217	4.94478e-05	0.00111966
EVPL	17q25.1	0.394085	4.97621e-05	0.00112545
DLD	7q31.1	0.394047	4.9851e-05	0.00112613
EMC2	8q23.1	0.393987	4.99948e-05	0.00112804
ANKRD13A	12q24.11	-0.393917	5.01649e-05	0.00112918
CYB5B	16q22.1	0.393894	5.02199e-05	0.00112918
CEP250	20q11.22	0.393893	5.02227e-05	0.00112918
TMEM231	16q23.1	0.393798	5.04516e-05	0.001133
TEX264	3p21.2	0.393725	5.0629e-05	0.00113565
ZFP41	8q24.3	0.393447	5.1306e-05	0.00114948
RAD54L	1p34.1	0.393387	5.14537e-05	0.0011509
LDHB	12p12.1	0.393373	5.14896e-05	0.0011509
MRPS15	1p34.3	0.393263	5.17621e-05	0.00115564
IPPK	9q22.31	0.393224	5.18575e-05	0.00115642
STT3B	3p23	0.393172	5.19859e-05	0.00115793
MCM6	2q21.3	0.393123	5.21081e-05	0.0011593
RUFY2	10q21.3	-0.393015	5.2378e-05	0.0011638
ALG14	1p21.3	0.392994	5.24323e-05	0.0011638
ZNF417	19q13.43	-0.392872	5.2737e-05	0.00116921
PPM1M	3p21.2	-0.392839	5.28219e-05	0.00116973
FAH	15q25.1	0.392802	5.29159e-05	0.00116991
PIK3IP1	22q12.2	-0.392787	5.29522e-05	0.00116991
BORCS5	12p13.2	0.392604	5.3419e-05	0.00117886
ERCC4	16p13.12	0.392542	5.35753e-05	0.00118094
MYO1C	17p13.3	-0.392244	5.43451e-05	0.00119653
CFLAR	2q33.1	-0.392173	5.4529e-05	0.0011992
CCT2	12q15	0.392101	5.47169e-05	0.00120166
PPRC1	10q24.32	0.392079	5.47729e-05	0.00120166
NKRF	Xq24	0.392058	5.48294e-05	0.00120166
ELOB	16p13.3	0.391896	5.52545e-05	0.00120959
ATAD1	10q23.31	0.391864	5.53367e-05	0.00121
STRA6	15q24.1	-0.391587	5.60722e-05	0.0012221
TUBA1C	12q13.12	0.391587	5.60722e-05	0.0012221
BTN2A1	6p22.2	-0.391584	5.6082e-05	0.0012221
PNO1	2p14	0.39151	5.62777e-05	0.00122497
FABP5	8q21.13	0.391419	5.65225e-05	0.0012289
MXD4	4p16.3	-0.391217	5.70673e-05	0.00123933
RAB5IF	20q11.23	0.391011	5.763e-05	0.00125013
NAA15	4q31.1	0.390949	5.78014e-05	0.00125243
EYA2	20q13.12	-0.390866	5.80293e-05	0.00125509
MCM2	3q21.3	0.390856	5.80555e-05	0.00125509
ZSCAN26	6p22.1	-0.390694	5.85039e-05	0.00126335
BCL2L12	19q13.33	0.390639	5.86574e-05	0.00126524
N4BP2L1	13q13.1	-0.390555	5.88917e-05	0.00126886
CGGBP1	3p11.1	-0.390491	5.90699e-05	0.00127127
TFR2	7q22.1	0.390365	5.9424e-05	0.00127745
EREG	4q13.3	0.390311	5.95764e-05	0.00127792
LARS2	3p21.31	0.39031	5.95797e-05	0.00127792
ZNF671	19q13.43	-0.390208	5.98686e-05	0.00128268
PHLPP2	16q22.2	0.389963	6.05676e-05	0.0012962
ZSCAN9	6p22.1	-0.38985	6.08917e-05	0.00130168
LARP1	5q33.2	0.389688	6.13609e-05	0.00131024
MARK3	14q32.32-q32.33	-0.389537	6.1801e-05	0.00131817
GCLM	1p22.1	0.389476	6.198e-05	0.00132051
CELF5	19p13.3	0.38929	6.2528e-05	0.00132966
DEPP1	10q11.21	-0.389283	6.25487e-05	0.00132966
ALOX5AP	13q12.3	-0.389254	6.2634e-05	0.00133
ROMO1	20q11.22	0.389079	6.31545e-05	0.00133796
GATD1	11p15.5	0.38907	6.31799e-05	0.00133796
PDE4D	5q11.2-q12.1	-0.389057	6.32192e-05	0.00133796
B4GALT5	20q13.13	0.388958	6.35174e-05	0.00134279
TMEM186	16p13.2	0.388853	6.38311e-05	0.00134793
VRK3	19q13.33	-0.388804	6.39793e-05	0.00134957
CHD9	16q12.2	-0.388486	6.49463e-05	0.00136845
ZNF345	19q13.12	-0.388258	6.56479e-05	0.00138171
ZNF513	2p23.3	-0.387891	6.67926e-05	0.00140426
NOL7	6p23	0.387726	6.73115e-05	0.00141262
MEN1	11q13	0.387718	6.73379e-05	0.00141262
DCXR	17q25.3	0.387663	6.75128e-05	0.00141473
VEZT	12q22	-0.387461	6.81558e-05	0.00142664
PDE5A	4q26	-0.387243	6.88584e-05	0.00143977
FASTKD2	2q33.3	0.387216	6.89442e-05	0.00143999
C1RL	12p13.31	-0.387148	6.91657e-05	0.00144304
SGSM2	17p13.3	-0.387027	6.95601e-05	0.00144969
LYRM4	6p25.1	0.386963	6.97682e-05	0.00145244
MORF4L1	15q25.1	-0.386935	6.98589e-05	0.00145275
PAQR4	16p13.3	0.386891	7.00043e-05	0.00145335
TRAFD1	12q24.13	-0.38688	7.00399e-05	0.00145335
IMMT	2p11.2	0.386777	7.03795e-05	0.00145881
YARS2	12p11.21	0.386723	7.05579e-05	0.00146092
NUP160	11p11.2	0.386652	7.07926e-05	0.0014642
CERK	22q13.31	-0.386566	7.10795e-05	0.00146751
MAU2	19p13.11	-0.386543	7.11556e-05	0.00146751
EIF4E3	3p13	-0.386535	7.11834e-05	0.00146751
FBXW9	19p13.13	0.386458	7.14401e-05	0.00147087
GPSM3	6p21.32	-0.38644	7.15003e-05	0.00147087
CLDN18	3q22.3	-0.386374	7.17217e-05	0.00147275
VANGL1	1p13.1	0.386367	7.17457e-05	0.00147275
SYDE2	1p22.3	0.386328	7.18752e-05	0.00147373
MRPL30	2q11.2	0.386307	7.19475e-05	0.00147373
LIG3	17q12	0.386216	7.2252e-05	0.00147838
GINS4	8p11.21	0.386153	7.24669e-05	0.00148119
GATAD2A	19p13.11	0.386041	7.28465e-05	0.00148736
TRIP4	15q22.31	-0.385995	7.30056e-05	0.00148847
EEF2KMT	16p13.3	0.385959	7.31286e-05	0.00148847
GATB	4q31.3	0.385938	7.31988e-05	0.00148847
ARHGEF1	19q13.2	-0.385934	7.32122e-05	0.00148847
APPL2	12q23.3	-0.385826	7.3582e-05	0.0014944
ABR	17p13.3	-0.385765	7.37927e-05	0.00149708
ZDHHC5	11q12.1	0.385391	7.50941e-05	0.00152187
GPR179	17q12	0.385334	7.52925e-05	0.00152411
DCPS	11q24.2	0.385314	7.53639e-05	0.00152411
IL4R	16p12.1	-0.38529	7.54484e-05	0.0015242
HBP1	7q22.3	-0.385253	7.55793e-05	0.00152523
HOXA9	7p15.2	-0.385174	7.58589e-05	0.00152926
DHDH	19q13.33	0.385148	7.59495e-05	0.00152947
CLEC2D	12p13.31	-0.384983	7.6537e-05	0.00153815
NUDT14	14q32.33	-0.384982	7.65411e-05	0.00153815
METTL5	2q31.1	0.384904	7.68199e-05	0.0015418
DHCR7	11q13.4	0.384886	7.68844e-05	0.0015418
BMS1	10q11.21	0.384827	7.70955e-05	0.00154441
ZNF418	19q13.43	-0.3848	7.71908e-05	0.00154471
MCTS1	Xq24	0.384671	7.76577e-05	0.00155242
HIBADH	7p15.2	0.384449	7.84645e-05	0.00156659
C17ORF49	17p13.1	-0.384431	7.85302e-05	0.00156659
MFGE8	15q26.1	-0.38434	7.8864e-05	0.00157147
PNISR	6q16.2	-0.384319	7.89394e-05	0.00157147
TANK	2q24.2	-0.384168	7.94962e-05	0.00157935
CMTM3	16q22.1	-0.384167	7.95005e-05	0.00157935
SLCO4A1	20q13.33	0.383963	8.02579e-05	0.00159117
PHF14	7p21.3	0.383962	8.02622e-05	0.00159117
OGFOD1	16q13	0.383916	8.04327e-05	0.0015929
SERTAD4	1q32.2	-0.383664	8.13795e-05	0.00160998
PIP4P2	8q21.3	0.383632	8.15016e-05	0.00161073
SGTA	19p13.3	0.38348	8.20762e-05	0.00162007
ZNF544	19q13.43	-0.383462	8.21438e-05	0.00162007
H4C9	6p22.1	0.383426	8.22811e-05	0.00162111
RIPK1	6p25.2	-0.383307	8.27359e-05	0.00162839
AGO2	8q24.3	0.383138	8.33871e-05	0.00163952
TACO1	17q23.3	0.382962	8.40719e-05	0.00164959
TMEM67	8q22.1	0.382941	8.4151e-05	0.00164959
NUP37	12q23.2	0.382922	8.42256e-05	0.00164959
HCFC2	12q23.3	-0.382917	8.42446e-05	0.00164959
ZNF641	12q13.11	-0.382825	8.46064e-05	0.00165498
GOLGA2	9q34.11	-0.38274	8.49405e-05	0.00165976
NDUFS3	11p11.2	0.382718	8.50248e-05	0.00165976
TEAD4	12p13.33	0.382623	8.53988e-05	0.00166536
TXNDC15	5q31.1	-0.382329	8.65688e-05	0.00168646
PGP	16p13.3	0.382299	8.66878e-05	0.00168706
XPA	9q22.33	-0.382229	8.69721e-05	0.00169087
PC	11q13.2	0.382202	8.70778e-05	0.0016912
NUMB	14q24.3	-0.382143	8.73149e-05	0.00169409
LRRCC1	8q21.2	0.382095	8.75087e-05	0.00169612
EDF1	9q34.3	-0.382054	8.7675e-05	0.00169763
PHF23	17p13.1	-0.381966	8.80344e-05	0.00170286
XPO6	16p12.1	0.381865	8.84451e-05	0.00170907
FHIP1A	4q31.3	0.381711	8.90746e-05	0.0017195
ZNF771	16p11.2	0.381686	8.91769e-05	0.00171974
KHSRP	19p13.3	0.381626	8.94262e-05	0.00172281
ATPAF2	17p11.2	-0.381573	8.96422e-05	0.00172523
CDC42EP3	2p22.2	-0.381406	9.03343e-05	0.0017368
PPWD1	5q12.3	-0.381362	9.05188e-05	0.0017386
NAA50	3q13.31	0.38129	9.08195e-05	0.00174087
PTCD2	5q13.2	0.381279	9.0865e-05	0.00174087
NFRKB	11q24.3	0.381268	9.09104e-05	0.00174087
ZMIZ1	10q22.3	-0.381142	9.14395e-05	0.00174925
HSPH1	13q12.3	0.38104	9.1871e-05	0.00175575
LDB1	10q24.32	-0.381009	9.20016e-05	0.00175649
ZNF222	19q13.31	-0.380985	9.21033e-05	0.00175667
GPI	19q13.11	0.380927	9.23506e-05	0.00175963
CPSF2	14q32.12	0.380846	9.26948e-05	0.00176307
CBX7	22q13.1	-0.380841	9.27155e-05	0.00176307
CHCHD3	7q32.3-q33	0.380803	9.28802e-05	0.00176445
ING4	12p13.31	-0.380686	9.33781e-05	0.00177214
DNAJC6	1p31.3	0.380594	9.37751e-05	0.00177745
CHID1	11p15.5	0.380565	9.38995e-05	0.00177745
PDP1	8q22.1	0.380557	9.39366e-05	0.00177745
VPS29	12q24.11	-0.380521	9.40921e-05	0.00177773
SCARB1	12q24.31	0.38051	9.41378e-05	0.00177773
MZT2A	2q21.1	0.380475	9.42887e-05	0.0017781
REP15	12p11.22	-0.380463	9.43432e-05	0.0017781
FLRT1	11q13.1	0.38027	9.51812e-05	0.00179213
POLR3G	5q14.3	0.380171	9.56129e-05	0.00179848
SHC2	19p13.3	-0.380116	9.58552e-05	0.00180127
SOCS7	17q12	0.380055	9.61245e-05	0.00180455
LTBP2	14q24.3	-0.379958	9.65538e-05	0.00181083
THAP10	15q23	0.3799	9.68097e-05	0.00181326
TYMP	22q13.33	-0.379886	9.68731e-05	0.00181326
HEATR3	16q12.1	0.379802	9.72469e-05	0.00181848
SNRNP25	16p13.3	0.379682	9.77833e-05	0.00182417
ZNF134	19q13.43	-0.379671	9.7832e-05	0.00182417
RPS20	8q12.1	0.37967	9.78374e-05	0.00182417
ADISSP	20p13	0.379622	9.80525e-05	0.00182493
UCK2	1q24.1	0.379618	9.80692e-05	0.00182493
METRNL	17q25.3	-0.379546	9.83932e-05	0.00182918
MBD4	3q21.3	-0.379504	9.85827e-05	0.00183092
GMPS	3q25.31	0.379413	9.8995e-05	0.00183679
PDHX	11p13	0.379287	9.95676e-05	0.00184383
SOWAHC	2q13	0.379287	9.95676e-05	0.00184383
INTS8	8q22.1	0.379197	9.99785e-05	0.00184965
IFFO1	12p13.31	-0.379083	0.000100501	0.00185752
MRM1	17q12	0.37889	0.000101393	0.00187219
REPS2	Xp22.2	0.378854	0.00010156	0.00187346
ZNF234	19q13.31	-0.378711	0.000102225	0.00188105
CSTF2T	10q21.1	-0.378688	0.000102332	0.00188105
CYLD	16q12.1	-0.378686	0.000102342	0.00188105
JAZF1	7p15.2-p15.1	-0.378681	0.000102365	0.00188105
DDX54	12q24.13	0.378495	0.000103238	0.00189459
GSN	9q33.2	-0.378482	0.0001033	0.00189459
COL16A1	1p35.2	-0.378357	0.00010389	0.00190359
COIL	17q22	0.378269	0.000104307	0.0019094
FOXK2	17q25.3	0.377955	0.000105812	0.0019351
TNPO2	19p13.13	0.377903	0.000106062	0.00193781
TBC1D16	17q25.3	0.377878	0.000106184	0.00193818
HROB	17q21.31	0.37777	0.000106707	0.00194588
TTLL3	3p25.3	-0.377691	0.000107093	0.00195078
INAFM1	19q13.32	-0.377673	0.00010718	0.00195078
BPNT2	8q12.1	0.37765	0.000107292	0.00195096
TBC1D19	4p15.2	-0.377578	0.000107644	0.00195535
HMBS	11q23.3	0.377559	0.000107738	0.00195535
TUBA1A	12q13.12	-0.377524	0.000107909	0.00195644
EIF4EBP1	8p11.23	0.377505	0.000108003	0.00195644
MTFMT	15q22.31	0.377094	0.000110039	0.00199143
EFTUD2	17q21.31	0.377043	0.000110296	0.0019942
CCT8	21q21.3	0.376979	0.000110616	0.0019967
PRPF4	9q32	0.376958	0.000110723	0.0019967
RPL7L1	6p21.1	0.376953	0.000110748	0.0019967
SIGIRR	11p15.5	-0.376843	0.0001113	0.00200476
METTL26	16p13.3	0.376785	0.000111596	0.0020082
TRAPPC1	17p13.1	-0.376612	0.000112475	0.00202211
SLK	10q24.33-q25.1	0.376572	0.000112678	0.00202386
SEC13	3p25.3	-0.376511	0.000112991	0.00202567
RPL14	3p22.1	0.376511	0.000112991	0.00202567
TRIM37	17q22	0.376287	0.000114146	0.00204265
MTG2	20q13.33	0.376286	0.000114151	0.00204265
YY1AP1	1q22	-0.376264	0.000114264	0.00204275
GSAP	7q11.23	-0.376202	0.000114587	0.00204661
ARFGEF2	20q13.13	0.376121	0.000115006	0.00205218
PTPN6	12p13.31	-0.37603	0.000115482	0.00205874
PCDHB13	5q31.3	-0.376007	0.000115601	0.00205895
PTCD3	2p11.2	0.375963	0.000115833	0.00206116
PCDHB11	5q31.3	-0.375888	0.000116225	0.00206621
STAU1	20q13.13	0.375828	0.000116541	0.00206991
LITAF	16p13.13	-0.375707	0.000117182	0.00207592
RPAP3	12q13.11	0.375682	0.000117315	0.00207592
ELMOD3	2p11.2	-0.375674	0.000117359	0.00207592
HTRA2	2p13.1	0.375664	0.000117411	0.00207592
POLRMT	19p13.3	0.375651	0.00011748	0.00207592
GBP2	1p22.2	-0.375633	0.000117576	0.00207592
PIAS1	15q23	-0.375621	0.00011764	0.00207592
GABARAPL1	12p13.2	-0.375471	0.00011844	0.00208811
TDRKH	1q21.3	0.375386	0.000118897	0.00209423
HERPUD1	16q13	-0.375345	0.000119117	0.00209617
TNS2	12q13.13	-0.37495	0.00012126	0.00213021
SOX12	20p13	0.374929	0.000121371	0.00213021
MYO19	17q12	0.374927	0.000121385	0.00213021
ZNF814	19q13.43	-0.374903	0.000121517	0.00213056
SRPRB	3q22.1	0.374793	0.000122123	0.00213922
JADE3	Xp11.3	0.374637	0.000122985	0.00215235
JPT1	17q25.1	0.374497	0.000123758	0.0021639
PANK1	10q23.31	0.374413	0.000124228	0.00217012
DFFA	1p36.22	0.374281	0.000124969	0.00218107
HOXA5	7p15.2	-0.374197	0.000125442	0.00218734
PRSS2	7q34	-0.374147	0.000125728	0.00219033
PSMD13	11p15.5	0.374103	0.000125979	0.00219086
DHX9	1q25.3	0.374088	0.000126064	0.00219086
CTU1	19q13.41	0.374081	0.000126102	0.00219086
IFT57	3q13.12-q13.13	0.374026	0.000126416	0.0021943
PDXP	22q13.1	0.373962	0.000126779	0.00219861
FBXO45	3q29	0.373882	0.000127237	0.00220456
EID1	15q21.1	-0.373845	0.00012745	0.00220624
SND1	7q32.1	0.373716	0.000128189	0.00221703
TTC4	1p32.3	0.373692	0.000128327	0.00221742
ZNF585B	19q13.12	-0.373649	0.000128576	0.00221913
ATP5MC1	17q21.32	0.373634	0.000128658	0.00221913
FOXK1	7p22.1	0.37357	0.000129034	0.0022236
NOL11	17q24.2	0.373504	0.000129417	0.00222819
LRWD1	7q22.1	0.373374	0.000130174	0.0022392
TNFAIP2	14q32.32	-0.373297	0.000130621	0.00224488
SLX9	21q22.3	0.373154	0.000131462	0.00225729
PDLIM5	4q22.3	-0.37305	0.00013208	0.00226587
COX6C	8q22.2	0.372992	0.00013242	0.00226967
CYP51A1	7q21.2	0.37297	0.000132556	0.00226997
TMEM38A	19p13.11	0.37293	0.000132793	0.00227198
RNF26	11q23.3	0.372814	0.000133486	0.00228181
UBE2J1	6q15	-0.372755	0.000133839	0.00228579
CCNE1	19q12	0.372638	0.000134538	0.00229567
FAM13B	5q31.2	-0.372505	0.000135342	0.00230734
SLC35E4	22q12.2	0.372433	0.000135779	0.00231273
PUS3	11q24.2	0.372363	0.000136204	0.00231789
RFTN1	3p24.3	-0.372327	0.000136424	0.00231956
MRPL17	11p15.4	0.372284	0.000136687	0.0023219
ADAT2	6q24.2	0.372265	0.000136804	0.0023219
C9ORF40	9q21.13	0.372099	0.000137822	0.0023371
DCAF8L2	Xp21.3	0.372063	0.000138049	0.00233887
GNAI2	3p21.31	-0.372027	0.000138266	0.00234049
DDB2	11p11.2	-0.371943	0.000138786	0.00234721
SNAP23	15q15.1-q15.2	-0.371917	0.000138949	0.00234789
CHRAC1	8q24.3	0.371858	0.000139315	0.00235003
TGFBRAP1	2q12.1-q12.2	0.371857	0.000139322	0.00235003
LSM4	19p13.11	0.37182	0.000139556	0.0023519
CBLB	3q13.11	-0.371689	0.000140372	0.00236356
NUFIP1	13q14.12	0.371664	0.000140532	0.00236418
ORC1	1p32.3	0.371512	0.000141483	0.00237623
EIF1AX	Xp22.12	0.37151	0.000141497	0.00237623
ZNF580	19q13.42	-0.371426	0.000142028	0.00238306
TKFC	11q12.2	0.371318	0.000142714	0.00239247
CCNF	16p13.3	0.371168	0.000143672	0.00240641
ZNF605	12q24.33	-0.371042	0.000144481	0.00241714
ZFYVE1	14q24.2	-0.371029	0.000144566	0.00241714
SNX27	1q21.3	0.370953	0.000145055	0.0024232
DGAT2	11q13.5	0.370921	0.000145263	0.00242456
GPAM	10q25.2	0.370886	0.000145489	0.00242621
PIWIL1	12q24.33	0.37083	0.000145856	0.00242858
PML	15q24.1	-0.370825	0.000145885	0.00242858
MRPL4	19p13.2	0.370736	0.000146464	0.00243609
NCLN	19p13.3	0.370693	0.000146745	0.00243771
C16ORF87	16q11.2	0.370682	0.000146816	0.00243771
NR3C1	5q31.3	-0.370657	0.00014698	0.00243832
INSL6	9p24.1	-0.370618	0.000147234	0.0024404
MBD3	19p13.3	0.370438	0.000148417	0.00245789
DCP1B	12p13.33	-0.370396	0.000148695	0.00246035
ZNF211	19q13.4	-0.370137	0.000150417	0.0024867
CD82	11p11.2	-0.370106	0.000150625	0.00248799
CHIC2	4q12	-0.370054	0.000150972	0.00249156
ZNF473	19q13.33	0.369956	0.000151632	0.00249561
PFN1	17p13.2	-0.369952	0.000151659	0.00249561
PFDN4	20q13.2	0.36995	0.000151672	0.00249561
LRCH3	3q29	-0.369878	0.000152158	0.00249561
KIAA0825	5q15	-0.369835	0.000152453	0.00249561
ZNHIT3	17q12	0.369832	0.000152468	0.00249561
STT3A	11q24.2	0.369818	0.000152564	0.00249561
RRM2B	8q22.3	0.369794	0.000152726	0.00249561
MED1	17q12	0.369776	0.000152848	0.00249561
SMARCD2	17q23.3	0.369775	0.000152859	0.00249561
ALG1L2	3q22.1	-0.369772	0.000152874	0.00249561
DAPP1	4q23	-0.36977	0.000152889	0.00249561
STAT2	12q13.3	-0.369766	0.000152915	0.00249561
EBP	Xp11.23	0.369601	0.000154041	0.00251183
PPAN	19p13.2	0.369424	0.000155252	0.00252943
GGH	8q12.3	0.36935	0.000155764	0.0025356
RPL23A	17q11.2	0.368953	0.000158526	0.00257837
ZBTB1	14q23.3	-0.368833	0.000159371	0.00258992
ZNF329	19q13.43	-0.368678	0.000160467	0.00260551
PCSK1N	Xp11.23	0.368585	0.000161129	0.00260981
CEP85L	6q22.31	-0.368583	0.000161141	0.00260981
AREG	4q13.3	0.368583	0.000161141	0.00260981
HDAC7	12q13.11	-0.368427	0.000162256	0.00262564
ZNF611	19q13.41	-0.368373	0.000162644	0.00262968
NOL6	9p13.3	0.368273	0.000163362	0.00263907
SPR	2p13.2	0.368161	0.000164175	0.00264996
LGALS2	22q13.1	-0.368006	0.000165301	0.00266524
TRIP13	5p15.33	0.367952	0.000165696	0.00266524
PDLIM3	4q35.1	-0.367952	0.000165696	0.00266524
KIF20B	10q23.31	0.367945	0.000165747	0.00266524
LMBR1	7q36.3	0.367935	0.000165819	0.00266524
PRDM12	9q34.12	0.367877	0.000166245	0.00266984
PTCD1	7q22.1	0.367856	0.000166399	0.00267006
BEAN1	16q21	-0.367777	0.00016698	0.00267714
USP24	1p32.3	0.367678	0.000167708	0.00268656
CDYL2	16q23.2	-0.367396	0.000169805	0.00271605
FBL	19q13.2	0.367392	0.000169833	0.00271605
CSNK2A2	16q21	0.367354	0.000170119	0.00271696
LPIN1	2p25.1	-0.367333	0.000170279	0.00271696
TBC1D17	19q13.33	-0.367318	0.000170389	0.00271696
SCAND1	20q11.23	0.367309	0.000170459	0.00271696
KCTD14	11q14.1	0.367226	0.000171082	0.00272462
SLC39A3	19p13.3	0.367106	0.000171988	0.00273676
CHD7	8q12.2	0.367069	0.000172268	0.00273895
TECPR1	7q21.3	-0.366961	0.000173089	0.00274971
ZZEF1	17p13.2	-0.366845	0.000173971	0.00276096
FBXL6	8q24.3	0.366817	0.000174188	0.00276096
MRPL3	3q22.1	0.366804	0.000174284	0.00276096
HENMT1	1p13.3	0.366765	0.000174585	0.00276096
KPNB1	17q21.32	0.366764	0.000174589	0.00276096
RPL30	8q22.2	0.366755	0.000174664	0.00276096
CFAP418	8q22.1	0.366616	0.000175731	0.00277553
FAM72D	1q21.1	0.366581	0.000176	0.00277633
POU5F1B	8q24.21	0.366572	0.000176072	0.00277633
RPN2	20q11.23	0.36654	0.000176319	0.00277793
SMG1	16p12.3	0.366469	0.000176866	0.00278426
RPF2	6q21	0.366447	0.00017704	0.00278471
ZNF69	19p13.2	-0.366409	0.000177338	0.00278709
ZNF594	17p13.2	-0.366285	0.000178304	0.00279919
CHUK	10q24.31	0.366265	0.000178462	0.00279919
RXRB	6p21.32	-0.366254	0.000178547	0.00279919
SSBP1	7q34	0.366166	0.000179236	0.00280651
CLIC4	1p36.11	-0.366147	0.000179386	0.00280651
MARF1	16p13.11	-0.366138	0.000179455	0.00280651
ZNF264	19q13.43	-0.365984	0.000180674	0.00282184
ELK3	12q23.1	-0.365977	0.00018073	0.00282184
FAM107B	10p13	-0.365941	0.000181015	0.00282399
SAMD12	8q24.11-q24.12	0.365858	0.000181674	0.00283127
METAP1D	2q31.1	0.365845	0.000181778	0.00283127
KIAA1958	9q32	0.365787	0.000182239	0.00283559
KLF9	9q21.12	-0.365773	0.000182353	0.00283559
TBRG4	7p13	0.365594	0.000183787	0.00285557
PODXL2	3q21.3	0.365545	0.000184182	0.00285931
HUWE1	Xp11.22	0.365527	0.000184327	0.00285931
EPHX4	1p22.1	0.365494	0.000184591	0.00286109
MRS2	6p22.3	0.365462	0.000184852	0.00286213
ABHD6	3p14.3	0.365449	0.000184958	0.00286213
ERGIC3	20q11.22	0.365239	0.00018666	0.00288613
PUS7L	12q12	0.365212	0.000186883	0.00288724
WASHC5	8q24.13	0.365168	0.000187244	0.00289048
PRELID3A	18p11.21	0.365065	0.00018809	0.0029012
GLB1L2	11q25	0.365005	0.000188583	0.00290647
CASK	Xp11.4	0.364881	0.000189606	0.00291987
TRIM24	7q33-q34	0.364826	0.000190063	0.00292455
ERAL1	17q11.2	0.3648	0.000190271	0.0029254
ZNF790	19q13.12	-0.364776	0.000190471	0.00292612
EDDM13	19q13.43	-0.364742	0.000190761	0.00292822
UBE3C	7q36.3	0.364618	0.000191795	0.00294173
PAXIP1	7q36.2	0.364551	0.000192357	0.00294799
KBTBD4	11p11.2	0.364472	0.000193022	0.00295581
SH3BGRL3	1p36.11	-0.364363	0.000193938	0.00296745
COMMD1	2p15	-0.364236	0.000195011	0.00298148
ZNF233	19q13.31	-0.364167	0.000195605	0.00298808
KLHL18	3p21.31	0.364116	0.000196033	0.00298808
EIF1B	3p22.1	-0.364112	0.000196075	0.00298808
BRCC3	Xq28	0.364088	0.00019628	0.00298808
DTX3	12q13.3	-0.364063	0.000196486	0.00298808
B2M	15q21.1	-0.364061	0.000196511	0.00298808
PLD1	3q26.31	-0.364057	0.000196537	0.00298808
RNF157	17q25.1	0.363973	0.000197257	0.00299441
KRTCAP3	2p23.3	0.363972	0.000197267	0.00299441
SSX2IP	1p22.3	0.363841	0.000198394	0.00300913
ZNF254	19p13	-0.36372	0.000199442	0.00302263
LYRM7	5q23.3-q31.1	0.363613	0.000200372	0.00303347
MDN1	6q15	0.363586	0.000200615	0.00303347
GOT1	10q24.2	0.363583	0.000200634	0.00303347
TBC1D4	13q22.2	0.363535	0.000201053	0.00303558
MAPK7	17p11.2	-0.363508	0.000201296	0.00303558
MKNK1	1p33	-0.363469	0.000201631	0.00303558
PSMA3	14q23.1	-0.363469	0.000201635	0.00303558
LRRC3	21q22.3	0.363468	0.00020164	0.00303558
KIF9	3p21.31	0.363459	0.000201726	0.00303558
TMT1B	12q13.2	0.363372	0.000202483	0.00304348
CFAP68	11q23.1	0.363363	0.00020257	0.00304348
IL10RB	21q22.11	-0.363181	0.00020417	0.00306511
SYNJ2BP	14q24.2	-0.363036	0.00020546	0.00308207
SOS2	14q21.3	-0.362942	0.000206299	0.00309222
ISM2	14q24.3	0.3629	0.00020668	0.0030949
FOXN3	14q31.3-q32.11	-0.362869	0.000206954	0.0030949
ZNF189	9q31.1	-0.362868	0.000206964	0.0030949
ADGRG2	Xp22.13	-0.362782	0.000207744	0.00310267
CHD3	17p13.1	-0.362774	0.000207808	0.00310267
L2HGDH	14q21.3	0.362564	0.000209709	0.00312861
ARMCX2	Xq22.1	-0.362396	0.000211241	0.00314656
GNPTAB	12q23.2	-0.362389	0.000211306	0.00314656
PIGG	4p16.3	-0.362376	0.000211426	0.00314656
RSRP1	1p36.11	-0.36236	0.000211571	0.00314656
ATP6V1C1	8q22.3	0.362223	0.000212829	0.00316281
FBXL15	10q24.32	0.362071	0.000214236	0.00318124
CCNI	4q21.1	-0.362032	0.000214601	0.00318419
TFAM	10q21.1	0.362011	0.000214793	0.00318456
ASXL2	2p23.3	0.361903	0.000215799	0.003197
ZBTB10	8q21.13	0.361821	0.000216564	0.00320585
RPL8	8q24.3	0.361775	0.000216999	0.0032095
TMEM201	1p36.22	0.361759	0.000217147	0.0032095
CISD2	4q24	0.361711	0.000217598	0.00321368
GLRX3	10q26.3	0.361582	0.000218812	0.00322912
NUDT18	8p21.3	-0.361532	0.000219286	0.00323363
PRICKLE3	Xp11.23	0.361501	0.000219581	0.00323548
SLC6A4	17q11.2	0.361467	0.000219902	0.00323771
NFKBIB	19q13.2	0.361384	0.000220691	0.00324683
G6PC3	17q21.31	0.361291	0.000221581	0.00325742
DDB1	11q12.2	0.361094	0.000223478	0.00328277
NOB1	16q22.1	0.361014	0.000224252	0.00329161
GABRR2	6q15	-0.360987	0.000224505	0.0032928
INPP5D	2q37.1	-0.360924	0.000225118	0.00329926
SNTA1	20q11.21	0.360612	0.000228165	0.0033388
HECTD2	10q23.32	-0.360612	0.000228165	0.0033388
HMGA2	12q14.3	0.360564	0.000228638	0.00334315
NDRG3	20q11.23	0.360518	0.000229089	0.00334479
CDK14	7q21.13	-0.360517	0.0002291	0.00334479
TXNRD3	3q21.3	0.360451	0.000229752	0.00334974
THOP1	19p13.3	0.360447	0.00022979	0.00334974
OXNAD1	3p25.1-p24.3	-0.360274	0.000231506	0.00337219
MAMDC2	9q21.12	-0.360003	0.000234221	0.00340913
MTERF4	2q37.3	-0.359978	0.000234473	0.00341021
KLF12	13q22.1	-0.359935	0.000234908	0.00341136
SHISA6	17p12	0.359935	0.000234909	0.00341136
MAPK8IP2	22q13.33	0.359776	0.000236522	0.00343217
HSD17B12	11p11.2	0.359693	0.00023736	0.00343823
RING1	6p21.32	-0.35968	0.000237493	0.00343823
GTF3C4	9q34.13	0.359666	0.000237637	0.00343823
TCEAL8	Xq22.1	-0.359664	0.000237659	0.00343823
CSNK2A3	11p15.4	0.359558	0.000238748	0.00345137
FBXL18	7p22.1	0.359516	0.000239172	0.00345489
WASL	7q31.32	0.359396	0.000240407	0.0034701
CCDC137	17q25.3	0.359323	0.000241162	0.00347837
NUP98	11p15.4	0.35926	0.000241812	0.00348512
ESRRA	11q13.1	0.359221	0.000242219	0.00348835
H2BC26	1q42.13	0.358944	0.000245112	0.00352736
POLR2D	2q14.3	0.35892	0.000245364	0.00352834
TXNRD1	12q23.3	0.358872	0.000245869	0.00353177
ARRDC5	19p13.3	-0.358862	0.000245973	0.00353177
CSMD1	8p23.2	-0.35863	0.000248425	0.00356409
HLA-E	6p22.1	-0.358614	0.000248597	0.00356409
HAS3	16q22.1	0.358555	0.000249227	0.00357045
RTP4	3q27.3	-0.358441	0.000250446	0.0035827
TUBA4A	2q35	0.35844	0.000250457	0.0035827
KLF16	19p13.3	0.358394	0.000250949	0.00358705
MROH1	8q24.3	0.358207	0.000252963	0.00361314
TPD52L2	20q13.33	0.358148	0.000253601	0.00361955
CAMLG	5q31.1	0.358118	0.000253926	0.00362148
CCDC50	3q28	-0.358039	0.000254786	0.00363103
PIGP	21q22.13	0.357952	0.000255731	0.00364179
MTHFD2	2p13.1	0.357883	0.000256488	0.00364824
ATP8B2	1q21.3	-0.357876	0.000256566	0.00364824
PSMA7	20q13.33	0.357721	0.00025827	0.00366683
TCP11L2	12q23.3	-0.357708	0.000258412	0.00366683
BIN3	8p21.3	-0.357703	0.000258466	0.00366683
ADD1	4p16.3	-0.357687	0.000258641	0.00366683
FADD	11q13.3	0.357588	0.000259738	0.00367965
PLEKHG1	6q25.1	-0.357552	0.000260137	0.00368257
BSN	3p21.31	0.357397	0.000261856	0.0037016
WBP1	2p13.1	-0.357396	0.000261873	0.0037016
ZC3H7A	16p13.13	-0.357379	0.000262062	0.0037016
PHF10	6q27	-0.357253	0.000263472	0.00371877
HNRNPU	1q44	0.357089	0.000265316	0.00374203
TUBAL3	10p15.1	0.357032	0.000265963	0.00374839
CIC	19q13.2	-0.356926	0.000267164	0.00376254
C17ORF75	17q11.2	0.356803	0.000268568	0.00377953
ANKFY1	17p13.2	-0.356605	0.000270839	0.00380868
NSDHL	Xq28	0.356468	0.000272419	0.00382809
GTF2IRD1	7q11.23	0.356449	0.00027264	0.00382838
PLEKHH2	2p21	-0.356316	0.000274186	0.00384725
SUV39H1	Xp11.23	0.356249	0.000274963	0.00385533
DZIP3	3q13.13	-0.356136	0.000276289	0.00387108
UMPS	3q21.2	0.356085	0.000276885	0.0038766
AKAP8L	19p13.12	-0.355771	0.000280599	0.00392572
SMYD4	17p13.3	-0.35573	0.000281086	0.00392966
STX3	11q12.1	0.355706	0.000281372	0.00393078
PPP6R2	22q13.33	-0.355545	0.000283298	0.00395479
ZNF142	2q35	0.35549	0.000283959	0.00395942
ANKRD13C	1p31.1	0.355483	0.000284044	0.00395942
NUDT15	13q14.2	0.355363	0.000285491	0.00397191
MBTPS1	16q23.3-q24.1	-0.355357	0.000285559	0.00397191
FARSA	19p13.13	0.355357	0.000285564	0.00397191
MFSD1	3q25.32	-0.355195	0.000287528	0.00399633
ZNF529	19q13.12	-0.355166	0.000287881	0.00399832
SETD1A	16p11.2	0.35514	0.000288199	0.00399983
PSMD1	2q37.1	0.355069	0.00028906	0.00400604
NR2C2AP	19p13.11	0.355069	0.000289065	0.00400604
TUT1	11q12.3	0.354882	0.000291356	0.00403485
TMEM44	3q29	-0.354791	0.000292471	0.00404736
PARD6B	20q13.13	0.354719	0.000293362	0.0040557
GOLGA7B	10q24.2	0.354709	0.000293497	0.0040557
MAMDC4	9q34.3	-0.354601	0.000294839	0.0040713
ODC1	2p25.1	0.354542	0.000295574	0.00407849
SWT1	1q25.3	-0.354428	0.000296995	0.00409515
AAR2	20q11.23	0.354374	0.000297677	0.0041016
GNL3	3p21.1	0.354322	0.000298325	0.00410756
LRP3	19q13.11	0.354252	0.000299202	0.00411666
ARHGDIB	12p12.3	-0.354208	0.000299768	0.00411907
PCYT2	17q25.3	0.354204	0.000299808	0.00411907
ADCK1	14q24.3	0.354171	0.000300237	0.00412167
HNRNPH1	5q35.3	-0.354147	0.00030053	0.00412167
EPRS1	1q41	0.354138	0.000300644	0.00412167
ABTB1	3q21.3	-0.354047	0.0003018	0.00413455
MRPS17	7p11.2	0.353964	0.000302857	0.00414328
EME1	17q21.33	0.353963	0.00030287	0.00414328
TRIM25	17q22	0.353924	0.00030338	0.00414604
FBXW5	9q34.3	-0.353914	0.000303506	0.00414604
SERPINF1	17p13.3	-0.353886	0.000303854	0.00414782
CCT5	5p15.2	0.353807	0.000304868	0.00415869
NCOA6	20q11.22	0.353771	0.00030533	0.00416203
ETS1	11q24.3	-0.353718	0.000306012	0.00416834
SRXN1	20p13	0.353694	0.000306325	0.00416964
EFNA5	5q21.3	-0.353657	0.000306808	0.00417325
C2ORF69	2q33.1	0.353565	0.000308	0.00418648
DACT1	14q23.1	-0.353387	0.000310305	0.00421481
MXRA8	1p36.33	-0.353243	0.00031219	0.0042374
SPATC1	8q24.3	0.353116	0.000313871	0.00425719
HOMER1	5q14.1	0.353078	0.00031436	0.0042608
GIPC2	1p31.1	0.352991	0.000315513	0.00427341
PYCR1	17q25.3	0.352974	0.000315738	0.00427342
MEF2A	15q26.3	-0.352872	0.000317093	0.00428873
MACROD1	11q13.1	0.352824	0.000317733	0.00429366
SPAG7	17p13.2	-0.352811	0.000317907	0.00429366
ARMC1	8q13.1	0.352536	0.000321596	0.00433973
ATG2A	11q13.1	0.352523	0.000321773	0.00433973
TFB2M	1q44	0.352463	0.000322583	0.00434484
UTP15	5q13.2	0.352458	0.00032265	0.00434484
VPS72	1q21.3	0.352424	0.000323109	0.00434484
AP1S1	7q22.1	0.352413	0.000323257	0.00434484
TIMM8A	Xq22.1	0.3524	0.000323434	0.00434484
ZNF572	8q24.13	0.352394	0.000323515	0.00434484
ZNF419	19q13.43	-0.352357	0.000324018	0.00434854
SURF6	9q34.2	0.352152	0.000326815	0.00438063
IFT80	3q25.33	-0.352148	0.000326868	0.00438063
COQ8A	1q42.13	0.35208	0.000327802	0.00438699
ABHD3	18q11.2	-0.35208	0.000327802	0.00438699
PES1	22q12.2	0.352014	0.000328709	0.00439605
KIAA1755	20q11.23	-0.351935	0.000329799	0.00440754
VWA5A	11q24.2	-0.351803	0.000331626	0.00442101
SLIRP	14q24.3	0.351793	0.000331763	0.00442101
NMB	15q25.2	0.351787	0.000331846	0.00442101
TUBGCP4	15q15.3	0.351774	0.000332028	0.00442101
TCF4	18q21.2	-0.351767	0.000332126	0.00442101
EBLN2	3p13	-0.351762	0.000332194	0.00442101
APEX2	Xp11.21	0.351743	0.000332459	0.00442145
TRAPPC9	8q24.3	0.351685	0.000333265	0.00442909
POLR3E	16p12.2	0.351624	0.000334117	0.00443477
IMPDH2	3p21.31	0.351621	0.000334157	0.00443477
TDRP	8p23.3	-0.351587	0.000334636	0.00443719
SAT2	17p13.1	-0.351575	0.000334803	0.00443719
FOSL1	11q13.1	0.351395	0.000337332	0.0044676
BTN2A2	6p22.2	-0.35127	0.000339097	0.00448787
POLR1F	7p21.1	0.351107	0.000341414	0.00451541
VSIG10L	19q13.41	0.350953	0.000343614	0.00454136
DDX5	17q23.3	-0.35091	0.000344241	0.0045465
FAM193B	5q35.3	-0.350743	0.000346637	0.00457499
LYPLA1	8q11.23	0.35069	0.000347403	0.00458193
DARS2	1q25.1	0.350545	0.00034951	0.00460654
PCDHB9	5q31.3	-0.350506	0.000350076	0.00461082
TMPRSS9	19p13.3	0.350473	0.00035056	0.00461402
CHAF1A	19p13.3	0.350378	0.000351949	0.00462911
GPHN	14q23.3	0.350353	0.000352316	0.00463076
ZNF567	19q13.12	-0.350324	0.000352741	0.00463316
PPP3CB	10q22.2	-0.350244	0.00035392	0.00464301
IDH3A	15q25.1	0.35024	0.000353977	0.00464301
SEC24D	4q26	-0.350191	0.000354701	0.00464728
STEEP1	Xq24	0.350185	0.000354789	0.00464728
PLSCR4	3q24	-0.350166	0.000355071	0.00464778
TOMM70	3q12.2	0.350145	0.000355379	0.00464863
AKAP10	17p11.2	-0.350091	0.000356178	0.00465463
PRELID3B	20q13.32	0.350081	0.000356325	0.00465463
WDCP	2p23.3	0.349992	0.00035765	0.00466876
RAB5B	12q13.2	-0.349953	0.000358229	0.00467311
RPS2	16p13.3	0.349869	0.000359478	0.00468465
TASOR2	10p15.1	0.349861	0.000359603	0.00468465
RPTOR	17q25.3	0.349777	0.000360861	0.00469783
ZNF404	19q13.31	-0.349728	0.000361598	0.00470422
ELL3	15q15.3	0.349629	0.000363086	0.00471915
JRK	8q24.3	0.349619	0.00036324	0.00471915
RAB11FIP4	17q11.2	0.349434	0.00036604	0.00475231
TAPBP	6p21.32	-0.349405	0.000366488	0.00475489
E2F4	16q22.1	0.349366	0.000367072	0.00475924
FAM204A	10q26.11	0.349331	0.00036761	0.00476297
SMS	Xp22.11	0.349271	0.000368526	0.00477161
PRMT2	21q22.3	-0.348991	0.000372829	0.00482406
SAPCD2	9q34.3	0.348959	0.000373326	0.00482722
PIGL	17p11.2	-0.348899	0.000374255	0.00483596
AUNIP	1p36.11	0.348823	0.000375434	0.00484792
FOXN2	2p16.3	0.348791	0.000375934	0.00485109
CHCHD4	3p25.1	0.348707	0.000377244	0.00486472
DHRS13	17q11.2	0.348552	0.000379672	0.00489273
ALG3	3q27.1	0.348457	0.000381167	0.00490869
ROCK2	2p25.1	0.348326	0.000383238	0.00493203
RPS6KL1	14q24.2	0.348301	0.000383636	0.00493382
HSPA4	5q31.1	0.348234	0.000384701	0.00494404
ENTR1	9q34.3	0.348204	0.000385178	0.00494404
PCDHB10	5q31.3	-0.348194	0.000385336	0.00494404
SOD1	21q22.11	0.348186	0.000385465	0.00494404
ZBTB48	1p36.31	-0.348109	0.000386693	0.00495647
C17ORF58	17q24.2	0.348062	0.000387445	0.00496277
ARR3	Xq13.1	-0.347965	0.000389001	0.00497937
IL6ST	5q11.2	-0.347899	0.000390063	0.00498963
AASS	7q31.32	-0.347791	0.000391807	0.00500858
SMYD5	2p13.2	0.347664	0.000393867	0.00503155
TSR2	Xp11.22	0.347639	0.000394271	0.00503334
KIFC2	8q24.3	0.347603	0.000394861	0.00503751
NFXL1	4p12	0.347534	0.000395985	0.00504799
EMILIN3	20q12	0.34752	0.000396211	0.00504799
CEP41	7q32.2	0.347503	0.000396492	0.00504821
DPY19L4	8q22.1	0.347394	0.000398279	0.00506759
WWC1	5q34	0.347304	0.00039976	0.00508304
MRM2	7p22.3	0.347243	0.000400767	0.00509246
RUNX1	21q22.12	-0.347147	0.000402356	0.00510925
TP53RK	20q13.12	0.347087	0.000403352	0.0051185
GPR137B	1q42.3	-0.347027	0.00040435	0.00512305
OTUB1	11q13.1	0.347022	0.000404433	0.00512305
TIMM44	19p13.2	0.347017	0.000404515	0.00512305
ZNF84	12q24.33	-0.346998	0.000404832	0.00512368
IQCN	19p13.11	-0.346931	0.000405952	0.00513322
HLA-A	6p22.1	-0.34692	0.000406124	0.00513322
CDK5RAP1	20q11.21	0.346831	0.000407625	0.00514879
CNOT1	16q21	0.346684	0.000410096	0.00517658
ADRM1	20q13.33	0.346626	0.000411079	0.0051847
LRRC14	8q24.3	0.346614	0.000411282	0.0051847
IL11RA	9p13.3	-0.346571	0.00041201	0.00518704
IRF1	5q31.1	-0.346571	0.00041201	0.00518704
LRRC56	11p15.5	0.34653	0.000412705	0.0051879
GLI1	12q13.3	-0.346511	0.000413028	0.0051879
TMEM238	19q13.42	0.346494	0.000413316	0.0051879
THNSL1	10p12.1	0.346488	0.000413418	0.0051879
FES	15q26.1	-0.346487	0.000413436	0.0051879
ASF1A	6q22.31	-0.346423	0.000414524	0.00519814
RAE1	20q13.31	0.346332	0.000416078	0.00521056
RNF122	8p12	-0.34632	0.000416283	0.00521056
LIMK2	22q12.2	-0.346317	0.000416332	0.00521056
CHCHD6	3q21.3	0.346237	0.000417704	0.00522134
MAN2C1	15q24.2	-0.346223	0.000417946	0.00522134
PHLDB1	11q23.3	-0.346219	0.000418013	0.00522134
SMNDC1	10q25.2	0.346056	0.000420821	0.00525298
CNOT8	5q33.2	-0.346015	0.00042153	0.00525839
TFAP2C	20q13.31	0.345851	0.000424378	0.00528595
RIF1	2q23.3	0.345846	0.000424464	0.00528595
CEP290	12q21.32	0.34584	0.000424568	0.00528595
BEND5	1p33	-0.345795	0.000425347	0.0052897
PMS1	2q32.2	0.345791	0.000425423	0.0052897
MYL12A	18p11.31	-0.345722	0.000426627	0.00529953
RALY	20q11.22	0.345714	0.000426768	0.00529953
DEPDC7	11p13	0.345659	0.000427733	0.00530805
WDHD1	14q22.2-q22.3	0.3453	0.000434071	0.00538321
EEF1D	8q24.3	0.345264	0.000434711	0.00538766
TPRA1	3q21.3	0.345109	0.000437478	0.00541719
TMEM192	4q32.3	0.345095	0.00043773	0.00541719
ZNF584	19q13.43	0.345083	0.000437945	0.00541719
ZNF552	19q13.43	-0.34505	0.000438535	0.00542098
IARS1	9q22.31	0.344972	0.000439936	0.00543479
LACC1	13q14.11	-0.344878	0.000441615	0.00545201
CPSF3	2p25.1	0.344821	0.000442662	0.00546141
PLXDC2	10p12.31	-0.344746	0.000444005	0.00547444
RASGRP3	2p22.3	-0.344698	0.000444877	0.00548165
LRRC69	8q21.3	0.344662	0.000445532	0.00548619
HSD17B10	Xp11.22	0.344519	0.000448142	0.00550819
B3GALT4	6p21.32	-0.344515	0.000448233	0.00550819
RGS9	17q24.1	-0.344509	0.000448343	0.00550819
MED14	Xp11.4	0.344501	0.000448472	0.00550819
ZNF695	1q44	0.344441	0.000449572	0.00551816
ZNF606	19q13.43	-0.344362	0.000451025	0.00553244
MIPEP	13q12.12	0.344292	0.000452314	0.0055433
CBY2	13q14.13	-0.344283	0.000452491	0.0055433
MMP20	11q22.2	0.344249	0.000453121	0.00554747
GNRH1	8p21.2	-0.344219	0.000453665	0.0055495
PTK2B	8p21.2	-0.344208	0.000453868	0.0055495
RAB11B	19p13.2	-0.344135	0.000455222	0.0055625
TMEM176B	7q36.1	-0.344087	0.000456114	0.00556984
TM6SF1	15q25.2	-0.344057	0.000456688	0.00557329
CYTH1	17q25.3	-0.343985	0.000458016	0.00558313
HDDC3	15q26.1	0.343978	0.000458147	0.00558313
ZNF44	19p13.2	-0.343966	0.000458371	0.00558313
RBMS1	2q24.2	-0.343942	0.00045882	0.00558504
PJA2	5q21.3	-0.34392	0.00045923	0.00558647
IQSEC1	3p25.2	-0.34387	0.000460169	0.00559433
STOM	9q33.2	-0.343822	0.00046107	0.00559906
NEUROG2	4q25	0.343818	0.000461144	0.00559906
EIF3A	10q26.11	0.343542	0.000466373	0.00565703
C20ORF144	20q11.22	0.343534	0.00046651	0.00565703
POR	7q11.23	0.343433	0.000468432	0.00567673
CTC1	17p13.1	-0.34337	0.000469633	0.00568602
YTHDF1	20q13.33	0.34335	0.000470016	0.00568602
PSPH	7p11.2	0.343346	0.000470091	0.00568602
JMJD1C	10q21.3	-0.34333	0.0004704	0.00568616
TRMT10A	4q23	0.343307	0.00047084	0.00568787
ARPC2	2q35	-0.343232	0.000472283	0.0057017
BMPR2	2q33.1-q33.2	-0.343198	0.000472932	0.00570594
SERTAD3	19q13.2	-0.34299	0.000476948	0.00575075
ESD	13q14.2	0.342899	0.000478715	0.00576842
NPTN	15q24.1	-0.342779	0.000481054	0.00579048
REXO4	9q34.2	0.342774	0.000481151	0.00579048
H4C14	1q21.2	0.342669	0.00048322	0.00581171
RAF1	3p25.2	-0.342637	0.000483835	0.00581369
CDK5R1	17q11.2	0.342629	0.000483993	0.00581369
LIX1L	1q21.1	-0.342605	0.000484465	0.00581571
IL18BP	11q13.4	-0.342492	0.000486691	0.00583676
ZNF577	19q13.41	-0.342485	0.00048683	0.00583676
HPRT1	Xq26.2-q26.3	0.342371	0.000489086	0.00586014
EVL	14q32.2	-0.342262	0.000491253	0.00588242
RPS21	20q13.33	0.342068	0.000495134	0.00592517
SMG5	1q22	0.342047	0.000495549	0.00592643
DHPS	19p13.13	-0.341945	0.000497604	0.00594728
SUSD3	9q22.31	0.34189	0.000498714	0.00595682
ERCC2	19q13.32	0.341842	0.000499684	0.00596468
IPO5	13q32.2	0.341779	0.000500958	0.00597356
FAHD1	16p13.3	0.34177	0.000501142	0.00597356
DPM1	20q13.13	0.341759	0.000501365	0.00597356
IVNS1ABP	1q25.3	-0.341715	0.000502257	0.00598045
GET4	7p22.3	0.341636	0.000503865	0.00599434
PMP22	17p12	-0.341627	0.00050405	0.00599434
MTLN	2q13	0.34153	0.000506032	0.00601417
CD37	19q13.33	-0.341506	0.000506524	0.00601627
MAPRE2	18q12.1-q12.2	-0.341393	0.000508843	0.00604006
TATDN1	8q24.13	0.34135	0.000509729	0.00604682
IPO13	1p34.1	0.341334	0.000510057	0.00604696
CRTC2	1q21.3	-0.341252	0.000511749	0.00606148
PALB2	16p12.2	0.341244	0.000511916	0.00606148
FMOD	1q32.1	-0.341218	0.000512455	0.0060641
DHRS2	14q11.2	0.341162	0.000513626	0.00606488
QPCTL	19q13.32	0.34116	0.000513656	0.00606488
APOO	Xp22.11	0.341146	0.000513947	0.00606488
SIGMAR1	9p13.3	0.341129	0.0005143	0.00606488
SLC22A3	6q25.3	0.341129	0.0005143	0.00606488
RBM42	19q13.12	0.341123	0.000514425	0.00606488
DUSP14	17q12	0.341086	0.000515194	0.00607021
SRSF5	14q24	-0.341043	0.000516087	0.00607698
TNFSF12	17p13.1	-0.340978	0.000517446	0.00608923
PRDX4	Xp22.11	0.340906	0.000518952	0.0061032
LEPROTL1	8p12	-0.340831	0.000520524	0.00611614
WBP11	12p12.3	0.340823	0.000520693	0.00611614
HAUS6	9p22.1	0.340567	0.000526096	0.00617581
C6ORF141	6p12.3	0.340546	0.000526543	0.00617726
ZNF708	19p12	-0.340498	0.000527562	0.00618543
PRKD3	2p22.2	-0.340198	0.000533977	0.0062568
VKORC1L1	7q11.21	0.340043	0.000537319	0.00629209
COLQ	3p25.1	-0.340015	0.000537924	0.00629532
TRAM2	6p12.2	-0.339946	0.00053942	0.00630897
AGL	1p21.2	0.33987	0.000541071	0.00632126
LARP4B	10p15.3	0.339857	0.000541355	0.00632126
ACTL10	20q11.22	0.339852	0.000541463	0.00632126
KLF8	Xp11.21	-0.339782	0.000542989	0.00633517
AVIL	12q14.1	-0.339767	0.000543318	0.00633517
PARG	10q11.23	0.33972	0.000544345	0.00634094
TAF6L	11q12.3	0.339714	0.000544476	0.00634094
STK10	5q35.1	-0.339659	0.000545682	0.00635111
FAS	10q23.31	-0.339634	0.000546231	0.00635283
IGSF6	16p12.2	-0.339622	0.000546494	0.00635283
POU2F1	1q24.2	0.339574	0.000547549	0.0063599
MIS12	17p13.2	-0.339564	0.000547768	0.0063599
ARID5A	2q11.2	-0.339502	0.000549135	0.00637033
WSB2	12q24.23	-0.339493	0.000549333	0.00637033
UBE2T	1q32.1	0.339418	0.000550991	0.00638568
ELP5	17p13.1	-0.339362	0.00055223	0.00639616
KDM1B	6p22.3	0.339324	0.000553074	0.00640206
UBQLN4	1q22	0.339287	0.000553897	0.0064061
PRR19	19q13.2	0.339278	0.000554093	0.0064061
TRANK1	3p22.2	-0.33924	0.000554942	0.00641203
TMEM220	17p13.1	-0.339186	0.000556146	0.00642206
LRRC59	17q21.33	0.339169	0.000556525	0.00642256
SPIN1	9q22.1	-0.339113	0.000557778	0.00643313
FNBP1	9q34.11	-0.339094	0.000558204	0.00643416
CD5	11q12.2	-0.338987	0.000560604	0.00645793
DDX39B	6p21.33	-0.338928	0.000561932	0.00646932
NUP133	1q42.13	0.338861	0.000563444	0.00647892
AIMP2	7p22.1	0.338861	0.000563444	0.00647892
SCML2	Xp22.13	0.33877	0.000565503	0.00649635
DNAJC14	12q13.2	0.338748	0.000566001	0.00649635
SLC30A4	15q21.1	-0.338746	0.000566047	0.00649635
STAB1	3p21.1	-0.338734	0.000566319	0.00649635
RPL7	8q21.11	0.338673	0.000567709	0.00650839
NACC1	19p13.13	0.338615	0.000569025	0.00651593
ZNF154	19q13.43	-0.338614	0.000569048	0.00651593
SIAE	11q24.2	0.33859	0.000569595	0.00651829
IFNLR1	1p36.11	0.338495	0.000571766	0.00653921
DENND3	8q24.3	-0.33847	0.000572339	0.00654002
SELPLG	12q24.11	-0.338462	0.000572521	0.00654002
CYP2J2	1p32.1	0.33841	0.000573715	0.00654974
NOC2L	1p36.33	0.338326	0.000575647	0.00656788
MRPL58	17q25.1	0.338166	0.000579343	0.0066061
CSGALNACT2	10q11.21	-0.338122	0.000580364	0.00661379
MRPL44	2q36.1	0.338062	0.000581758	0.00662573
MAST4	5q12.3	-0.337957	0.000584204	0.00664544
NAXE	1q22	0.337944	0.000584508	0.00664544
NKAPD1	11q23.1	0.337943	0.000584531	0.00664544
UBA52	19p13.1-p12	0.337774	0.00058849	0.00668646
NICN1	3p21.31	-0.337702	0.000590186	0.00670175
APEH	3p21.31	0.337627	0.000591955	0.00671413
DBT	1p21.2	0.337626	0.000591979	0.00671413
FERMT3	11q13.1	-0.337561	0.000593517	0.00672758
BCDIN3D	12q13.12	0.337458	0.000595962	0.00674653
SUZ12	17q11.2	0.337457	0.000595986	0.00674653
TCF25	16q24.3	-0.337446	0.000596247	0.00674653
CPT2	1p32.3	0.33743	0.000596627	0.00674683
DCAF5	14q24.1	-0.337415	0.000596985	0.00674689
NIF3L1	2q33.1	0.33739	0.000597581	0.00674963
RORA	15q22.2	-0.337145	0.000603448	0.00681186
UGP2	2p15	-0.337126	0.000603905	0.00681197
HOXA10	7p15.2	-0.337115	0.00060417	0.00681197
METTL2B	7q32.1	0.337098	0.000604579	0.00681256
ZNF17	19q13.43	-0.337068	0.000605302	0.00681431
ARFGAP3	22q13.2	-0.337062	0.000605447	0.00681431
KIF4A	Xq13.1	0.33703	0.00060622	0.00681899
ZNF793	19q13.12	-0.336962	0.000607863	0.00683345
FMO4	1q24.3	-0.336936	0.000608493	0.00683652
NRIP2	12p13.33	-0.336778	0.000612334	0.00687296
BTG2	1q32.1	-0.336773	0.000612456	0.00687296
RSRC2	12q24.31	-0.336754	0.000612918	0.00687411
WRNIP1	6p25.2	0.336694	0.000614385	0.00688522
ZNF639	3q26.33	0.336684	0.000614629	0.00688522
BEND3	6q21	0.336647	0.000615535	0.00689132
EPGN	4q13.3	0.336619	0.000616221	0.0068934
RAD51D	17q12	0.33661	0.000616442	0.0068934
MAN2B2	4p16.1	-0.336564	0.000617571	0.00690199
RETNLB	3q13.13	-0.336432	0.000620821	0.0069338
ESPL1	12q13.13	0.336419	0.000621143	0.0069338
BLOC1S3	19q13.32	0.336367	0.000622428	0.00694408
ZBTB41	1q31.3	0.336287	0.000624411	0.00695836
UBIAD1	1p36.22	0.336286	0.000624436	0.00695836
TMED3	15q25.1	0.336083	0.000629492	0.00700764
ESRP1	8q22.1	0.336079	0.000629592	0.00700764
TMUB2	17q21.31	-0.336029	0.000630843	0.00701536
PDSS1	10p12.1	0.336022	0.000631019	0.00701536
HMMR	5q34	0.336005	0.000631445	0.00701601
GAS7	17p13.1	-0.335963	0.000632499	0.00702364
PAFAH1B3	19q13.1	0.335938	0.000633127	0.00702653
EPHA4	2q36.1	-0.335906	0.000633931	0.00703137
UBE2C	20q13.12	0.335785	0.000636983	0.00706112
PGK1	Xq21.1	0.335708	0.000638931	0.00707862
SAG	2q37.1	0.335581	0.000642144	0.00711009
DGAT1	8q24.3	0.335549	0.000642973	0.00711515
RAD54L2	3p21.2	0.335486	0.00064458	0.0071222
NOP2	12p13.31	0.335484	0.000644632	0.0071222
C2ORF74	2p15	-0.335456	0.000645346	0.0071222
ABHD4	14q11.2	-0.335454	0.000645399	0.0071222
TIGD3	11q13.1	0.335451	0.000645474	0.0071222
TMEM164	Xq23	0.335374	0.000647448	0.00713987
TCEA1	8q11.23	0.335267	0.000650199	0.00716363
GGCT	7p14.3	0.335261	0.000650353	0.00716363
KLHL8	4q22.1	0.335242	0.000650843	0.00716489
OSCP1	1p34.3	-0.33522	0.00065141	0.00716701
TEAD2	19q13.33	-0.335136	0.00065358	0.00718675
ZNF425	7q36.1	0.335082	0.000654979	0.00719799
ENDOG	9q34.11	0.334993	0.00065729	0.00721923
STING1	5q31.2	-0.334955	0.000658279	0.00722595
NSMCE1	16p12.1	0.334889	0.000659974	0.00724039
VEPH1	3q25.31-q25.32	-0.334866	0.0006606	0.0072431
CFAP298	21q22.11	0.334835	0.000661385	0.00724755
KBTBD6	13q14.11	0.334638	0.000666557	0.00730004
UCP3	11q13.4	-0.334608	0.000667348	0.00730451
C12ORF4	12p13.32	-0.334566	0.000668456	0.00730945
TMEM119	12q23.3	-0.334547	0.000668958	0.00730945
H2BC15	6p22.1	0.334545	0.000669011	0.00730945
FH	1q43	0.334533	0.000669329	0.00730945
ATP10D	4p12	-0.334492	0.000670414	0.00731339
FOSL2	2p23.2	-0.334481	0.000670705	0.00731339
TTC27	2p22.3	0.334476	0.000670837	0.00731339
ALYREF	17q25.3	0.334329	0.000674744	0.00734759
AP1S3	2q36.1	0.334329	0.000674744	0.00734759
OR5D3P	11q11	0.334288	0.000675843	0.00735538
ZSWIM6	5q12.1	-0.33415	0.000679528	0.00738706
NREP	5q22.1	-0.33415	0.000679528	0.00738706
RSPRY1	16q13	-0.334114	0.000680494	0.00739336
TIMM13	19p13.3	0.333993	0.00068375	0.00742451
ATG7	3p25.3	-0.333971	0.000684343	0.00742674
MTHFD1	14q23.3	0.333945	0.000685045	0.00743014
C3	19p13.3	-0.333881	0.000686776	0.00744193
FAF1	1p32.3	0.333876	0.000686912	0.00744193
SLFN5	17q12	-0.333837	0.000687969	0.00744916
FEM1A	19p13.3	0.33378	0.000689516	0.00746158
THOC2	Xq25	0.333766	0.000689897	0.00746158
NUDT19	19q13.11	0.333741	0.000690577	0.00746471
TRUB1	10q25.3	0.333453	0.000698455	0.0075456
SSPN	12p12.1	-0.333396	0.000700024	0.00755401
LRRC42	1p32.3	0.333396	0.000700024	0.00755401
FAAP24	19q13.11	0.333335	0.000701707	0.0075679
POLD2	7p13	0.333275	0.000703365	0.00757723
PPA1	10q22.1	0.333275	0.000703365	0.00757723
ZSWIM5	1p34.1	0.333238	0.00070439	0.007584
USP2	11q23.3	0.333086	0.000708614	0.00762518
MBTPS2	Xp22.12	0.333009	0.000710762	0.00764269
KARS1	16q23.1	0.332999	0.000711041	0.00764269
ZBTB22	6p21.3	-0.332944	0.00071258	0.00765493
SIN3B	19p13.11	-0.332757	0.000717835	0.00770705
MTX2	2q31.1	0.332734	0.000718484	0.00770968
TTC32	2p24.1	-0.332711	0.000719133	0.00771232
FANCB	Xp22.2	0.332686	0.000719839	0.00771418
SUMO4	6q25.1	-0.332669	0.00072032	0.00771418
MED11	17p13.2	-0.332662	0.000720518	0.00771418
NCOA5	20q13.12	0.332621	0.000721679	0.00772229
BIN1	2q14.3	0.332553	0.000723608	0.00773859
METRN	16p13.3	0.332404	0.000727851	0.00777962
FBXO11	2p16.3	-0.332387	0.000728337	0.00778046
RPS3	11q13.4	0.332313	0.000730462	0.0077988
RTN3	11q13	0.332272	0.000731629	0.0078069
PCDHB8	5q31.3	-0.332077	0.000737246	0.00786245
MAN1C1	1p36.11	-0.33201	0.000739181	0.0078743
KCND3	1p13.2	-0.33201	0.000739181	0.0078743
SYNPO	5q33.1	-0.331989	0.000739789	0.00787639
KIF18A	11p14.1	0.331943	0.000741124	0.0078862
UFSP1	7q22.1	0.331835	0.000744265	0.00791522
KIF3B	20q11.21	0.331745	0.000746892	0.00793874
DYNC2I2	9q34.11	0.331713	0.000747828	0.00794427
ZNF160	19q13.42	-0.33169	0.000748502	0.00794696
RPL27A	11p15.4	0.331676	0.000748913	0.00794696
HAGHL	16p13.3	0.331618	0.000750614	0.00796059
HNF4A	20q13.12	0.331574	0.000751908	0.00796469
ZNF432	19q13.41	-0.33157	0.000752025	0.00796469
SHMT2	12q13.3	0.331552	0.000752554	0.00796469
TARS2	1q21.2	0.331546	0.000752731	0.00796469
GYPC	2q14.3	-0.331534	0.000753084	0.00796469
ITGA1	5q11.2	-0.331482	0.000754618	0.0079765
LMCD1	3p25.3	-0.331259	0.000761225	0.00804189
NAF1	4q32.2	0.331198	0.000763042	0.00805663
ZNF333	19p13.12	-0.331116	0.000765491	0.00807485
SLIT1	10q24.1	0.331112	0.000765613	0.00807485
KIF3A	5q31.1	0.331069	0.000766897	0.00808394
PPID	4q32.1	0.331048	0.000767526	0.0080861
IFI16	1q23.1	-0.330981	0.000769536	0.00809769
ADAM28	8p21.2	-0.330981	0.000769536	0.00809769
ZNF213	16p13.3	0.330969	0.000769897	0.00809769
CHTOP	1q21.3	-0.330867	0.00077297	0.00812554
NELFCD	20q13.32	0.330817	0.000774479	0.00813693
CYTIP	2q24.1	-0.330789	0.000775325	0.00814134
MANEAL	1p34.3	0.330705	0.00077787	0.00816037
ADCY4	14q12	-0.330701	0.000777992	0.00816037
SKA3	13q12.11	0.330573	0.000781885	0.00819671
CSN1S1	4q13.3	0.330485	0.000784583	0.00821905
ITFG2	12p13.33	-0.330462	0.000785276	0.00821905
ANKRD65	1p36.33	-0.330461	0.000785307	0.00821905
GHITM	10q23.1	0.330305	0.000790095	0.00826141
PPP4C	16p11.2	0.330301	0.000790218	0.00826141
FAM171A1	10p13	0.330226	0.000792529	0.00828104
NUDC	1p36.11	0.330191	0.000793611	0.00828781
NNMT	11q23.2	-0.33004	0.000798289	0.00833212
CCL19	9p13.3	-0.329987	0.000799938	0.00834477
RPS14	5q33.1	0.329945	0.000801248	0.00835388
SAE1	19q13.32	0.329929	0.000801746	0.00835451
MAPK15	8q24.3	0.329865	0.000803743	0.00837075
PLN	6q22.31	-0.329829	0.000804869	0.00837792
BCL2	18q21.33	-0.329757	0.000807126	0.00839586
SYTL1	1p36.11	-0.329746	0.000807472	0.00839586
VANGL2	1q23.2	-0.329656	0.000810302	0.00842071
NFASC	1q32.1	-0.329531	0.000814248	0.00845712
CLK2	1q22	-0.329373	0.00081926	0.00850455
ACYP2	2p16.2	-0.329333	0.000820534	0.00851316
YAP1	11q22.1	0.329298	0.000821651	0.00852011
H3C10	6p22.1	0.329128	0.000827089	0.0085686
EIF4G1	3q27.1	0.329124	0.000827223	0.0085686
PODN	1p32.3	-0.328989	0.000831561	0.00860886
DPF2	11q13.1	0.328936	0.000833272	0.0086219
SLC16A2	Xq13.2	-0.328858	0.000835796	0.00864334
TMEM109	11q12.2	0.328794	0.000837872	0.00865611
BBS9	7p14.3	-0.328792	0.000837937	0.00865611
CNTRL	9q33.2	-0.328739	0.00083966	0.00866689
CASP4	11q22.3	-0.328732	0.000839887	0.00866689
MCUR1	6p23	0.328714	0.000840473	0.00866826
IL7	8q21.13	-0.32869	0.000841255	0.00867164
PHF20L1	8q24.22	0.328633	0.000843116	0.00868149
SMIM45	22q13.2	0.328633	0.000843119	0.00868149
ALOX15	17p13.2	0.328609	0.0008439	0.00868486
CTSO	4q32.1	-0.328581	0.000844814	0.00868958
MAIP1	2q33.1	0.328567	0.000845274	0.00868964
MTFR2	6q23.3	0.328487	0.000847896	0.0087119
PNMA3	Xq28	-0.328432	0.000849706	0.00872581
ADAMTSL4	1q21.2	-0.328372	0.000851679	0.00874137
C8ORF58	8p21.3	-0.328197	0.000857464	0.00879603
GPR183	13q32.3	-0.32815	0.000859025	0.00880731
AKAP5	14q23.3	-0.328114	0.000860222	0.00881184
RBBP7	Xp22.2	0.328109	0.000860389	0.00881184
SNX29	16p13.13-p13.12	-0.328065	0.000861853	0.0088221
TRMT11	6q22.32	0.328019	0.000863388	0.00883007
CCDC174	3p25.1	-0.328014	0.000863555	0.00883007
PDHA1	Xp22.12	0.327887	0.000867804	0.00886877
PEX5	12p13.31	0.327864	0.000868576	0.00887191
NDUFS8	11q13.2	0.327778	0.000871465	0.00889604
B9D2	19q13.2	-0.327766	0.000871869	0.00889604
RAB8B	15q22.2	-0.327669	0.000875141	0.00892466
INKA1	3p21.31	-0.327641	0.000876088	0.00892956
AMER1	Xq11.2	0.327617	0.000876901	0.00893307
TMEM145	19q13.2	0.327582	0.00087809	0.00894043
SDC4	20q13.12	0.32755	0.000879174	0.0089467
DSCAML1	11q23.3	-0.327492	0.000881119	0.00896172
STX12	1p35.3	-0.32746	0.000882229	0.00896824
CREG1	1q24.2	-0.327437	0.000883013	0.00897143
GNPNAT1	14q22.1	0.327419	0.000883627	0.00897228
CREB3L1	11p11.2	-0.327407	0.000884036	0.00897228
PSRC1	1p13.3	0.327228	0.00089016	0.00902965
CLPP	19p13.3	0.327202	0.000891052	0.0090339
OGFOD3	17q25.3	0.327082	0.000895183	0.00907096
FBLN5	14q32.12	-0.326889	0.000901862	0.00913012
ACRV1	11q24.2	0.326873	0.00090242	0.00913012
TBC1D2B	15q24.3-q25.1	-0.326872	0.000902454	0.00913012
ZSWIM1	20q13.12	0.326729	0.000907436	0.0091718
TOP2A	17q21.2	0.326717	0.000907856	0.0091718
ZNF770	15q14	0.326693	0.000908695	0.0091718
GAB3	Xq28	-0.326686	0.000908939	0.0091718
ALDOC	17q11.2	0.326685	0.000908973	0.0091718
RALGDS	9q34.13-q34.2	-0.32665	0.000910199	0.00917932
NCS1	9q34.11	0.326601	0.000911916	0.00919178
NUBPL	14q12	0.326586	0.000912444	0.00919226
ZNF772	19q13.43	-0.32656	0.000913356	0.0091966
P2RX4	12q24.31	-0.326541	0.000914023	0.00919847
CCN2	6q23.2	-0.326466	0.000916665	0.00922021
C1QL1	17q21.31	0.326394	0.000919181	0.00924064
MARCKS	6q21	-0.326373	0.000919947	0.00924348
GARS1	7p14.3	0.326331	0.000921403	0.00925325
PP2D1	3p24.3	-0.326284	0.00092307	0.00926448
LIMD2	17q23.3	-0.326273	0.000923491	0.00926448
BCL3	19q13.32	-0.326257	0.000924061	0.00926533
PALS2	7p15.3	0.326205	0.000925906	0.00927897
GUF1	4p12	0.326049	0.000931471	0.0093257
AKAP13	15q25.3	-0.326047	0.000931545	0.0093257
ZNF623	8q24.3	0.325979	0.000933979	0.00934517
RIPK4	21q22.3	0.32596	0.00093466	0.00934709
H2AC14	6p22.1	0.325909	0.000936494	0.00935553
EIF4A1	17p13.1	-0.325908	0.000936529	0.00935553
BCAP31	Xq28	0.325889	0.000937211	0.00935553
CMIP	16q23.2-q23.3	-0.325882	0.000937462	0.00935553
LCMT2	15q15.3	0.325758	0.000941935	0.00939526
VAPB	20q13.32	0.32572	0.000943308	0.00940404
JAK2	9p24.1	-0.325702	0.000943959	0.00940563
ZDHHC2	8p22	-0.325648	0.000945916	0.00942022
RAPGEF2	4q32.1	0.325612	0.000947223	0.00942669
GVQW3	11q13.5	0.325602	0.000947552	0.00942669
NOM1	7q36.3	0.325564	0.000948968	0.00943277
ZNF408	11p11.2	0.325559	0.000949151	0.00943277
ANKAR	2q32.2	-0.325517	0.000950644	0.00944271
SPATA33	16q24.3	0.325497	0.000951407	0.00944538
FBLIM1	1p36.21	-0.325481	0.000951957	0.00944593
BRD7	16q12.1	0.325401	0.000954914	0.00947035
H1-10	3q21.3	-0.325281	0.000959314	0.00950672
TLE5	19p13.3	-0.325273	0.000959576	0.00950672
WNT5B	12p13.33	-0.325221	0.000961485	0.0095207
NLRP1	17p13	-0.32518	0.000962997	0.00953073
CSNK1E	22q13.1	-0.325113	0.000965475	0.00955005
MBD1	18q21.1	-0.325101	0.000965949	0.00955005
HHAT	1q32.2	-0.325005	0.000969504	0.0095753
ERICH1	8p23.3	-0.325005	0.000969504	0.0095753
ANKDD1A	15q22.31	-0.324964	0.000970991	0.00958503
SPSB1	1p36.22	-0.324891	0.000973706	0.00960686
RUVBL2	19q13.33	0.3248	0.0009771	0.00963537
CCNB1	5q13.2	0.324693	0.000981106	0.00966989
ETFB	19q13.41	0.324675	0.000981781	0.00967156
SEMA3A	7q21.11	0.324634	0.000983322	0.00967712
PSME3	17q21.31	0.324633	0.000983359	0.00967712
PCTP	17q22	0.324584	0.000985201	0.00969026
RAB11FIP2	10q26.11	0.324561	0.000986068	0.0096938
PEX10	1p36.32	0.324532	0.000987162	0.00969956
ARMC8	3q22.3	-0.324474	0.000989354	0.0097161
ANGPTL3	1p31.3	0.324405	0.000991961	0.00973671
DPY19L1	7p14.2	0.324388	0.000992607	0.00973804
TLR4	9q33.1	-0.324176	0.00100067	0.00981211
TRADD	16q22.1	-0.324093	0.00100384	0.0098382
ZBTB3	11q12.3	0.324066	0.00100488	0.00984332
TRAPPC2B	19q13.43	-0.323944	0.00100957	0.00988413
KREMEN2	16p13.3	0.323919	0.00101053	0.00988848
CTSB	8p23.1	-0.323647	0.00102108	0.00998658
PUDP	Xp22.31	0.3236	0.00102289	0.00999917
CHCHD7	8q12.1	0.323541	0.00102519	0.0100165
DNAJC5	20q13.33	0.323439	0.00102918	0.0100412
SMTN	22q12.2	-0.323432	0.00102945	0.0100412
EIF2S3	Xp22.11	0.32342	0.00102993	0.0100412
PYGB	20p11.21	0.323407	0.00103044	0.0100412
ATP5MC3	2q31.1	0.323403	0.00103059	0.0100412
PBX2	6p21.32	-0.323396	0.00103086	0.0100412
CYP24A1	20q13.2	0.323194	0.00103882	0.0101135
ATP5F1D	19p13.3	0.32307	0.00104373	0.0101562
TNRC6B	22q13.1	-0.322997	0.00104663	0.010179
BLNK	10q24.1	-0.322984	0.00104714	0.010179
ELL2	5q15	-0.322953	0.00104838	0.0101853
ZNF131	5p12	-0.322941	0.00104886	0.0101853
AIMP1	4q24	0.322872	0.00105161	0.0102069
DGAT2L6	Xq13.1	-0.322816	0.00105386	0.0102169
TTC19	17p12	-0.322809	0.00105413	0.0102169
PCGF3	4p16.3	-0.322806	0.00105425	0.0102169
ZNF100	19p13.1	-0.322779	0.00105533	0.010217
MICA	6p21.33	-0.322779	0.00105533	0.010217
SULT1A1	16p11.2	0.322707	0.00105822	0.0102398
ZNF260	19q13.12	-0.322691	0.00105887	0.0102409
AKAP1	17q22	0.322657	0.00106024	0.0102489
ZNF780B	19q13.2	-0.32258	0.00106333	0.0102737
MON2	12q14.1	-0.322496	0.00106673	0.0103013
DUS1L	17q25.3	0.322413	0.00107009	0.0103286
FASTKD3	5p15.31	0.322384	0.00107127	0.0103299
HLA-F	6p22.1	-0.322383	0.00107131	0.0103299
NCAPG	4p15.31	0.322355	0.00107245	0.0103357
CENPE	4q24	0.322324	0.00107371	0.0103426
FLVCR1	1q32.3	0.322299	0.00107473	0.0103472
MAGEH1	Xp11.21	-0.322263	0.0010762	0.0103561
RPL37A	2q35	0.322232	0.00107748	0.0103632
CRTC3	15q26.1	-0.322195	0.00107898	0.0103724
F2	11p11.2	0.322043	0.00108521	0.0104271
POLD1	19q13.3	0.322011	0.00108652	0.0104345
MFAP4	17p11.2	-0.321932	0.00108978	0.0104605
CTNNAL1	9q31.3	0.321908	0.00109077	0.0104647
PHOSPHO1	17q21.32	-0.321884	0.00109176	0.010469
SH3BP2	4p16.3	-0.321848	0.00109325	0.010478
TIGD4	4q31.3	0.321826	0.00109416	0.0104815
HIRA	22q11.21	0.32175	0.00109732	0.0105064
GASK1A	3p22.1	-0.321714	0.00109882	0.0105155
SNRPE	1q32.1	0.321656	0.00110122	0.0105333
[truncated: 17,113 more rows]

## Sheet: MSK_SLC2A1_cor-all-genes
MSK cohort: SLC2A1 (GLUT1)-correlated gene expression (all genes)
Correlated Gene	Cytoband	Spearman's Correlation	p-Value	q-Value
KRT80	12q13.13	0.669489	2.63624e-14	5.03839e-10
FGF19	11q13.3	0.565472	8.79997e-10	8.40925e-06
MSX2	5q35.2	0.516999	3.64989e-08	0.000232522
C6ORF132	6p21.1	0.505464	8.15129e-08	0.000389468
S100A2	1q21.3	0.489841	2.31086e-07	0.000829269
CRYBG2	1p36.11	0.488003	2.6034e-07	0.000829269
PPFIA4	1q32.1	0.481564	3.93142e-07	0.000960964
KDM3A	2p11.2	0.481203	4.02245e-07	0.000960964
PTPRR	12q15	0.476266	5.48453e-07	0.001089
SOAT1	1q25.2	-0.475628	5.70653e-07	0.001089
TOR1AIP2	1q25.2	0.474116	6.26779e-07	0.001089
UTRN	6q24.2	-0.472362	6.98416e-07	0.00111234
TEK	9p21.2	-0.469474	8.33579e-07	0.00122549
RAMP3	7p13	-0.46463	1.11751e-06	0.00148256
ADCY9	16p13.3	-0.463957	1.16358e-06	0.00148256
MSLN	16p13.3	0.461977	1.30969e-06	0.00154605
UBQLN4	1q22	0.461156	1.37521e-06	0.00154605
SEMA3B	3p21.31	0.45906	1.55684e-06	0.00165302
DSG3	18q12.1	0.457247	1.73205e-06	0.00174226
PPP1R3B	8p23.1	0.454626	2.01875e-06	0.00192911
SFR1	10q25.1	0.450731	2.52859e-06	0.00224393
FAM83C	20q11.22	0.449774	2.67132e-06	0.00224393
SCN7A	2q24.3	-0.449119	2.77339e-06	0.00224393
RLF	1p34.2	0.448841	2.81782e-06	0.00224393
MALT1	18q21.32	0.440591	4.4867e-06	0.00330162
TMEM236	10p12.33	-0.440572	4.49153e-06	0.00330162
EPHA2	1p36.13	0.439414	4.78997e-06	0.00334908
P4HA1	10q22.1	0.438677	4.98945e-06	0.00334908
SLC39A8	4q24	-0.437582	5.3006e-06	0.00334908
SLCO2A1	3q22.1-q22.2	-0.437538	5.31327e-06	0.00334908
ERO1A	14q22.1	0.436733	5.55413e-06	0.00334908
TMEM139	7q34	0.436559	5.60751e-06	0.00334908
GIMAP8	7q36.1	-0.434621	6.23561e-06	0.00350941
CTSS	1q21.3	-0.434192	6.38334e-06	0.00350941
FRMD5	15q15.3	0.433312	6.69637e-06	0.00350941
YOD1	1q32.1	0.433164	6.75074e-06	0.00350941
SIGLEC6	19q13.41	-0.433046	6.79407e-06	0.00350941
ADAMTSL1	9p22.2-p22.1	-0.432189	7.11748e-06	0.00356297
SHE	1q21.3	-0.431139	7.53335e-06	0.00356297
ERCC6L2	9q22.32	-0.430551	7.77642e-06	0.00356297
PPL	16p13.3	0.430106	7.96487e-06	0.00356297
CPNE8	12q12	-0.430041	7.99304e-06	0.00356297
ABI3	17q21.32	-0.429987	8.01631e-06	0.00356297
ITPR1	3p26.1	-0.429064	8.42383e-06	0.00365901
FAM181B	11q14.1	-0.428436	8.712e-06	0.00367307
FAM124B	2q36.2	-0.427485	9.16651e-06	0.00367307
SLC19A2	1q24.2	0.426917	9.44864e-06	0.00367307
HMGA1	6p21.31	0.426908	9.45299e-06	0.00367307
NHERF2	16p13.3	-0.426631	9.59385e-06	0.00367307
NFIL3	9q22.31	0.426526	9.64763e-06	0.00367307
NUTF2	16q22.1	0.426228	9.80153e-06	0.00367307
ST6GAL1	3q27.3	-0.425565	1.01527e-05	0.00370943
ITM2A	Xq21.1	-0.425318	1.02867e-05	0.00370943
TNRC6C	17q25.3	-0.423447	1.13562e-05	0.00401924
NKD1	16q12.1	0.420386	1.33344e-05	0.0046336
KLK6	19q13.41	0.419471	1.39853e-05	0.00477299
GAPDH	12p13.31	0.416592	1.62348e-05	0.00532425
BLTP1	4q27	-0.41644	1.63632e-05	0.00532425
SELENOP	5p12	-0.416353	1.64363e-05	0.00532425
RCOR2	11q13.1	0.415661	1.70327e-05	0.00540718
KRT19	17q21.2	0.415119	1.75133e-05	0.00540718
NAAA	4q21.1	-0.415088	1.75411e-05	0.00540718
SLC8A1	2p22.1	-0.414308	1.82568e-05	0.00553288
SAPCD1	6p21.33	0.41402	1.85279e-05	0.00553288
SFTA2	6p21.33	0.413501	1.90263e-05	0.00555112
KRT37	17q21.2	0.413348	1.91752e-05	0.00555112
PHOSPHO1	17q21.32	-0.413059	1.94603e-05	0.00555112
PLVAP	19p13.11	-0.410768	2.18627e-05	0.00611326
GPR37L1	1q32.1	0.410581	2.20707e-05	0.00611326
TBX3	12q24.21	0.408768	2.41838e-05	0.00660286
AKNA	9q32	-0.407238	2.61139e-05	0.00702941
ALDOC	17q11.2	0.406536	2.70469e-05	0.00717945
MCUR1	6p23	0.404167	3.04307e-05	0.007967
APLNR	11q12.1	-0.40389	3.08516e-05	0.00796804
RAPGEF1	9q34.13	-0.403214	3.19003e-05	0.00812904
KCMF1	2p11.2	0.402404	3.32016e-05	0.00834932
KRT17	17q21.2	0.400904	3.57434e-05	0.0087924
EPB41L1	20q11.23	0.400386	3.66612e-05	0.0087924
PTCH2	1p34.1	-0.400373	3.66849e-05	0.0087924
ZWILCH	15q22.31	0.400307	3.68037e-05	0.0087924
TNXB	6p21.33-p21.32	-0.399995	3.737e-05	0.00881747
CLIC2	Xq28	-0.398887	3.94469e-05	0.00911929
MSLNL	16p13.3	0.398115	4.09594e-05	0.00911929
SHANK3	22q13.33	-0.397968	4.12518e-05	0.00911929
IL18R1	2q12.1	-0.397931	4.13265e-05	0.00911929
L1CAM	Xq28	0.397809	4.1573e-05	0.00911929
BMP4	14q22.2	0.397553	4.20922e-05	0.00911929
MPZL3	11q23.3	0.397481	4.22395e-05	0.00911929
ERRFI1	1p36.23	0.397209	4.28001e-05	0.00911929
ARL5B	10p12.31	0.39714	4.29435e-05	0.00911929
JAM2	21q21.3	-0.39625	4.48337e-05	0.00935942
SMAD7	18q21.1	0.396149	4.50537e-05	0.00935942
SOCS6	18q22.2	0.394482	4.8822e-05	0.0100297
LRIF1	1p13.3	0.394256	4.93541e-05	0.0100297
SLC30A1	1q32.3	0.39387	5.02779e-05	0.0100297
TGFA	2p13.3	0.393828	5.03793e-05	0.0100297
TDRD10	1q21.3	-0.393139	5.20701e-05	0.0102594
TNIP3	4q27	-0.392766	5.30073e-05	0.0103375
IGFBP1	7p12.3	0.391744	5.56539e-05	0.0106665
GAB3	Xq28	-0.391685	5.58105e-05	0.0106665
PLCL2	3p24.3	-0.39112	5.7332e-05	0.0108488
BAMBI	10p12.1	0.39055	5.89056e-05	0.0110373
KANK3	19p13.2	-0.389646	6.1483e-05	0.0114084
SP3	2q31.1	0.389275	6.25708e-05	0.0114245
SNTG2	2p25.3	-0.38921	6.27653e-05	0.0114245
KRT35	17q21.2	0.388603	6.45895e-05	0.0115885
C1ORF116	1q32.1	0.388043	6.6316e-05	0.0115885
CSTB	21q22.3	0.387922	6.66953e-05	0.0115885
FNBP1	9q34.11	-0.387844	6.69405e-05	0.0115885
A2M	12p13.31	-0.387836	6.69658e-05	0.0115885
SLCO1B3	12p12.2	0.387728	6.73047e-05	0.0115885
ZNF366	5q13.1	-0.386655	7.0784e-05	0.0119882
RCSD1	1q24.2	-0.386626	7.08806e-05	0.0119882
S100A14	1q21.3	0.386411	7.15976e-05	0.0120033
IMPG1	6q14.1	0.385445	7.49058e-05	0.0124487
OXNAD1	3p25.1-p24.3	-0.384722	7.74727e-05	0.0127643
IQCM	4q31.23	-0.384426	7.85488e-05	0.012831
GIMAP7	7q36.1	-0.384238	7.92356e-05	0.0128335
CPA3	3q24	-0.383019	8.38485e-05	0.0134665
TXNL1	18q21.31	0.382507	8.58615e-05	0.0136749
NOTUM	17q25.3	0.382071	8.76068e-05	0.0138375
KLK10	19q13.41	0.381524	8.98448e-05	0.0140747
GNA14	9q21.2	-0.381058	9.1795e-05	0.0142633
ONECUT2	18q21.31	0.380182	9.55666e-05	0.0147296
ALDOA	16p11.2	0.379211	9.99147e-05	0.0152766
ABCC5	3q27.1	-0.378619	0.000102656	0.0155711
NPC1L1	7p13	0.378068	0.00010527	0.0158419
GNAO1	16q13	-0.377844	0.000106349	0.0158792
SH2D3C	9q34.11	-0.377434	0.000108354	0.0159527
SCARF1	17p13.3	-0.377402	0.000108511	0.0159527
IQCE	7p22.3	0.376082	0.000115207	0.016805
LDHA	11p15.1	0.375918	0.000116067	0.016805
OTUB2	14q32.12	0.375371	0.000118978	0.0170132
ID1	20q11.21	0.375272	0.000119511	0.0170132
HDC	15q21.2	-0.375149	0.000120175	0.0170132
ISLR2	15q24.1	-0.374643	0.00012295	0.017278
SLFN14	17q12	-0.37432	0.000124754	0.0174036
CYYR1	21q21.3	-0.373526	0.000129287	0.0179053
GRHL3	1p36.11	0.372897	0.000132987	0.0182853
PIGN	18q21.33	0.372207	0.00013716	0.0187244
SOX9	17q24.3	0.372024	0.000138285	0.018744
PRKCH	14q23.1	-0.371854	0.000139341	0.0187542
DECR1	8q21.3	-0.371266	0.000143047	0.0188858
PKM	15q23	0.371257	0.000143105	0.0188858
VEGFC	4q34.3	-0.371229	0.000143284	0.0188858
SLC22A24	11q12.3	-0.370904	0.000145375	0.0189406
SERPINB5	18q21.33	0.370586	0.000147448	0.0189406
ACKR1	1q23.2	-0.370514	0.000147919	0.0189406
ENO2	12p13.31	0.370036	0.000151096	0.0189406
ESCO2	8p21.1	0.369999	0.000151345	0.0189406
CREB5	7p15.1-p14.3	0.369837	0.000152438	0.0189406
PBK	8p21.1	0.369668	0.000153586	0.0189406
SULT1E1	4q13.3	0.369641	0.000153769	0.0189406
CCM2L	20q11.21	-0.369275	0.000156283	0.0189406
MDFI	6p21.1	0.36917	0.000157014	0.0189406
SLC29A4	7p22.1	0.369112	0.000157416	0.0189406
TMEM131L	4q31.3	-0.369052	0.000157835	0.0189406
SKA1	18q21.1	0.368992	0.000158255	0.0189406
STAB1	3p21.1	-0.368984	0.000158312	0.0189406
ANXA3	4q21.21	0.368948	0.000158565	0.0189406
PERP	6q23.3	0.368097	0.000164642	0.0195443
GIMAP6	7q36.1	-0.367722	0.000167385	0.0197473
LINC03040	6p21.1	0.367448	0.000169413	0.0198103
CYP46A1	14q32.2	-0.367371	0.000169992	0.0198103
FOSL1	11q13.1	0.366691	0.00017515	0.0202877
HTR4	5q32	-0.366443	0.000177068	0.0203862
MYO3B	2q31.1	0.366232	0.000178717	0.020453
ZNF670	1q44	0.365979	0.000180708	0.0204813
KDR	4q12	-0.365876	0.000181526	0.0204813
LAMC2	1q25.3	0.36569	0.000183011	0.0204813
ABCA9	17q24.2	-0.36566	0.000183252	0.0204813
SLC7A5	16q24.2	0.364909	0.000189371	0.0210422
STAT3	17q21.2	-0.36429	0.000194559	0.0214937
ARHGAP25	2p13.3	-0.363452	0.000201784	0.021843
LAMB3	1q32.2	0.363439	0.000201899	0.021843
MEAK7	16q24.1	0.363367	0.000202531	0.021843
KRT38	17q21.2	0.363318	0.00020296	0.021843
PREX1	20q13.13	-0.363214	0.00020388	0.021843
TNFSF10	3q26	-0.363068	0.000205178	0.021843
SELP	1q24.2	-0.363007	0.000205721	0.021843
OR8D4	11q24.1	-0.362606	0.000209334	0.0221038
PPP2R2A	8p21.2	0.362108	0.000213897	0.0224616
CLEC14A	14q21.1	-0.361809	0.000216681	0.0226204
ASPA	17p13.2	-0.361568	0.000218945	0.0226204
KRT32	17q21.2	0.361567	0.00021896	0.0226204
BLACAT1	1q32.1	0.361291	0.000221587	0.0227686
SLC36A1	5q33.1	-0.361093	0.000223488	0.0228412
PECAM1	17q23.3	-0.360751	0.000226808	0.0230118
DPYD	1p21.3	-0.360585	0.000228434	0.0230118
GJB3	1p34.3	0.360469	0.00022958	0.0230118
FAAP24	19q13.11	0.360429	0.000229974	0.0230118
LRRC8E	19p13.2	0.359851	0.000235759	0.0234678
ELMO1	7p14.2-p14.1	-0.359269	0.000241716	0.0239362
PRRG1	Xp21.1	0.358968	0.000244856	0.0241221
HEG1	3q21.2	-0.3585	0.00024981	0.024484
KRT15	17q21.2	0.358274	0.000252234	0.0245954
ARHGAP15	2q22.2-q22.3	-0.35811	0.00025401	0.0246428
TPSAB1	16p13.3	-0.357707	0.000258416	0.0249437
C1GALT1	7p22.1-p21.3	0.357458	0.000261175	0.0249947
GIMAP1	7q36.1	-0.357202	0.000264038	0.0249947
GALT	9p13.3	-0.356906	0.000267388	0.0249947
PI16	6p21.2	-0.356798	0.000268624	0.0249947
CERS2	1q21.3	0.356774	0.000268894	0.0249947
PIK3R6	17p13.1	-0.356732	0.000269374	0.0249947
HORMAD2	22q12.2	-0.356721	0.000269504	0.0249947
JUP	17q21.2	0.356608	0.000270804	0.0249947
SEMA3G	3p21.1	-0.35651	0.000271929	0.0249947
RHPN2	19q13.11	0.356502	0.000272023	0.0249947
PADI1	1p36.13	0.356097	0.000276739	0.0251291
RNF39	6p22.1	0.356017	0.000277682	0.0251291
LYL1	19p13.13	-0.355992	0.000277977	0.0251291
PDZRN3	3p13	-0.355927	0.000278744	0.0251291
TOB1	17q21.33	0.355159	0.000287962	0.0257665
STOX2	4q35.1	-0.354945	0.000290574	0.0257665
IMPG2	3q12.3	-0.354923	0.000290848	0.0257665
AP1S3	2q36.1	0.354894	0.000291208	0.0257665
USH2A	1q41	0.354705	0.000293541	0.0258532
MMRN2	10q23.2	-0.354452	0.000296694	0.0260111
LYPD3	19q13.31	0.354229	0.0002995	0.0260838
SHH	7q36.3	0.354079	0.0003014	0.0260838
CNNM1	10q24.2	-0.354062	0.000301617	0.0260838
BLNK	10q24.1	-0.353222	0.000312472	0.0268304
CD34	1q32.2	-0.353144	0.000313498	0.0268304
TPMT	6p22.3	0.353071	0.000314462	0.0268304
SCLT1	4q28.2	-0.352927	0.000316368	0.026873
RNF182	6p23	0.352778	0.000318355	0.0269222
CDCA2	8p21.2	0.352579	0.000321026	0.0269685
CFAP20	16q21	0.352527	0.000321725	0.0269685
SIPA1L2	1q42.2	-0.351996	0.000328967	0.0273745
DDIAS	11q14.1	0.351942	0.000329711	0.0273745
FAM110D	1p36.11	-0.351858	0.000330866	0.0273745
TSPAN11	12p11.21	-0.35164	0.000333903	0.0275067
GSTP1	11q13.2	0.351367	0.000337724	0.0276851
NISCH	3p21.1	-0.35128	0.000338965	0.0276851
FAM83G	17p11.2	0.350993	0.000343038	0.0278985
SOX17	8q11.23	-0.34982	0.000360212	0.029171
KRT18	12q13.13	0.34968	0.000362315	0.0292176
INSIG2	2q14.1-q14.2	0.349505	0.000364959	0.0293072
MYO5B	18q21.1	0.349225	0.000369224	0.0295256
BIN2	12q13.13	-0.34908	0.000371452	0.02958
S1PR1	1p21.2	-0.348744	0.000376661	0.0297956
IGF2BP1	17q21.32	0.348677	0.00037771	0.0297956
CALCRL	2q32.1	-0.348605	0.000378837	0.0297956
RGS8	1q25.3	-0.348411	0.000381899	0.0299133
PIANP	12p13.31	0.348209	0.000385091	0.0300402
PTGDS	9q34.3	-0.347784	0.000391917	0.0303303
CFLAR	2q33.1	-0.347708	0.000393147	0.0303303
TMEM237	2q33.1	0.347682	0.000393571	0.0303303
CLEC2D	12p13.31	-0.347443	0.000397471	0.0303584
RAET1L	6q25.1	0.347393	0.000398288	0.0303584
PIH1D2	11q23.1	0.347368	0.0003987	0.0303584
LMO2	11p13	-0.347258	0.000400513	0.0303754
S100A6	1q21.3	0.347018	0.0004045	0.0304028
TYRO3	15q15.1	0.346956	0.000405529	0.0304028
LRIG1	3p14.1	-0.346949	0.000405647	0.0304028
AJUBA	14q11.2	0.346821	0.000407789	0.030444
AMIGO2	12q13.11	0.346385	0.000415169	0.0307748
PPP1R16B	20q11.23	-0.346369	0.000415441	0.0307748
ABCA6	17q24.2-q24.3	-0.345798	0.000425297	0.0313786
LSMEM1	7q31.1	0.345617	0.000428466	0.0313786
DGLUCY	14q32.11	-0.345614	0.000428517	0.0313786
ATG7	3p25.3	-0.34492	0.00044087	0.0320602
ADAP2	17q11.2	-0.34482	0.000442677	0.0320602
ENG	9q34.11	-0.34481	0.000442857	0.0320602
TIE1	1p34.2	-0.344357	0.000451132	0.032536
SLC9A9	3q24	-0.344141	0.000455126	0.0327006
DSG2	18q12.1	0.343988	0.000457973	0.032782
HTR7	10q23.31	-0.343867	0.000460232	0.0328207
ACOX3	4p16.1	-0.343479	0.000467569	0.0331652
ARHGEF15	17p13.1	-0.343398	0.000469115	0.0331652
UBA7	3p21.31	-0.34318	0.000473275	0.0331652
B3GNT4	12q24.31	0.343135	0.000474159	0.0331652
FGF11	17p13.1	0.343076	0.000475295	0.0331652
GAN	16q23.2	0.343066	0.000475474	0.0331652
WDR54	2p13.1	0.342842	0.00047984	0.0331925
TMEM273	10q11.23	-0.342802	0.000480602	0.0331925
SLC22A25	11q12.3	-0.342738	0.000481857	0.0331925
SECISBP2	9q22.2	-0.342689	0.000482812	0.0331925
SOWAHC	2q13	0.342347	0.000489559	0.0335357
FRYL	4p11	-0.342218	0.000492125	0.033591
SV2B	15q26.1	-0.342018	0.00049614	0.0337446
DLL4	15q15.1	-0.341718	0.000502194	0.033755
GIMAP4	7q36.1	-0.341615	0.000504292	0.033755
STK24	13q32.2	0.341531	0.000506008	0.033755
C18ORF54	18q21.2	0.341525	0.000506131	0.033755
CD1E	1q23.1	-0.341489	0.000506867	0.033755
ANAPC2	9q34.3	-0.341488	0.00050689	0.033755
TSC2	16p13.3	-0.341311	0.000510528	0.0338792
KRT13	17q21.2	0.341216	0.000512495	0.033892
PDP1	8q22.1	0.340922	0.000518612	0.0341146
TNNI1	1q32.1	0.340867	0.000519765	0.0341146
ARHGEF6	Xq26.3	-0.340798	0.000521216	0.0341146
FAM78A	9q34.13	-0.340535	0.000526773	0.0343513
ACVRL1	12q13.13	-0.340431	0.000528985	0.0343513
SMAD6	15q22.31	0.340373	0.000530223	0.0343513
KIAA0513	16q24.1	-0.340138	0.000535266	0.0345608
SYT8	11p15.5	0.339794	0.000542724	0.0346847
RASGRP3	2p22.3	-0.33973	0.000544124	0.0346847
CKAP2L	2q14.1	0.339725	0.000544233	0.0346847
USH1C	11p15.1	0.339638	0.00054614	0.0346847
KRT6A	12q13.13	0.339566	0.000547714	0.0346847
IL1A	2q14.1	0.33955	0.000548074	0.0346847
ARL8A	1q32.1	0.339324	0.000553072	0.0347516
BCAN	1q23.1	0.339178	0.000556323	0.0347516
KRT83	12q13.13	0.339098	0.000558117	0.0347516
P2RY13	3q25.1	-0.339078	0.000558559	0.0347516
MYO1F	19p13.2	-0.339022	0.000559816	0.0347516
TUBGCP6	22q13.33	-0.339012	0.00056004	0.0347516
LAD1	1q32.1	0.338802	0.000564774	0.0348051
PRIM1	12q13.3	0.33871	0.000566862	0.0348051
EIF4EBP1	8p11.23	0.338657	0.000568066	0.0348051
TDRD15	2p24.1	-0.338652	0.000568188	0.0348051
MEOX1	17q21.31	-0.338503	0.00057158	0.0348193
NR3C1	5q31.3	-0.338482	0.000572062	0.0348193
NOTCH4	6p21.32	-0.337967	0.000583969	0.0354295
MACC1	7p21.1	0.337885	0.000585885	0.0354295
NDC1	1p32.3	0.337687	0.000590537	0.0354295
HERC1	15q22.31	-0.337595	0.00059271	0.0354295
ZC3H7A	16p13.13	-0.337577	0.000593137	0.0354295
ALG9	11q23.1	0.337483	0.000595365	0.0354295
FRMD4A	10p13	-0.337467	0.000595746	0.0354295
BCOR	Xp11.4	0.337367	0.000598128	0.0354295
GIT2	12q24.11	-0.33734	0.000598771	0.0354295
ARHGEF40	14q11.2	-0.337229	0.000601429	0.0354297
MLXIP	12q21.31	-0.337185	0.000602483	0.0354297
STRIP2	7q32.1	0.337051	0.00060571	0.0354304
NEK2	1q32.3	0.336998	0.000606991	0.0354304
SINHCAF	12p11.21	0.336954	0.000608056	0.0354304
ENTPD2	9q34.3	0.33664	0.000615705	0.0356657
NUF2	1q23.3	0.336635	0.000615828	0.0356657
ARHGDIB	12p12.3	-0.336239	0.000625601	0.0361223
ARPP21	3p22.3	-0.335962	0.000632522	0.0364119
SC5D	11q23.3-q24.1	0.335795	0.000636729	0.036544
ARL4A	7p21.3	0.335567	0.000642513	0.0367656
ZBTB46	20q13.33	-0.335416	0.000646371	0.0368759
PTPRQ	12q21.31	-0.335314	0.000648982	0.0368945
KRT36	17q21.2	0.335197	0.000651999	0.0368945
TNFRSF18	1p36.33	-0.335084	0.000654926	0.0368945
RHOBTB3	5q15	0.335057	0.000655627	0.0368945
FAM86C1P	11q13.4	0.334973	0.00065781	0.0368945
KLK11	19q13.41	0.334955	0.000658278	0.0368945
SPAST	2p22.3	0.334729	0.000664189	0.0371169
CEACAM18	19q13.41	0.334413	0.000672508	0.037422
DDX17	22q13.1	-0.334374	0.000673565	0.037422
ADGRD1	12q24.33	-0.334139	0.000679823	0.0375719
THSD7A	7p21.3	-0.334114	0.000680494	0.0375719
GCNT2	6p24.3-p24.2	-0.333979	0.000684127	0.0375719
SYNJ1	21q22.11	-0.333979	0.000684127	0.0375719
IFRD1	7q31.1	0.333826	0.000688267	0.0375998
PCDHAC1	5q31.3	-0.333485	0.000697575	0.0375998
SLC22A8	11q12.3	-0.333443	0.000698728	0.0375998
USP20	9q34.2	-0.333427	0.00069917	0.0375998
SLC11A2	12q13.12	0.333424	0.000699253	0.0375998
C19ORF44	19p13.11	0.333388	0.000700244	0.0375998
MRPL57	13q12.11	0.333364	0.000700906	0.0375998
MOXD1	6q23.2	-0.333311	0.00070237	0.0375998
ZNF398	7q35	0.333293	0.000702867	0.0375998
TAF1D	11q21	0.333241	0.000704307	0.0375998
NDRG1	8q24.22	0.333075	0.00070892	0.0377253
ZNF395	8p21.1	0.332949	0.00071244	0.0377253
CEMIP	15q25.1	0.332944	0.00071258	0.0377253
GRN	17q21.31	-0.332831	0.000715752	0.0377885
TAPBPL	12p13.31	-0.332393	0.000728166	0.038338
LTB	6p21.33	-0.332152	0.00073508	0.0385957
FLI1	11q24.3	-0.33156	0.00075232	0.0393927
ADPRHL1	13q34	0.331398	0.000757103	0.0394394
PEDS1	20q13.13	0.33139	0.000757338	0.0394394
RFTN1	3p24.3	-0.331103	0.00076588	0.0397068
LGR6	1q32.1	0.331078	0.000766629	0.0397068
LRRC23	12p13.31	0.330934	0.000770952	0.0398104
AGFG1	2q36.3	0.330868	0.00077294	0.0398104
CCDC152	5p12	-0.330792	0.000775236	0.0398104
NCOA1	2p23.3	-0.330735	0.000776962	0.0398104
EPB41L3	18p11.31	-0.330425	0.000786411	0.0401868
DENND2A	7q34	-0.330334	0.000789204	0.040222
CHCHD5	2q14.1	0.330256	0.000791606	0.0402371
ARSB	5q14.1	-0.33014	0.00079519	0.0403121
PARD6B	20q13.13	0.329925	0.000801871	0.0405433
GSK3A	19q13.2	0.329738	0.000807725	0.0407315
INCENP	11q12.3	0.329519	0.00081463	0.0409716
YPEL2	17q22	-0.32943	0.000817452	0.0410056
PTPRF	1p34.2	0.329355	0.000819835	0.0410175
KAZALD1	10q24.31	0.329271	0.000822513	0.0410441
YAP1	11q22.1	0.328944	0.000833017	0.0414051
CORO1A	16p11.2	-0.328911	0.000834082	0.0414051
PSTPIP1	15q24.3	-0.328623	0.000843444	0.0416746
SMARCD2	17q23.3	0.32861	0.000843871	0.0416746
VASH1	14q24.3	-0.328474	0.000848325	0.0417866
CNNM2	10q24.32	-0.328304	0.000853928	0.0418071
MAPK11	22q13.33	-0.328275	0.000854884	0.0418071
LIMK2	22q12.2	-0.328081	0.000861325	0.0418071
LSP1	11p15.5	-0.327867	0.000868477	0.0418071
CYLD	16q12.1	-0.327825	0.000869887	0.0418071
SLC22A6	11q12.3	-0.327775	0.000871572	0.0418071
CDCA3	12p13.31	0.32776	0.000872075	0.0418071
KLHL15	Xp22.11	0.327671	0.000875078	0.0418071
SGSM3	22q13.1	-0.327624	0.000876668	0.0418071
MS4A12	11q12.2	-0.327617	0.000876904	0.0418071
SNRPE	1q32.1	0.327609	0.000877174	0.0418071
PRKCI	3q26.2	0.327603	0.000877377	0.0418071
METTL27	7q11.23	0.32758	0.000878157	0.0418071
ITPKB	1q42.12	-0.327483	0.00088145	0.0418071
NIFK	2q14.3	0.327249	0.000889442	0.0418071
RNF6	13q12.13	0.3272	0.000891125	0.0418071
VAV1	19p13.3	-0.327159	0.000892533	0.0418071
CACNA2D4	12p13.33	0.327127	0.000893637	0.0418071
TMEM185B	2q14.2	0.327094	0.000894773	0.0418071
OR6M1	11q24.1	-0.327057	0.000896033	0.0418071
MAN1C1	1p36.11	-0.327054	0.000896154	0.0418071
C6ORF15	6p21.33	0.327033	0.000896867	0.0418071
KRT10	17q21.2	0.32694	0.000900099	0.0418557
ARHGAP31	3q13.32-q13.33	-0.326854	0.000903083	0.0418926
HCLS1	3q13.33	-0.32662	0.000911254	0.0421692
WIPF2	17q21.2	0.326517	0.000914871	0.0422344
RASAL3	19p13.12	-0.326367	0.000920129	0.0423747
FOXQ1	6p25.3	0.326264	0.000923778	0.0424405
PCDH17	13q21.1	-0.326072	0.000930617	0.0426522
C3ORF85	3q13.13	0.326007	0.000932944	0.0426565
LYSMD2	15q21.2	-0.325883	0.000937397	0.0426773
AFF1	4q21.3-q22.1	-0.32587	0.000937864	0.0426773
SERPINB8	18q22.1	0.325555	0.000949267	0.0428928
CKS1B	1q21.3	0.325539	0.000949846	0.0428928
FAM107A	3p14.3-p14.2	-0.325495	0.000951453	0.0428928
JAML	11q23.3	-0.325484	0.00095185	0.0428928
IKZF1	7p12.2	-0.32543	0.000953822	0.0428928
HERC3	4q22.1	-0.325245	0.000960607	0.0430965
SIPA1	11q13.1	-0.325088	0.000966398	0.0432034
DPEP2	16q22.1	-0.325058	0.000967511	0.0432034
STX11	6q24.2	-0.324509	0.000988037	0.0439319
KCTD11	17p13.1	0.324464	0.000989737	0.0439319
CLDN5	22q11.21	-0.324438	0.000990721	0.0439319
PLEKHO1	1q21.2	-0.32429	0.000996332	0.0440036
IER3IP1	18q21.1	0.324274	0.000996942	0.0440036
DSC2	18q12.1	0.324189	0.00100018	0.0440448
PAPLN	14q24.2	-0.323959	0.001009	0.044331
CCND1	11q13.3	0.323805	0.00101494	0.0443933
GAS7	17p13.1	-0.323781	0.00101586	0.0443933
CAMK1G	1q32.2	0.323645	0.00102114	0.0443933
TMEM225	11q24.1	-0.323557	0.0010246	0.0443933
GPSM3	6p21.32	-0.323511	0.00102637	0.0443933
MYO6	6q14.1	0.323488	0.00102727	0.0443933
APOL3	22q12.3	-0.323391	0.00103107	0.0443933
KHDRBS2	6q11.1	-0.323389	0.00103116	0.0443933
LMO7	13q22.2	0.323356	0.00103244	0.0443933
TNRC6B	22q13.1	-0.323309	0.00103429	0.0443933
PSORS1C1	6p21.33	0.323224	0.00103764	0.0443933
GMFG	19q13.2	-0.32317	0.00103977	0.0443933
KRT86	12q13	0.323149	0.00104061	0.0443933
TESPA1	12q13.2	-0.323078	0.00104342	0.0444138
ISX	22q12.3	-0.323012	0.00104603	0.0444263
CDC20	1p34.2	0.322707	0.00105823	0.0447877
ACP5	19p13.2	-0.322682	0.00105923	0.0447877
NRROS	3q29	-0.322533	0.00106524	0.0448792
TWF1	12q12	0.322512	0.00106609	0.0448792
MPEG1	11q12.1	-0.32237	0.00107185	0.0449699
HEXD	17q25.3	-0.322342	0.00107299	0.0449699
AQP1	7p14.3	-0.322257	0.00107645	0.0449699
F2RL3	19p13.11	-0.322217	0.00107809	0.0449699
ATP8B4	15q21.2	-0.322023	0.00108604	0.0449699
PRR11	17q22	0.322022	0.00108608	0.0449699
CLLU1-AS1	12q22	-0.322003	0.00108685	0.0449699
DCLK1	13q13.3	-0.321998	0.00108707	0.0449699
KLK7	19q13.41	0.321875	0.00109215	0.0450826
TACSTD2	1p32.1	0.32165	0.00110148	0.0453697
GLUL	1q25.3	-0.321312	0.00111566	0.0458547
TOGARAM2	2p23.2	-0.321216	0.0011197	0.045922
TRIM22	11p15.4	-0.321135	0.00112314	0.0459645
FZD4	11q14.2	-0.320865	0.00113464	0.0461799
UBE2D3	4q24	-0.320658	0.00114355	0.0461799
HIC1	17p13.3	-0.320655	0.00114367	0.0461799
DCLK2	4q31.23-q31.3	-0.320638	0.0011444	0.0461799
EFNB2	13q33.3	0.320606	0.00114578	0.0461799
CHST7	Xp11.3	-0.320606	0.00114579	0.0461799
NIBAN1	1q25.3	-0.320582	0.00114682	0.0461799
CLCA1	1p22.3	-0.320561	0.00114773	0.0461799
CHIC2	4q12	-0.320411	0.00115424	0.0463441
LNX2	13q12.2	0.32033	0.00115776	0.0463881
XPO1	2p15	0.320179	0.00116434	0.0465541
TCF7L2	10q25.2-q25.3	0.320092	0.00116819	0.0466103
CDT1	16q24.3	0.319836	0.00117949	0.0468692
TNNT2	1q32.1	0.319834	0.00117958	0.0468692
SP5	2q31.1	0.319749	0.00118335	0.0469216
CLEC3B	3p21.31	-0.319634	0.00118844	0.047026
ESAM	11q24.2	-0.319388	0.00119951	0.0473657
FYB1	5p13.1	-0.319232	0.00120655	0.0473965
NLRP1	17p13	-0.31918	0.00120891	0.0473965
PRAG1	8p23.1	0.319155	0.00121005	0.0473965
ETS1	11q24.3	-0.319047	0.00121496	0.0473965
CAMK1D	10p13	-0.318999	0.00121715	0.0473965
AARS1	16q22.1	0.318992	0.00121746	0.0473965
IL1RAPL1	Xp21.3-p21.2	-0.318988	0.00121765	0.0473965
C1ORF74	1q32.2	0.318808	0.00122585	0.0476188
KRTCAP2	1q22	0.318578	0.00123646	0.0478701
ZNF165	6p22.1	0.318506	0.00123983	0.0478701
SPOCK2	10q22.1	-0.318506	0.00123983	0.0478701
GAREM1	18q12.1	0.318357	0.00124677	0.0479569
GRAP2	22q13.1	-0.318272	0.00125074	0.0479569
ACACB	12q24.11	-0.318213	0.00125346	0.0479569
ZNF473	19q13.33	0.318201	0.00125407	0.0479569
PTPRC	1q31.3-q32.1	-0.318189	0.00125463	0.0479569
NCAM1	11q23.2	-0.317966	0.00126513	0.0481855
CRIM1	2p22.2	-0.317954	0.00126565	0.0481855
HTRA3	4p16.1	-0.317876	0.00126934	0.0482063
ATXN7	3p14.1	-0.317804	0.00127281	0.0482063
POTEC	18p11.21	-0.317783	0.00127376	0.0482063
TUBB3	16q24.3	0.317655	0.00127986	0.0483414
IER5L	9q34.11	0.3175	0.00128729	0.048526
GPAM	10q25.2	0.317192	0.00130215	0.0489897
GJA4	1p34.3	-0.316982	0.00131238	0.0492775
VAMP5	2p11.2	-0.316929	0.00131498	0.0492781
PLCD3	17q21.31	0.3167	0.00132623	0.0496025
F2R	5q13.3	-0.316486	0.00133683	0.0498378
NECTIN4	1q23.3	0.316441	0.00133906	0.0498378
OR6F1	1q44	-0.316366	0.00134282	0.0498378
ST6GALNAC6	9q34.11	-0.316363	0.00134295	0.0498378
BZW1	2q33.1	0.316246	0.00134881	0.0499582
H2AC25	1q42.13	0.316082	0.00135704	0.050166
ADGRL4	1p31.1	-0.315956	0.0013634	0.0502599
HFM1	1p22.2	-0.315928	0.00136484	0.0502599
CBX7	22q13.1	-0.315692	0.00137682	0.0505976
TLL1	4q32.3	-0.315627	0.00138017	0.0505976
SLC39A14	8p21.3	0.315568	0.00138317	0.0505976
CLCN7	16p13.3	-0.31554	0.0013846	0.0505976
CYP4V2	4q35.1-q35.2	-0.315387	0.00139247	0.0507881
IFT88	13q12.11	0.315314	0.00139624	0.0508285
DOCK2	5q35.1	-0.315199	0.00140219	0.0509482
H2AC13	6p22.1	0.315046	0.00141016	0.0509733
PNPLA7	9q34.3	-0.31497	0.00141413	0.0509733
FZD8	10p11.21	-0.314955	0.00141492	0.0509733
LRRK1	15q26.3	-0.314952	0.00141507	0.0509733
ABCA10	17q24.3	-0.314877	0.001419	0.0509733
TYROBP	19q13.12	-0.314792	0.00142347	0.0509733
ADAMTSL5	19p13.3	0.314743	0.00142604	0.0509733
IL7	8q21.13	-0.314648	0.00143106	0.0509733
ITGA4	2q31.3	-0.314587	0.00143429	0.0509733
RAB28	4p15.33	-0.31457	0.00143519	0.0509733
CDK2	12q13.2	0.314529	0.00143737	0.0509733
TENM2	5q34	-0.314506	0.00143857	0.0509733
SASS6	1p21.2	0.314485	0.0014397	0.0509733
MYBPHL	1p13.3	0.314442	0.00144197	0.0509733
NKX2-3	10q24.2	-0.314425	0.00144289	0.0509733
PDIA2	16p13.3	0.314256	0.00145193	0.0511978
LRRC42	1p32.3	0.314155	0.00145735	0.0512944
MS4A6A	11q12.2	-0.313873	0.00147257	0.0516576
AZIN2	1p35.1	-0.313833	0.00147475	0.0516576
GAS8	16q24.3	0.313814	0.00147578	0.0516576
UFSP1	7q22.1	0.313647	0.00148488	0.0518814
VTA1	6q24.1-q24.2	0.313579	0.0014886	0.0519125
RNF138	18q12.1	0.313484	0.00149382	0.0519125
F11R	1q23.3	0.313424	0.00149712	0.0519125
MCTP1	5q15	-0.313367	0.00150027	0.0519125
ACCS	11p11.2	-0.313339	0.0015018	0.0519125
KIF14	1q32.1	0.313297	0.00150412	0.0519125
VWF	12p13.31	-0.313285	0.00150479	0.0519125
S100A16	1q21.3	0.313171	0.00151111	0.0520366
SMAD1	4q31.21	-0.313106	0.00151473	0.0520674
DUSP26	8p12	-0.312974	0.00152208	0.0522188
STAT4	2q32.2-q32.3	-0.312921	0.00152506	0.0522188
CDK15	2q33.1	-0.31288	0.00152733	0.0522188
DSP	6p24.3	0.312809	0.00153135	0.0522629
RIPK4	21q22.3	0.312638	0.00154098	0.0524978
PRAP1	10q26.3	0.312469	0.00155056	0.0526582
ZC3HAV1L	7q34	0.312443	0.00155205	0.0526582
YEATS4	12q15	0.312367	0.00155637	0.0526582
SKA3	13q12.11	0.312361	0.00155671	0.0526582
NR3C2	4q31	-0.312223	0.00156461	0.0527757
GAPT	5q11.2	-0.312189	0.00156657	0.0527757
CYSLTR1	Xq21.1	-0.312156	0.00156847	0.0527757
ADGRB3	6q12-q13	-0.312081	0.00157275	0.0528268
DIPK2B	Xp11.3	-0.311894	0.00158357	0.0530969
GLB1L2	11q25	0.311773	0.0015906	0.053239
ANXA2	15q22.2	0.311663	0.00159702	0.0533604
CCDC127	5p15.33	0.31159	0.00160129	0.0534098
COL17A1	10q25.1	0.311504	0.00160632	0.0534844
HJURP	2q37.1	0.311414	0.00161161	0.0535673
CCDC141	2q31.2	-0.31118	0.0016254	0.0539318
CASP1	11q22.3	-0.311071	0.00163192	0.0539801
ZDHHC20	13q12.11	0.31103	0.00163437	0.0539801
IL16	15q25.1	-0.311013	0.00163533	0.0539801
PPARD	6p21.31	0.310891	0.00164268	0.054129
CENPL	1q25.1	0.310622	0.00165887	0.0545682
C1ORF54	1q21.2	-0.310575	0.00166172	0.0545682
GRHL1	2p25.1	0.310394	0.00167265	0.0548228
TRANK1	3p22.2	-0.310352	0.00167521	0.0548228
DBNDD1	16q24.3	0.310286	0.00167923	0.0548607
EVL	14q32.2	-0.310135	0.00168854	0.0549783
DEPDC7	11p13	0.310081	0.00169186	0.0549783
CDH3	16q22.1	0.30998	0.00169803	0.0549783
KLHDC9	1q23.3	0.309973	0.00169852	0.0549783
BTK	Xq22.1	-0.309956	0.00169957	0.0549783
DOCK10	2q36.2	-0.309907	0.0017026	0.0549783
VSIR	10q22.1	-0.309901	0.00170297	0.0549783
CSF1R	5q32	-0.309823	0.00170775	0.0550086
PLPP1	5q11.2	-0.309793	0.00170967	0.0550086
MAP3K3	17q23.3	-0.309385	0.00173518	0.0556102
PPP1R15A	19q13.2	0.309284	0.0017415	0.0556102
SP110	2q37.1	-0.309224	0.00174529	0.0556102
HLA-DPB1	6p21.32	-0.309216	0.00174579	0.0556102
PRKG1	10q11.23-q21.1	-0.309186	0.00174769	0.0556102
SLAMF1	1q23.3	-0.309164	0.00174909	0.0556102
SETBP1	18q12.3	-0.309138	0.00175073	0.0556102
DARS1	2q21.3	0.309124	0.00175164	0.0556102
KDM1B	6p22.3	0.309002	0.00175939	0.0557165
HPSE2	10q24.2	-0.30898	0.00176082	0.0557165
PTGIS	20q13.13	-0.308871	0.00176777	0.0558439
PDE3B	11p15.2	-0.308694	0.00177912	0.0559392
NCKAP1L	12q13.13-q13.2	-0.308581	0.00178642	0.0559392
ANP32E	1q21.2	0.308503	0.00179146	0.0559392
GPR137B	1q42.3	-0.308424	0.00179659	0.0559392
TXNL4A	18q23	0.308418	0.00179698	0.0559392
CCR4	3p22.3	-0.308322	0.00180325	0.0559392
TMCO1	1q24.1	0.308296	0.00180494	0.0559392
FGD2	6p21.2	-0.308294	0.00180506	0.0559392
DSC3	18q12.1	0.308263	0.00180708	0.0559392
HSPA12B	20p13	-0.308216	0.00181016	0.0559392
DPY19L1	7p14.2	0.30821	0.00181055	0.0559392
CDKN2B	9p21.3	-0.30819	0.00181185	0.0559392
CD1B	1q23.1	-0.308111	0.00181706	0.0559392
GLIPR2	9p13.3	-0.308089	0.00181848	0.0559392
SLC25A28	10q24.2	-0.308018	0.00182315	0.0559392
CPAMD8	19p13.11	-0.307999	0.0018244	0.0559392
ITIH5	10p14	-0.30799	0.00182501	0.0559392
MELTF	3q29	0.307908	0.0018304	0.0559392
IL34	16q22.1	-0.307783	0.00183868	0.0559392
FOXC1	6p25.3	0.307781	0.00183882	0.0559392
CCT3	1q22	0.307773	0.00183938	0.0559392
APOD	3q29	-0.307758	0.00184033	0.0559392
ARHGAP17	16p12.1	-0.307738	0.00184167	0.0559392
CDH5	16q21	-0.307656	0.00184712	0.0559392
ZNF493	19p12	-0.307645	0.00184786	0.0559392
OTUD7B	1q21.2	0.307606	0.00185049	0.0559392
GSTO2	10q25.1	0.30759	0.00185152	0.0559392
RTN1	14q23.1	-0.307572	0.00185274	0.0559392
INSL5	1p31.3	-0.307206	0.00187737	0.0565935
NANOS1	10q26.11	0.30705	0.00188792	0.056712
CRTC3	15q26.1	-0.307037	0.0018888	0.056712
GADD45A	1p31.3	0.306997	0.0018915	0.056712
ALDH3B2	11q13.2	0.306973	0.00189317	0.056712
MLF2	12p13.31	0.306639	0.001916	0.057306
PI4KA	22q11.21	-0.306558	0.00192159	0.0573836
ZMYM5	13q12.11	0.306493	0.00192609	0.0574282
COL9A3	20q13.33	0.306438	0.0019299	0.057452
CD3E	11q23.3	-0.306276	0.00194116	0.0576973
PSAP	10q22.1	-0.306118	0.00195221	0.0578038
NTN1	17p13.1	-0.306064	0.001956	0.0578038
PRAM1	19p13.2	-0.306054	0.00195668	0.0578038
WDR81	17p13.3	-0.306043	0.00195746	0.0578038
NME7	1q24.2	0.306009	0.00195986	0.0578038
ATF7IP	12p13.1	-0.30584	0.00197177	0.0580653
MYRF	11q12.2	0.305778	0.00197614	0.0581046
RBAK	7p22.1	0.305579	0.00199029	0.0584308
ERI1	8p23.1	0.305477	0.00199757	0.0585449
TGFBI	5q31.1	0.305439	0.0020003	0.0585449
APBB1IP	10p12.1	-0.305301	0.0020102	0.0587446
HMGA2	12q14.3	0.305226	0.00201558	0.058812
RPAP3	12q13.11	0.305144	0.00202152	0.0588951
LY86	6p25.1	-0.304999	0.00203202	0.0590588
ZNF429	19p12	-0.3049	0.00203924	0.0590588
ZMYM1	1p34.3	0.304874	0.00204112	0.0590588
ADD1	4p16.3	-0.304866	0.00204171	0.0590588
KLKB1	4q35.2	-0.304854	0.00204258	0.0590588
C3	19p13.3	-0.304754	0.00204989	0.0591804
NKX1-2	10q26.13	0.304634	0.00205865	0.0592295
SLC25A12	2q31.1	-0.304569	0.00206347	0.0592295
GBP2	1p22.2	-0.304567	0.00206361	0.0592295
ADNP2	18q23	0.304562	0.00206398	0.0592295
MTFR2	6q23.3	0.304454	0.00207195	0.0593348
ZPR1	11q23.3	0.304428	0.00207386	0.0593348
SAP30L	5q33.2	-0.304344	0.00208008	0.0593606
CD37	19q13.33	-0.304332	0.00208097	0.0593606
FBXO43	8q22.2	-0.304226	0.00208882	0.0594249
RHOH	4p14	-0.304218	0.00208945	0.0594249
SEZ6L2	16p11.2	0.304093	0.00209878	0.0596017
EMP1	12p13.1	0.303901	0.00211319	0.0599217
UCHL5	1q31.2	0.303679	0.00212995	0.0602968
RAMP2	17q21.2	-0.303606	0.00213548	0.0602968
SIM2	21q22.13	0.303558	0.00213913	0.0602968
PCDHA9	5q31.3	-0.303529	0.00214134	0.0602968
MVB12A	19p13.11	-0.303518	0.00214219	0.0602968
IGFL4	19q13.32	0.303277	0.00216061	0.0607048
MYH14	19q13.33	0.303235	0.00216381	0.0607048
RMDN2	2p22.2	-0.303204	0.00216621	0.0607048
DOK2	8p21.3	-0.302971	0.00218421	0.0611196
LRRC18	10q11.23	-0.302812	0.00219652	0.0613075
C1ORF162	1p13.2	-0.302802	0.00219734	0.0613075
LRRN2	1q32.1	-0.302516	0.00221968	0.0618404
ALK	2p23.2-p23.1	-0.302436	0.00222599	0.061926
BUB1	2q13	0.302371	0.00223118	0.06198
WDFY4	10q11.23	-0.302286	0.00223789	0.0620414
KRT81	12q13.13	0.302261	0.00223988	0.0620414
SHMT2	12q13.3	0.302203	0.00224449	0.0620791
SUSD6	14q24.1	-0.30215	0.00224864	0.0620974
MS4A2	11q12.1	-0.302113	0.00225165	0.0620974
WAS	Xp11.23	-0.302016	0.00225938	0.0622209
ACAA2	18q21.1	0.301945	0.00226507	0.0622878
B3GNT5	3q27.1	0.301849	0.0022727	0.0624078
NDRG2	14q11.2	-0.301788	0.00227767	0.0624546
CACNA1D	3p21.1	-0.301692	0.00228541	0.0625587
EPB41L5	2q14.2	0.301626	0.00229067	0.0625587
MGAT1	5q35.3	-0.301609	0.00229206	0.0625587
TNFRSF4	1p36.33	-0.301578	0.00229456	0.0625587
TIPARP	3q25.31	0.301404	0.0023087	0.0628545
LITAF	16p13.13	-0.301307	0.00231663	0.0629164
ZMYM2	13q12.11	0.301288	0.0023182	0.0629164
PPEF2	4q21.1	-0.301256	0.00232085	0.0629164
NAE1	16q22.1	0.301058	0.00233707	0.0632664
PTGER4	5p13.1	-0.301008	0.00234118	0.0632879
SBSPON	8q21.11	0.300818	0.00235692	0.0636235
SRSF5	14q24	-0.300688	0.00236775	0.0636415
MSH5	6p21.33	0.300684	0.00236805	0.0636415
LRRC49	15q23	0.300659	0.00237013	0.0636415
NTAN1	16p13.11	-0.30065	0.00237091	0.0636415
ALDH1A3	15q26.3	-0.300606	0.00237456	0.0636503
TMEM268	9q32	-0.300541	0.00238001	0.063707
ZNF467	7q36.1	-0.300222	0.00240686	0.0643355
NIPA1	15q11.2	0.300087	0.0024183	0.0644535
PKD1L1	7p12.3	-0.300072	0.00241961	0.0644535
PLSCR4	3q24	-0.300012	0.00242469	0.0644535
EME1	17q21.33	0.300011	0.00242476	0.0644535
PPM1K	4q22.1	-0.299951	0.00242988	0.064461
TNFSF14	19p13.3	-0.299916	0.00243287	0.064461
VWA7	6p21.33	0.299864	0.00243734	0.064461
ISCU	12q23.3	-0.299836	0.00243973	0.064461
SLC22A3	6q25.3	0.299784	0.00244418	0.064461
H2BC21	1q21.2	0.299771	0.00244528	0.064461
BCL2	18q21.33	-0.299669	0.00245405	0.0646031
DDR1	6p21.33	0.299447	0.00247329	0.0650199
MFSD1	3q25.32	-0.299367	0.00248019	0.065084
ENOX1	13q14.11	-0.29934	0.00248254	0.065084
CD9	12p13.31	0.299211	0.00249381	0.06529
LASP1	17q12	0.299129	0.00250098	0.0653057
PNMA2	8p21.2	0.299058	0.00250721	0.0653057
PDK1	2q31.1	0.299057	0.00250726	0.0653057
IMP4	2q21.1	0.299048	0.00250808	0.0653057
ATG16L2	11q13.4	-0.298999	0.00251237	0.0653286
LEMD1	1q32.1	0.298866	0.00252409	0.0654797
TNS4	17q21.2	0.298842	0.00252621	0.0654797
TMEM204	16p13.3	-0.298771	0.0025325	0.0654797
MSN	Xq12	-0.298747	0.00253462	0.0654797
HLA-DMA	6p21.32	-0.298739	0.00253532	0.0654797
CFAP251	12q24.31	0.298691	0.00253957	0.0655011
GPR141	7p14.1	-0.298609	0.00254688	0.065517
RPL22L1	3q26.2	0.298607	0.00254704	0.065517
ACTN4	19q13.2	0.298527	0.00255417	0.0656118
CDK1	10q21.2	0.298413	0.00256441	0.0657865
EZR	6q25.3	0.298223	0.00258142	0.0660669
VEGFA	6p21.1	0.298163	0.00258685	0.0660669
MRPL41	9q34.3	-0.298159	0.00258723	0.0660669
SSB	2q31.1	0.298117	0.00259103	0.0660669
ATOSA	15q21.2-q21.3	-0.298073	0.00259499	0.0660669
LAMA3	18q11.2	0.298061	0.00259608	0.0660669
RND3	2q23.3	0.297949	0.00260626	0.0661983
PLEKHA1	10q26.13	0.297928	0.00260817	0.0661983
KCNS3	2p24.2	-0.297425	0.00265427	0.0672454
NOTCH1	9q34.3	-0.297401	0.00265646	0.0672454
RAF1	3p25.2	-0.297338	0.00266235	0.0672742
PACSIN3	11p11.2	0.297287	0.00266704	0.0672742
NFKB1	4q24	-0.297275	0.00266816	0.0672742
LXN	3q25.32	-0.297095	0.00268492	0.0676076
ZZEF1	17p13.2	-0.296967	0.00269693	0.0677356
CENPQ	6p12.3	0.296963	0.00269727	0.0677356
TVP23B	17p11.2	0.296889	0.00270425	0.0677356
GTF2IRD1	7q11.23	0.296886	0.0027045	0.0677356
GXYLT1	12q12	0.296852	0.00270772	0.0677356
LAIR1	19q13.42	-0.296807	0.00271193	0.0677521
NPIPB8	16p11.2	0.296672	0.00272468	0.0679819
NXPH4	12q13.3	0.296594	0.00273207	0.0680774
GBX2	2q37.2	0.296391	0.00275142	0.0684701
ABTB2	11p13	0.296309	0.00275921	0.0685573
TSEN2	3p25.2	0.296251	0.00276479	0.0685573
MT1X	16q13	0.296241	0.00276568	0.0685573
GJB4	1p34.3	0.296096	0.00277968	0.0687572
CD4	12p13.31	-0.29607	0.00278217	0.0687572
SLC47A1	17p11.2	-0.296039	0.0027851	0.0687572
SNRPF	12q23.1	0.295974	0.00279144	0.0687572
ESPL1	12q13.13	0.295971	0.00279173	0.0687572
IL36RN	2q14.1	0.295746	0.00281357	0.069206
MYT1	20q13.33	0.295659	0.00282203	0.0692887
OBI1	13q31.1	0.295583	0.00282947	0.0692887
SLC66A1	1p36.13	-0.295566	0.00283114	0.0692887
KIAA1549	7q34	0.295563	0.00283144	0.0692887
DEPDC1	1p31.3	0.295457	0.00284182	0.0694539
MT-ND4L	mitochondria	-0.295344	0.00285291	0.0695765
SON	21q22.11	-0.295332	0.00285412	0.0695765
CDC6	17q21.2	0.295218	0.00286541	0.0697626
SDR42E1	16q23.3	0.295116	0.00287552	0.0697712
SASH3	Xq26.1	-0.295116	0.00287552	0.0697712
CLEC7A	12p13.2	-0.295104	0.00287671	0.0697712
ARHGAP9	12q13.3	-0.294864	0.00290064	0.0702295
POPDC2	3q13.33	-0.294841	0.00290296	0.0702295
OR6T1	11q24.1	-0.294605	0.00292668	0.0707139
COL19A1	6q13	-0.294452	0.00294209	0.0709965
TYK2	19p13.2	-0.294341	0.0029534	0.0711796
RPL17	18q21.1	0.294298	0.00295771	0.0711937
TRIM5	11p15.4	-0.294252	0.00296248	0.0712187
IZUMO1R	11q21	0.294149	0.00297291	0.0713798
TNFRSF21	6p12.3	0.294084	0.00297957	0.0713854
RAI2	Xp22.13	-0.294074	0.00298062	0.0713854
IDO2	8p11.21	-0.293967	0.00299168	0.0715228
DCUN1D3	16p12.3	0.293946	0.00299384	0.0715228
CEP85L	6q22.31	-0.293868	0.00300179	0.0716232
PCSK9	1p32.3	0.293831	0.00300569	0.0716268
PCDHA4	5q31.3	-0.293481	0.00304205	0.0723903
OLA1	2q31.1	0.293412	0.00304919	0.0723903
CYP20A1	2q33.2	-0.293308	0.0030601	0.0723903
FZD3	8p21.1	0.293303	0.0030606	0.0723903
SSBP1	7q34	0.293248	0.00306641	0.0723903
OCLN	5q13.2	0.293237	0.00306763	0.0723903
DUS4L	7q22.3	0.293225	0.0030689	0.0723903
TKFC	11q12.2	0.293201	0.00307133	0.0723903
S100A1	1q21.3	0.293197	0.00307182	0.0723903
RENBP	Xq28	-0.293045	0.00308781	0.0726775
RAB6D	2q21.1	0.292792	0.0031147	0.0731142
DMXL2	15q21.2	-0.292763	0.00311779	0.0731142
TBC1D1	4p14	-0.292735	0.00312081	0.0731142
KIAA1755	20q11.23	-0.292721	0.00312237	0.0731142
CYP27A1	2q35	-0.292691	0.00312549	0.0731142
PKP3	11p15.5	0.292582	0.00313724	0.0732994
KIF23	15q23	0.292523	0.00314361	0.0733585
C1QC	1p36.12	-0.292427	0.00315386	0.0735079
NR2F2	15q26.2	-0.292288	0.00316887	0.0736214
CCDC106	19q13.42	-0.292241	0.00317398	0.0736214
GUCY1B1	4q32.1	-0.292211	0.00317724	0.0736214
BORA	13q21.33	0.29221	0.00317733	0.0736214
LGALS9	17q11.2	-0.292204	0.00317799	0.0736214
DIS3	13q21.33	0.292097	0.00318964	0.073802
NUP58	13q12.13	0.291959	0.00320472	0.0740345
CD247	1q24.2	-0.291934	0.00320744	0.0740345
PNPLA1	6p21.31	0.291875	0.00321399	0.0740487
ATG9B	7q36.1	0.291858	0.0032158	0.0740487
F2RL2	5q13.3	-0.291778	0.00322457	0.0740808
SELENOI	2p23.3	0.29175	0.00322768	0.0740808
FLT4	5q35.3	-0.291677	0.00323572	0.0740808
MAOA	Xp11.3	-0.291677	0.00323572	0.0740808
TRMT61A	14q32.33	0.291658	0.0032378	0.0740808
FGFR3	4p16.3	0.291634	0.00324045	0.0740808
SMIM13	6p24.2	0.291563	0.00324832	0.0741152
FKBP15	9q32	-0.291527	0.00325231	0.0741152
CADM3	1q23.2	-0.291516	0.00325359	0.0741152
ZNF687	1q21.3	0.291429	0.00326321	0.0742
YRDC	1p34.3	0.291412	0.00326508	0.0742
RBBP8	18q11.2	0.291352	0.00327176	0.0742636
MAST4	5q12.3	-0.291271	0.00328085	0.0743814
FAM162B	6q22.1	-0.291132	0.00329645	0.0746052
CBARP	19p13.3	0.291113	0.00329852	0.0746052
NOX1	Xq22.1	-0.291024	0.00330855	0.0747435
POR	7q11.23	0.290699	0.00334532	0.0753738
MAL2	8q24.12	0.290688	0.00334659	0.0753738
HDAC2	6q21	0.290628	0.00335342	0.0753738
HKDC1	10q22.1	0.290596	0.00335704	0.0753738
PAQR3	4q21.21	0.290591	0.00335763	0.0753738
RHCG	15q26.1	0.290569	0.00336011	0.0753738
PSMA8	18q11.2	-0.29048	0.00337033	0.0755144
CD99L2	Xq28	-0.290442	0.00337469	0.0755234
CD163	12p13.31	-0.290392	0.00338039	0.0755626
CDHR1	10q23.1	-0.290338	0.0033866	0.0756129
ADCY4	14q12	-0.29025	0.00339676	0.0756873
SOX18	20q13.33	-0.290237	0.00339825	0.0756873
TRIM29	11q23.3	0.290206	0.00340181	0.0756873
RGS7BP	5q12.3	-0.290163	0.00340675	0.0757091
ABCB4	7q21.12	-0.290059	0.00341887	0.0758088
MYH7B	20q11.22	0.290056	0.00341917	0.0758088
SEMA5B	3q21.1	-0.289991	0.00342678	0.0758183
IL15RA	10p15.1	-0.289984	0.00342753	0.0758183
FAM120AOS	9q22.31	-0.2899	0.00343731	0.0759467
C2ORF49	2q12.2	0.289853	0.00344281	0.0759803
FOXS1	20q11.21	-0.289599	0.00347253	0.0765478
TLR6	4p14	-0.289543	0.00347919	0.0765982
LAMA4	6q21	-0.289512	0.00348283	0.0765982
RBPMS2	15q22.31	-0.28938	0.00349843	0.0768448
P2RY14	3q25.1	-0.289349	0.00350209	0.0768448
SEMA6B	19p13.3	-0.289295	0.00350849	0.0768971
PNCK	Xq28	0.289216	0.00351791	0.0770153
GSDMD	8q24.3	-0.289061	0.00353637	0.0770795
LRRC1	6p12.1	0.288996	0.00354416	0.0770795
ACD	16q22.1	0.288887	0.00355723	0.0770795
NMNAT3	3q23	0.288864	0.00356001	0.0770795
MAX	14q23.3	-0.28885	0.00356166	0.0770795
H2BC26	1q42.13	0.288844	0.00356238	0.0770795
HELQ	4q21.23	-0.288832	0.00356383	0.0770795
ELOVL1	1p34.2	0.288789	0.00356904	0.0770795
NAXE	1q22	0.288744	0.00357447	0.0770795
LCP1	13q14.13	-0.28873	0.00357612	0.0770795
LACTB2	8q13.3	0.288703	0.00357943	0.0770795
PDZK1	1q21.1	0.288702	0.00357954	0.0770795
KCNS2	8q22.2	0.288642	0.0035868	0.0770795
IFT70B	2q31.2	0.288624	0.00358898	0.0770795
TCIRG1	11q13.2	-0.288618	0.00358971	0.0770795
SELENOM	22q12.2	-0.288611	0.00359054	0.0770795
C10ORF105	10q22.1	-0.288589	0.00359322	0.0770795
IPO9	1q32.1	0.288532	0.00360011	0.0770795
C2ORF15	2q11.2	0.288515	0.00360219	0.0770795
RASSF2	20p13	-0.288484	0.00360594	0.0770795
TCHH	1q21.3	0.288445	0.00361063	0.0770795
SMARCA2	9p24.3	-0.288437	0.00361168	0.0770795
NIN	14q22.1	-0.288394	0.00361691	0.0770795
THAP11	16q22.1	0.288388	0.00361764	0.0770795
SLCO1B7	12p12.2	0.288243	0.0036354	0.0773717
AXIN2	17q24.1	0.28821	0.00363945	0.0773717
BNIP5	6p21.31	0.288117	0.00365087	0.0775283
VPS13D	1p36.22-p36.21	-0.287998	0.00366551	0.0777527
CXCR6	3p21.31	-0.287915	0.00367578	0.0778451
UNKL	16p13.3	-0.287897	0.00367801	0.0778451
NOL8	9q22.31	-0.28779	0.0036913	0.07804
EGF	4q25	-0.287716	0.0037004	0.0781105
PGC	6p21.1	0.287697	0.00370281	0.0781105
PLEKHN1	1p36.33	0.287598	0.00371522	0.0782215
TRAFD1	12q24.13	-0.287587	0.00371661	0.0782215
JPH3	16q24.2	0.287533	0.00372337	0.0782215
MSC	8q13.3	-0.287524	0.00372445	0.0782215
CALN1	7q11.22	-0.287451	0.00373362	0.0783158
FLVCR1	1q32.3	0.287423	0.00373713	0.0783158
SLF2	10q24.31	-0.287369	0.00374386	0.078371
MGP	12p12.3	-0.287279	0.00375526	0.0784624
ACTN2	1q43	-0.287242	0.00375991	0.0784624
RCAN2	6p12.3	-0.287195	0.00376587	0.0784624
RGMA	15q26.1	-0.287138	0.00377309	0.0784624
CEACAM21	19q13.2	-0.287087	0.00377955	0.0784624
ITGB4	17q25.1	0.287076	0.00378086	0.0784624
CDH19	18q22.1	-0.287059	0.00378313	0.0784624
BLZF1	1q24.2	0.287058	0.00378325	0.0784624
HLA-DQA1	6p21.32	-0.287014	0.00378881	0.0784624
LDB2	4p15.32	-0.286985	0.00379251	0.0784624
RIMKLB	12p13.31	-0.286978	0.00379339	0.0784624
SERTAD2	2p14	0.286782	0.00381834	0.0788893
SLCO1B1	12p12.1	0.286752	0.00382228	0.0788893
TNFRSF25	1p36.31	-0.286678	0.00383175	0.0789994
ITPKC	19q13.2	0.286632	0.0038377	0.0790368
ABL1	9q34.12	-0.286319	0.00387814	0.0797458
IFFO1	12p13.31	-0.286301	0.00388047	0.0797458
HROB	17q21.31	0.286139	0.00390146	0.0799166
KLHL6	3q27.1	-0.286139	0.00390157	0.0799166
ANKRD13A	12q24.11	-0.286127	0.00390314	0.0799166
HLA-DPA1	6p21.32	-0.286091	0.00390784	0.0799166
ZMYM4	1p34.3	0.286054	0.00391266	0.0799166
EBF1	5q33.3	-0.286037	0.00391491	0.0799166
TNFRSF12A	16p13.3	0.286013	0.00391805	0.0799166
CCDC171	9p22.3	-0.285916	0.00393071	0.0800892
PLB1	2p23.2	0.28588	0.0039355	0.0801014
PRR9	1q21.3	0.285773	0.00394961	0.0802153
HSPBAP1	3q21.1	-0.285773	0.00394962	0.0802153
ADGRF4	6p12.3	0.2857	0.00395924	0.0802153
NOS3	7q36.1	-0.2857	0.00395924	0.0802153
PPP1R13L	19q13.32	0.285678	0.00396208	0.0802153
CA13	8q21.2	0.285611	0.00397105	0.0803119
CREG2	2q11.2	0.285575	0.00397577	0.0803224
LY6D	8q24.3	0.285526	0.00398232	0.0803282
SGSM2	17p13.3	-0.285478	0.00398871	0.0803282
ATP10D	4p12	-0.285419	0.00399659	0.0803282
TNFRSF8	1p36.22	-0.285391	0.00400025	0.0803282
ENPP2	8q24.12	-0.285388	0.00400071	0.0803282
RALGAPA1	14q13.2	-0.285383	0.00400128	0.0803282
KBTBD4	11p11.2	0.285275	0.00401584	0.0805359
RUNDC3B	7q21.12	-0.285132	0.00403494	0.0808341
SNED1	2q37.3	-0.28505	0.00404596	0.0809701
USP12	13q12.13	0.28489	0.00406757	0.0810113
GAD1	2q31.1	0.284878	0.0040692	0.0810113
CMKLR1	12q23.3	-0.284848	0.00407327	0.0810113
TTK	6q14.1	0.284842	0.00407408	0.0810113
NMB	15q25.2	0.284837	0.00407478	0.0810113
HLA-E	6p22.1	-0.28482	0.00407711	0.0810113
PTTG2	4p14	-0.284816	0.00407769	0.0810113
FBXL5	4p15.32	-0.284435	0.00412967	0.0817997
KRT31	17q21.2	0.284417	0.00413215	0.0817997
PSMD14	2q24.2	0.284411	0.00413297	0.0817997
EMCN	4q24	-0.2844	0.0041345	0.0817997
HP1BP3	1p36.12	-0.284322	0.0041453	0.0819285
IL10RA	11q23.3	-0.284195	0.00416275	0.0821336
RNASE6	14q11.2	-0.28417	0.00416619	0.0821336
ITGB2	21q22.3	-0.284153	0.00416856	0.0821336
RSPO3	6q22.33	-0.284027	0.00418605	0.0823932
ARHGEF35	7q35	0.28383	0.00421354	0.0828489
PLEKHF1	19q12	-0.283737	0.0042265	0.0830183
ZEB2	2q22.3	-0.283691	0.00423299	0.0830606
PLEK2	14q23.3-q24.1	0.283451	0.00426681	0.0835573
FAM83D	20q11.23	0.283449	0.00426706	0.0835573
CD53	1p13.3	-0.283401	0.00427385	0.0836047
C8ORF74	8p23.1	0.283326	0.00428455	0.0837284
CPS1	2q34	0.283031	0.00432659	0.0844635
NFASC	1q32.1	-0.282845	0.00435329	0.084898
C18ORF21	18q12.2	0.282652	0.00438113	0.0851883
LIMD2	17q23.3	-0.282623	0.00438535	0.0851883
PERM1	1p36.33	0.282618	0.0043861	0.0851883
CDK2AP1	12q24.31	0.282616	0.00438635	0.0851883
METTL24	6q21	-0.282588	0.00439046	0.0851883
KCP	7q32.1	0.282424	0.00441426	0.0855164
CAMK2G	10q22.2	0.28241	0.00441632	0.0855164
CCDC120	Xp11.23	0.28231	0.0044309	0.0857119
DMRT2	9p24.3	-0.282158	0.00445327	0.0860576
NKD2	5p15.33	0.282099	0.00446184	0.086136
CDCA8	1p34.3	0.28196	0.00448238	0.0864453
CRYL1	13q12.11	0.281897	0.0044917	0.0865377
ADCY5	3q21.1	-0.281831	0.00450148	0.0866388
PDIA4	7q36.1	0.281793	0.00450716	0.0866607
FMO5	1q21.1	-0.281745	0.00451421	0.0867091
BRF2	8p11.23	0.281543	0.00454438	0.0871492
RUBCNL	13q14.13	-0.281529	0.00454643	0.0871492
CLEC2B	12p13.31	-0.281487	0.00455272	0.0871492
NME3	16p13.3	-0.281445	0.00455902	0.0871492
EDN1	6p24.1	0.281439	0.00455992	0.0871492
KIF26A	14q32.33	-0.281339	0.00457499	0.0873499
TCHP	12q24.11	-0.281297	0.00458132	0.0873649
MYBPC2	19q13.33	-0.281273	0.00458492	0.0873649
OR2A4	6q23.2	-0.281179	0.00459904	0.0874694
LRMDA	10q22.2-q22.3	-0.281176	0.00459956	0.0874694
STK16	2q35	0.281099	0.00461118	0.0874862
ZFYVE26	14q24.1	-0.281079	0.00461422	0.0874862
XKR4	8q12.1	-0.281074	0.00461496	0.0874862
CARS1	11p15.4	0.281041	0.00462009	0.0874862
ANKRD44	2q33.1	-0.281019	0.00462333	0.0874862
BCL2L1	20q11.21	0.280935	0.00463611	0.0876237
ANO1	11q13.3	0.280911	0.00463976	0.0876237
CKB	14q32.33	0.280817	0.0046541	0.0878077
IL12RB1	19p13.11	-0.28078	0.00465979	0.0878283
CIITA	16p13.13	-0.280683	0.00467463	0.0880211
ATL2	2p22.2-p22.1	0.280449	0.00471065	0.0885427
HS2ST1	1p22.3	0.280378	0.00472165	0.0885427
DIRAS2	9q22.2	0.280376	0.00472194	0.0885427
RNFT2	12q24.22	0.280282	0.00473653	0.0885427
HEPHL1	11q21	0.280277	0.00473733	0.0885427
RAD54B	8q22.1	0.280275	0.00473759	0.0885427
LTBP2	14q24.3	-0.280245	0.00474225	0.0885427
METTL5	2q31.1	0.280222	0.00474585	0.0885427
FAT2	5q33.1	-0.280218	0.00474647	0.0885427
SNX18	5q11.2	-0.280204	0.00474865	0.0885427
PLCL1	2q33.1	-0.280127	0.00476067	0.0886162
FBXO28	1q42.11	0.280119	0.00476187	0.0886162
SPI1	11p11.2	-0.280047	0.00477311	0.0886388
ADIPOR2	12p13.33	0.280033	0.00477532	0.0886388
GLRA3	4q34.1	-0.279987	0.00478253	0.0886388
LRRK2	12q12	-0.279961	0.00478659	0.0886388
KRT6B	12q13.13	0.279903	0.00479561	0.0886388
RNF225	19q13.43	0.279895	0.00479698	0.0886388
TAF1A	1q41	0.279886	0.00479836	0.0886388
TLCD3A	17p13.3	0.279856	0.00480307	0.0886388
NCAPH	2q11.2	0.279845	0.00480483	0.0886388
EFNA3	1q21.3	0.279789	0.00481359	0.0887148
FYCO1	3p21.31	-0.27973	0.00482291	0.088801
GPRIN1	5q35.2	0.279591	0.00484486	0.0890546
POGK	1q24.1	0.279537	0.00485342	0.0890546
NPEPPS	17q21.32	0.279533	0.0048541	0.0890546
PIK3CD	1p36.22	-0.279525	0.00485532	0.0890546
IQSEC1	3p25.2	-0.279465	0.00486485	0.089115
PSMA6	14q13.2	0.279395	0.00487604	0.089115
RSRP1	1p36.11	-0.279395	0.00487604	0.089115
CD48	1q23.3	-0.279387	0.00487726	0.089115
NTRK1	1q23.1	-0.279322	0.00488762	0.0892189
HMCN2	9q34.11	-0.279261	0.00489737	0.0893117
RASGRP2	11q13.1	-0.279226	0.004903	0.089329
ZNF385D	3p24.3	-0.279171	0.00491181	0.0894043
HEYL	1p34.2	-0.27913	0.00491839	0.0894389
SCN11A	3p22.2	-0.279023	0.00493551	0.0894726
TP53I11	11p11.2	-0.279016	0.00493672	0.0894726
PARD6A	16q22.1	0.279011	0.00493742	0.0894726
SLC7A14	3q26.2	-0.279002	0.00493897	0.0894726
KCTD3	1q41	0.278865	0.00496107	0.0897418
RWDD2A	6q14.1	0.278852	0.00496322	0.0897418
SIRPG	20p13	-0.278817	0.00496884	0.0897584
PLXDC1	17q12	-0.278763	0.00497759	0.0898316
NOVA2	19q13.32	-0.278682	0.00499069	0.0899831
ADH1C	4q23	-0.278643	0.00499709	0.0899968
AURKB	17p13.1	0.27862	0.00500087	0.0899968
IRF6	1q32.2	0.278589	0.00500589	0.0900025
FIGLA	2p13.3	-0.278531	0.0050153	0.0900737
RSPH9	6p21.1	0.2785	0.00502047	0.0900737
MISP	19p13.3	0.278453	0.00502817	0.0900737
CBX4	17q25.3	0.278415	0.00503434	0.0900737
ZBTB21	21q22.3	0.278406	0.00503576	0.0900737
XPOT	12q14.2	0.278392	0.00503813	0.0900737
OR56A5	11p15.4	-0.278263	0.00505926	0.0903668
AARD	8q24.11	-0.2781	0.00508617	0.0907626
RTTN	18q22.2	0.277937	0.00511314	0.091093
FAM47A	Xp21.1	-0.277931	0.00511421	0.091093
XRCC2	7q36.1	0.277887	0.00512153	0.0911145
TMEM129	4p16.3	-0.277852	0.00512739	0.0911145
IL1RL1	2q12.1	-0.27781	0.00513439	0.0911145
NUSAP1	15q14	0.277804	0.00513539	0.0911145
CLEC10A	17p13.1	-0.27778	0.00513926	0.0911145
GNG10	9q31.3	-0.277739	0.0051461	0.0911514
ZNF763	19p13.2	-0.277582	0.0051724	0.0915324
ZNF711	Xq21.1	0.277455	0.00519387	0.0918273
TMEM208	16q22.1	0.277353	0.00521109	0.0919923
ANKRD36	2q11.2	-0.277342	0.00521283	0.0919923
TMEM135	11q14.2	0.277311	0.00521819	0.0920016
RBP2	3q23	0.277282	0.00522299	0.0920016
ATP13A5	3q29	-0.27725	0.0052284	0.0920121
RFWD3	16q23.1	0.277176	0.00524102	0.0920901
RLIG1	12q21.32	0.277168	0.00524246	0.0920901
LARP4	12q13.12	0.277133	0.0052483	0.0921079
MTX1	1q22	0.277066	0.00525968	0.0922229
B9D2	19q13.2	-0.277006	0.00527005	0.0923201
C1QL1	17q21.31	0.276874	0.00529255	0.0925439
FOXP3	Xp11.23	-0.276867	0.0052938	0.0925439
OTUD7A	15q13.3	-0.276838	0.00529866	0.0925439
KLHL24	3q27.1	-0.276795	0.00530615	0.0925439
DPAGT1	11q23.3	0.276789	0.00530704	0.0925439
ARMT1	6q25.1	0.276731	0.00531707	0.0925704
TMEM115	3p21.31	-0.276724	0.00531824	0.0925704
CBLC	19q13.32	0.276652	0.00533065	0.0926945
ISG20L2	1q23.1	0.276627	0.00533507	0.0926945
ARR3	Xq13.1	-0.27658	0.00534308	0.0927492
ANXA9	1q21.3	0.276459	0.00536413	0.0929711
SNAP91	6q14.2	-0.27645	0.00536559	0.0929711
HSD3B1	1p12	0.276379	0.00537799	0.0930274
LST1	6p21.33	-0.276375	0.00537857	0.0930274
FCHSD2	11q13.4	-0.276291	0.00539334	0.0931984
DCDC2C	2p25.3	-0.276253	0.00539991	0.0932277
GLTPD2	17p13.2	0.276204	0.00540846	0.0932686
CDK8	13q12.13	0.276183	0.00541204	0.0932686
FAAP100	17q25.3	-0.276146	0.00541857	0.093297
CD6	11q12.2	-0.276039	0.00543726	0.0933369
TBCD	17q25.3	-0.276034	0.00543817	0.0933369
TTLL4	2q35	0.276022	0.00544027	0.0933369
APOBEC1	12p13.31	0.276021	0.00544042	0.0933369
GNPTG	16p13.3	-0.275921	0.00545807	0.0935302
RBMXL3	Xq23	-0.275822	0.00547553	0.0935302
DYRK2	12q15	0.27578	0.00548295	0.0935302
HCK	20q11.21	-0.275751	0.00548816	0.0935302
HLA-DRB1	6p21.32	-0.275739	0.00549014	0.0935302
INSL6	9p24.1	-0.275729	0.00549197	0.0935302
MARF1	16p13.11	-0.275701	0.00549699	0.0935302
ITK	5q33.3	-0.275697	0.00549758	0.0935302
FBXL18	7p22.1	0.27568	0.00550062	0.0935302
MAPKAP1	9q33.3	-0.27568	0.00550062	0.0935302
GPR68	14q32.11	-0.275499	0.00553277	0.0938833
AHNAK2	14q32.33	0.275487	0.00553491	0.0938833
SLC49A3	4p16.3	-0.275481	0.00553613	0.0938833
CLDN8	21q22.11	-0.275447	0.00554203	0.0939
STAT5A	17q21.2	-0.27527	0.00557369	0.0943529
ACER1	19p13.3	-0.275085	0.00560697	0.0947581
CASD1	7q21.3	-0.275082	0.00560754	0.0947581
AGPAT5	8p23.1	0.274994	0.0056234	0.0949421
PTPMT1	11p11.2	0.274929	0.0056352	0.0950364
TRIP13	5p15.33	0.274893	0.00564173	0.0950364
ZER1	9q34.11	-0.274881	0.0056439	0.0950364
EFHD1	2q37.1	-0.274816	0.00565574	0.0950707
WNT2B	1p13.2	-0.274815	0.00565589	0.0950707
IGFBP7	4q12	-0.274765	0.00566496	0.0951395
PMS2	7p22.1	0.274662	0.00568386	0.095373
HHAT	1q32.2	-0.274628	0.00568994	0.0953913
SGSH	17q25.3	-0.274586	0.00569762	0.0954363
TADA1	1q24.1	0.274559	0.00570265	0.0954371
LILRB1	19q13.42	-0.274454	0.00572181	0.095584
TENT4A	5p15.31	0.274427	0.00572687	0.095584
ANKLE2	12q24.33	0.274401	0.00573158	0.095584
EFNA4	1q21.3	0.274386	0.00573444	0.095584
FAM72D	1q21.1	0.274347	0.00574162	0.095584
CNTNAP3	9p12	-0.274279	0.00575408	0.095584
H3C13	1q21.2	0.274268	0.00575606	0.095584
NPAS2	2q11.2	0.274262	0.00575726	0.095584
MAP4K1	19q13.2	-0.274244	0.00576049	0.095584
TBC1D13	9q34.11	-0.274239	0.00576145	0.095584
SLC26A11	17q25.3	-0.2741	0.00578715	0.0959271
LENEP	1q21.3	0.274066	0.00579352	0.0959496
PLXND1	3q22.1	-0.273981	0.00580929	0.0960376
B4GALT6	18q12.1	0.27398	0.00580945	0.0960376
BMP7	20q13.31	0.273956	0.00581392	0.0960376
RBM8A	1q21.1	0.273858	0.00583233	0.0962586
BRMS1L	14q13.2	0.273822	0.00583906	0.0962865
TRPC6	11q22.1	-0.273671	0.00586732	0.0966691
CUX1	7q22.1	0.273502	0.00589909	0.0970279
NDUFB7	19p13.12	-0.273501	0.00589925	0.0970279
HAUS8	19p13.11	0.273448	0.00590929	0.097079
IFIH1	2q24.2	-0.273429	0.00591285	0.097079
FCN3	1p36.11	-0.273404	0.00591759	0.097079
PLIN2	9p22.1	0.273327	0.00593216	0.0972346
RAD51AP1	12p13.32	0.273273	0.00594241	0.0972659
NARS1	18q21.31	0.273212	0.00595402	0.0972659
CTAGE9	6q23.2	-0.273193	0.0059576	0.0972659
CDKL2	4q21.1	-0.273186	0.0059589	0.0972659
MOSPD1	Xq26.3	0.273183	0.00595952	0.0972659
JAK3	19p13.11	-0.273118	0.00597195	0.0973855
SNRPG	2p13.3	0.273027	0.00598929	0.0975851
LPXN	11q12.1	-0.272943	0.00600537	0.0977401
ICAM3	19p13.2	-0.272924	0.00600903	0.0977401
DYNLT3	Xp11.4	0.272851	0.00602307	0.0978218
STK40	1p34.3	0.272836	0.00602595	0.0978218
HILPDA	7q32.1	0.272798	0.00603319	0.0978218
NFKBID	19q13.12	-0.272774	0.00603781	0.0978218
CD163L1	12p13.31	-0.27272	0.00604822	0.0978218
RBM24	6p22.3	-0.272709	0.00605033	0.0978218
SHROOM2	Xp22.2	0.272663	0.00605933	0.0978218
CARD8	19q13.33	-0.272649	0.00606197	0.0978218
MS4A7	11q12.2	-0.272626	0.00606645	0.0978218
SUZ12	17q11.2	0.272619	0.00606777	0.0978218
ESYT1	12q13.2	0.272606	0.00607036	0.0978218
UBASH3A	21q22.3	-0.272512	0.00608854	0.0979728
NKPD1	19q13.32	0.272494	0.00609203	0.0979728
LCN15	9q34.3	0.272478	0.0060951	0.0979728
ZNF778	16q24.3	0.272447	0.00610104	0.0979858
ANXA4	2p13.3	0.272308	0.00612824	0.0981087
CHRDL1	Xq23	-0.272301	0.00612957	0.0981087
DCP1A	3p21.1	0.272283	0.00613308	0.0981087
UCHL3	13q22.2	0.272282	0.00613324	0.0981087
CCR9	3p21.31	-0.272276	0.00613436	0.0981087
PIP4K2A	10p12.2	-0.272122	0.00616463	0.0984304
VWA5A	11q24.2	-0.272078	0.0061732	0.0984304
PPM1B	2p21	-0.272069	0.00617492	0.0984304
SLC6A16	19q13.33	-0.272069	0.00617508	0.0984304
RAB27A	15q21.3	-0.272006	0.00618736	0.098465
PPA2	4q24	-0.271966	0.00619531	0.098465
LRRC4B	19q13.33	-0.271952	0.00619805	0.098465
CTLA4	2q33.2	-0.271929	0.00620257	0.098465
TNNT1	19q13.42	0.271927	0.006203	0.098465
NUAK1	12q23.3	-0.271819	0.00622434	0.0987216
ST8SIA4	5q21.1	-0.271749	0.00623817	0.0988589
SGF29	16p11.2	-0.271579	0.00627183	0.0992991
RPRD1A	18q12.2	0.271557	0.00627634	0.0992991
MZT1	13q21.33	0.27137	0.00631368	0.0998073
KLRB1	12p13.31	-0.271305	0.00632675	0.0999313
DHRS3	1p36.21	-0.27122	0.0063438	0.100099
FADS6	17q25.1	0.271164	0.00635517	0.100099
ELF5	11p13	0.271153	0.00635734	0.100099
ABHD11	7q11.23	0.271148	0.0063583	0.100099
ANKRA2	5q13.2	-0.271011	0.00638602	0.100452
SPARCL1	4q22.1	-0.27098	0.00639226	0.100468
DPPA4	3q13.13	-0.270924	0.00640356	0.100552
LGALS9C	17p11.2	-0.270896	0.0064092	0.100552
SYNE1	6q25.2	-0.270861	0.00641645	0.100552
ADAMTS18	16q23.1	-0.27085	0.00641869	0.100552
CCR5	3p21.31	-0.270807	0.00642743	0.100607
CCDC150	2q33.1	0.270519	0.00648631	0.101445
GAS2	11p14.3	0.270429	0.0065048	0.101638
GNGT2	17q21.32	-0.270407	0.00650924	0.101638
IL11RA	9p13.3	-0.27035	0.00652104	0.101739
JARID2	6p22.3	-0.27025	0.0065416	0.101976
GCLC	6p12.1	0.270172	0.00655791	0.102028
DCUN1D1	3q26.33	0.270154	0.00656148	0.102028
FGD3	9q22.31	-0.270146	0.00656322	0.102028
IGF2BP3	7p15.3	0.270118	0.00656894	0.102028
NCAPD2	12p13.31	0.270105	0.0065716	0.102028
BATF3	1q32.3	-0.269967	0.00660048	0.102313
SUN2	22q13.1	-0.269966	0.00660065	0.102313
HSPA1B	6p21.33	0.2699	0.00661442	0.102443
WDR11	10q26.12	-0.269805	0.00663432	0.102668
FRZB	2q32.1	-0.269766	0.00664233	0.102709
HSP90AA1	14q32.31	0.269736	0.00664877	0.102725
DNA2	10q21.3	0.269691	0.00665823	0.102761
DNAJC14	12q13.2	0.269673	0.00666184	0.102761
ARHGAP24	4q21.23-q21.3	-0.269552	0.00668745	0.102948
PDE4D	5q11.2-q12.1	-0.269547	0.00668837	0.102948
PCDHA5	5q31.3	-0.269514	0.00669537	0.102948
C1QB	1p36.12	-0.269432	0.00671279	0.102948
FAT1	4q35.2	0.269429	0.00671328	0.102948
FAM151A	1p32.3	0.269421	0.00671516	0.102948
FILIP1	6q14.1	-0.2694	0.00671944	0.102948
LIN9	1q42.12	0.269396	0.00672041	0.102948
LSG1	3q29	-0.269386	0.00672244	0.102948
TMCC1	3q22.1	0.269204	0.00676118	0.103332
LRRC4	7q32.1	0.269151	0.00677252	0.103332
TOX2	20q13.12	-0.269146	0.00677345	0.103332
ONECUT3	19p13.3	0.269122	0.00677865	0.103332
PIK3R5	17p13.1	-0.26912	0.00677909	0.103332
SAT1	Xp22.11	-0.269105	0.00678215	0.103332
TSC22D2	3q25.1	0.269091	0.00678532	0.103332
TYW3	1p31.1	0.268936	0.00681837	0.103584
CTSO	4q32.1	-0.268934	0.00681889	0.103584
SMG7	1q25.3	0.268911	0.00682387	0.103584
TNFRSF14	1p36.32	-0.268887	0.00682902	0.103584
LRCOL1	12q24.33	-0.268861	0.00683453	0.103584
CENPN	16q23.2	0.268844	0.00683822	0.103584
RHBDL3	17q11.2	-0.268836	0.00683984	0.103584
RNF166	16q24.2-q24.3	-0.268797	0.00684838	0.103631
ESRRB	14q24.3	-0.268624	0.00688555	0.104111
LPAR5	12p13.31	0.268598	0.00689131	0.104116
CCDC148	2q24.1	0.268572	0.00689679	0.104117
GBP4	1p22.2	-0.26846	0.00692125	0.104403
FERMT3	11q13.1	-0.268378	0.00693901	0.104547
KLK13	19q13.41	0.268352	0.00694462	0.104547
FGD5	3p25.1	-0.26834	0.00694721	0.104547
OR13A1	10q11.21	-0.26828	0.00696049	0.104665
RASL12	15q22.31	-0.268178	0.00698262	0.104842
SLC13A1	7q31.32	-0.268128	0.00699376	0.104842
SGO2	2q33.1	0.26812	0.00699542	0.104842
RASA3	13q34	-0.2681	0.00699972	0.104842
TUFT1	1q21.3	0.2681	0.00699972	0.104842
TARS3	15q26.3	-0.26806	0.0070086	0.104893
PAXX	9q34.3	-0.267994	0.00702312	0.105028
STOM	9q33.2	-0.267884	0.00704747	0.105284
PKIG	20q13.12	-0.26786	0.00705277	0.105284
SCARB1	12q24.31	0.267842	0.00705675	0.105284
TSEN15	1q25.3	0.267746	0.00707783	0.105516
SCD	10q24.31	0.267674	0.00709389	0.10557
MB21D2	3q29	0.267662	0.00709647	0.10557
FRG1	4q35.2	-0.26765	0.00709914	0.10557
ERG	21q22.2	-0.26762	0.00710581	0.10557
KCNK13	14q32.11	-0.267606	0.00710906	0.10557
LCN10	9q34.3	-0.267467	0.00713995	0.105874
SLC12A8	3q21.2	-0.267464	0.0071406	0.105874
SCFD2	4q12	-0.267417	0.00715115	0.105923
THBS1	15q14	-0.2674	0.007155	0.105923
IL1RAP	3q28	0.267338	0.0071688	0.105963
SASH1	6q24.3-q25.1	-0.267338	0.0071688	0.105963
IFT70A	2q31.2	0.267239	0.00719117	0.106211
TNFRSF19	13q12.12	0.267176	0.00720521	0.106337
RUNX1T1	8q21.3	-0.26711	0.00722027	0.106362
CEP72	5p15.33	0.267104	0.00722144	0.106362
CD93	20p11.21	-0.267056	0.00723247	0.106362
MRPS21	1q21.2	0.26705	0.00723382	0.106362
ARHGEF1	19q13.2	-0.267046	0.00723472	0.106362
GJA5	1q21.2	-0.266948	0.00725673	0.106603
PCDHA10	5q31.3	-0.266834	0.0072827	0.106862
C1QA	1p36.12	-0.266821	0.00728552	0.106862
GET4	7p22.3	0.266795	0.00729162	0.106869
KRT16	17q21.2	0.266748	0.00730223	0.106943
ZNF236	18q23	0.266686	0.00731642	0.107068
RHOD	11q13.2	0.266516	0.00735523	0.107471
ATP6V0A4	7q34	0.266489	0.00736158	0.107471
CENPC	4q13.2	-0.26648	0.0073635	0.107471
MRGBP	20q13.33	0.266467	0.00736643	0.107471
LY9	1q23.3	-0.266417	0.00737793	0.107557
TRAF3IP3	1q32.2	-0.266252	0.00741601	0.10803
TM7SF2	11q13.1	0.266071	0.00745803	0.108553
C1D	2p14	0.266042	0.00746467	0.108553
CLEC9A	12p13.2	-0.266024	0.007469	0.108553
WIPF1	2q31.1	-0.265981	0.00747881	0.108613
ELAC1	18q21.2	0.265956	0.00748473	0.108617
MYBL2	20q13.12	0.265724	0.0075389	0.10932
OR10G6	11q24.1	-0.265685	0.007548	0.109369
CHRD	3q27.1	-0.265438	0.00760631	0.109865
NECAP2	1p36.13	-0.26543	0.0076081	0.109865
KHK	2p23.3	0.265417	0.00761112	0.109865
HEPACAM2	7q21.2	-0.2654	0.00761519	0.109865
CFH	1q31.3	-0.265399	0.00761538	0.109865
KIF11	10q23.33	0.265376	0.00762087	0.109865
INTS2	17q23.2	0.265369	0.00762248	0.109865
MOB4	2q33.1	0.26521	0.00766035	0.109981
CAPNS1	19q13.12	0.265176	0.00766834	0.109981
CHST11	12q23.3	-0.265165	0.00767091	0.109981
H2BC13	6p22.1	0.265136	0.00767786	0.109981
EFNA1	1q22	0.26513	0.00767929	0.109981
ATP11A	13q34	0.265129	0.00767948	0.109981
FAM110B	8q12.1	-0.265125	0.00768053	0.109981
CD300LF	17q25.1	-0.265118	0.00768215	0.109981
SLC25A24	1p13.3	0.265117	0.00768234	0.109981
PPP6R2	22q13.33	-0.265087	0.00768964	0.110003
ABI3BP	3q12.2	-0.265028	0.00770363	0.110121
TBC1D10C	11q13.2	-0.265003	0.00770956	0.110123
NKAIN1	1p35.2	0.264919	0.00772971	0.110307
C16ORF54	16p11.2	-0.264901	0.00773398	0.110307
KIF20B	10q23.31	0.264811	0.00775559	0.110533
HMG20B	19p13.3	-0.264565	0.00781492	0.111296
RAB6B	3q22.1	0.264464	0.00783955	0.111523
ADAMTS10	19p13.2	-0.264451	0.00784254	0.111523
CDKN3	14q22.2	0.264361	0.00786442	0.111751
MOB3A	19p13.3	-0.264206	0.00790227	0.112205
CCDC154	16p13.3	-0.264163	0.00791284	0.112272
S1PR4	19p13.3	-0.264109	0.00792595	0.112374
HSBP1	16q23.3	0.264079	0.00793346	0.112398
COL15A1	9q22.33	-0.264025	0.00794656	0.1125
GCC1	7q32.1	0.26396	0.00796259	0.112519
GOLM1	9q21.33	-0.263941	0.00796721	0.112519
CD14	5q31.3	-0.263929	0.00797016	0.112519
SNRNP48	6p24.3	0.263924	0.00797145	0.112519
PLCB3	11q13.1	0.263814	0.00799863	0.112819
CD80	3q13.33	-0.26379	0.00800456	0.112819
H2AC21	1q21.2	0.263738	0.00801737	0.112874
VENTX	10q26.3	0.263707	0.00802499	0.112874
NEXMIF	Xq13.3	-0.263694	0.00802824	0.112874
PHF7	3p21.1	-0.263679	0.00803203	0.112874
DENND2B	11p15.4	-0.263617	0.00804731	0.113005
CADPS	3p14.2	0.263569	0.00805924	0.11309
LEPR	1p31.3	0.263534	0.00806792	0.113128
CACFD1	9q34.2	-0.263457	0.00808724	0.113316
POLR2C	16q21	0.263409	0.00809902	0.113398
TMEM182	2q12.1	0.263298	0.00812678	0.113704
NAGPA	16p13.3	-0.26326	0.00813636	0.113754
ASB5	4q34.2	-0.26318	0.00815647	0.113952
FAM120A	9q22.31	-0.263045	0.0081906	0.114335
OR2T2	1q44	-0.263024	0.00819583	0.114335
PBLD	10q21.3	-0.262987	0.0082051	0.114381
DDX47	12p13.1	0.262836	0.00824323	0.114828
DNAAF9	20p13	-0.262797	0.00825333	0.114885
NTSR1	20q13.33	0.262721	0.00827256	0.115001
ENTPD1	10q24.1	-0.262707	0.00827601	0.115001
ZNF846	19p13.2	-0.262693	0.00827967	0.115001
TIMP1	Xp11.3	-0.262594	0.00830487	0.115267
EML3	11q12.3	-0.262485	0.00833289	0.115494
SUMF1	3p26.1	-0.262461	0.00833883	0.115494
MMP20	11q22.2	0.262459	0.00833932	0.115494
LPCAT3	12p13.31	0.2624	0.00835463	0.115496
FBXO38	5q32	-0.262392	0.00835673	0.115496
GPRC5D	12p13.1	0.262376	0.00836079	0.115496
WNK2	9q22.31	-0.262365	0.00836367	0.115496
NAGS	17q21.31	0.262317	0.0083758	0.11558
ALDH3B1	11q13.2	0.262267	0.00838877	0.115653
CLSPN	1p34.3	0.262232	0.00839784	0.115653
SLCO3A1	15q26.1	-0.262189	0.00840888	0.115653
UBE2N	12q22	0.262105	0.00843059	0.115653
RHOBTB1	10q21.2	-0.262104	0.00843096	0.115653
TMEM9B	11p15.4	-0.26207	0.0084397	0.115653
PCDHA13	5q31.3	-0.262067	0.00844037	0.115653
PLCB2	15q15.1	-0.262063	0.00844146	0.115653
LRP8	1p32.3	0.26206	0.0084422	0.115653
LPAR4	Xq21.1	-0.262034	0.00844888	0.115653
TRIM45	1p13.1	0.262034	0.00844903	0.115653
CENPA	2p23.3	0.262016	0.0084537	0.115653
HPS1	10q24.2	-0.261962	0.00846771	0.115684
MFAP5	12p13.31	-0.261938	0.00847395	0.115684
PLA1A	3q13.33	-0.261937	0.00847415	0.115684
TCEAL4	Xq22.2	-0.261901	0.00848351	0.115729
COX17	3q13.33	-0.261847	0.00849757	0.115773
PPP1R3G	6p25.1	0.261842	0.00849885	0.115773
MCF2L2	3q27.1	-0.261796	0.00851083	0.115841
TIAM1	21q22.11	-0.261776	0.00851593	0.115841
HDGF	1q23.1	0.261647	0.00854976	0.116212
CRMP1	4p16.2	-0.261626	0.00855537	0.116212
COL18A1	21q22.3	-0.261518	0.00858372	0.116472
ODAM	4q13.3	0.261471	0.00859593	0.116472
GIMAP5	7q36.1	-0.261464	0.00859772	0.116472
NMUR1	2q37.1	-0.26146	0.00859888	0.116472
SLCO5A1	8q13.3	-0.261379	0.00862027	0.116668
PGLYRP2	19p13.12	-0.261359	0.0086256	0.116668
GSE1	16q24.1	0.261315	0.00863707	0.116674
LCMT2	15q15.3	0.261297	0.00864183	0.116674
KCNK10	14q31.3	0.261258	0.00865224	0.116674
TAPBP	6p21.32	-0.261251	0.00865405	0.116674
ZNF703	8p11.23	0.261242	0.00865654	0.116674
PIGP	21q22.13	0.261196	0.00866863	0.116702
AIF1	6p21.33	-0.261188	0.00867085	0.116702
ZNF670-ZNF695	1q44	0.261116	0.00868975	0.116874
DNAJC15	13q14.11	0.261079	0.00869974	0.116926
CITED4	1p34.2	0.261044	0.00870911	0.11697
SPRING1	12q24.22	0.26098	0.00872607	0.117116
TWNK	10q24.31	0.260953	0.00873331	0.11713
PIK3CG	7q22.3	-0.260911	0.00874449	0.117198
ZNF713	7p11.2	0.260823	0.00876797	0.117397
FAM3D	3p14.2	-0.26081	0.0087716	0.117397
ZNF526	19q13.2	0.260786	0.00877803	0.117401
KIAA0319	6p22.3	0.260576	0.00883428	0.118037
SULT2B1	19q13.33	0.260563	0.00883793	0.118037
CENPBD1P	16q24.3	0.26051	0.00885208	0.118143
SCIMP	17p13.2	-0.260408	0.00887967	0.118429
DYSF	2p13.2	-0.260383	0.00888659	0.118438
SELL	1q24.2	-0.260329	0.00890124	0.118551
MC4R	18q21.32	-0.26023	0.00892793	0.118724
PPWD1	5q12.3	-0.260215	0.00893222	0.118724
OR4D5	11q24.1	-0.260212	0.00893285	0.118724
PAPOLG	2p16.1	0.260177	0.0089426	0.118771
ARL5C	17q12	-0.260088	0.00896674	0.118919
RNPC3	1p21.1	-0.260078	0.00896943	0.118919
CTCF	16q22.1	0.260067	0.00897246	0.118919
ETV3	1q23.1	0.259952	0.00900391	0.119253
ADM2	22q13.33	0.259897	0.00901916	0.119373
MEF2C	5q14.3	-0.259755	0.00905812	0.119805
CREG1	1q24.2	-0.259598	0.00910142	0.120289
ELN	7q11.23	-0.259555	0.00911348	0.120289
CSF2RB	22q12.3	-0.259543	0.0091168	0.120289
NDP	Xp11.3	0.259532	0.00911985	0.120289
NUDT21	16q13	0.259483	0.00913323	0.120382
TMBIM1	2q35	0.259403	0.00915571	0.120595
ITGA3	17q21.33	0.259291	0.00918688	0.120858
SLC4A7	3p24.1	-0.259256	0.0091965	0.120858
ACAA1	3p22.2	0.259243	0.00920028	0.120858
SSTR3	22q13.1	-0.259183	0.00921684	0.120858
HLA-DMB	6p21.32	-0.259183	0.00921706	0.120858
PLPP3	1p32.2	-0.259178	0.0092183	0.120858
TRPM6	9q21.13	-0.259153	0.00922524	0.120858
CYTH1	17q25.3	-0.259129	0.00923196	0.120858
KDM7A	7q34	0.259118	0.00923511	0.120858
COL5A3	19p13.2	-0.259105	0.00923891	0.120858
AMOTL2	3q22.2	0.258991	0.00927093	0.121194
IP6K1	3p21.31	-0.258955	0.00928084	0.121241
ADAM28	8p21.2	-0.258895	0.00929796	0.121326
TMEM258	11q12.2	0.258871	0.00930473	0.121326
EGFL7	9q34.3	-0.258865	0.00930642	0.121326
ADAMTS1	21q21.3	-0.258799	0.00932507	0.121486
TYRP1	9p23	-0.258754	0.00933777	0.121569
GNG11	7q21.3	-0.258649	0.00936734	0.121718
ZFPM1	16q24.2	0.258619	0.00937586	0.121718
SECTM1	17q25.3	-0.258607	0.00937948	0.121718
CLCN6	1p36.22	-0.258577	0.00938779	0.121718
CCL19	9p13.3	-0.258566	0.00939098	0.121718
EIF4G3	1p36.12	-0.25853	0.00940123	0.121718
NLRC3	16p13.3	-0.258529	0.00940145	0.121718
SPOCD1	1p35.2	0.258508	0.0094074	0.121718
LILRB2	19q13.4	-0.258482	0.00941491	0.121718
HABP2	10q25.3	0.258476	0.00941657	0.121718
KRT8	12q13.13	0.258467	0.00941928	0.121718
SPATA33	16q24.3	0.258378	0.00944447	0.121961
C19ORF25	19p13.3	-0.258229	0.00948722	0.122431
HHEX	10q23.33	-0.258148	0.00951068	0.122571
ABCD2	12q12	-0.258147	0.00951091	0.122571
CCL21	9p13.3	-0.258066	0.00953404	0.122786
SVIL	10p11.23	-0.258019	0.00954766	0.122879
CSF1	1p13.3	-0.257984	0.00955783	0.122927
ASPM	1q31.3	0.257778	0.00961737	0.123609
FCRL6	1q23.2	-0.257731	0.0096313	0.123678
PRX	19q13.2	-0.257716	0.00963563	0.123678
TAMALIN	12q13.13	-0.257613	0.00966538	0.123976
SLC22A13	3p22.2	0.257583	0.00967414	0.124005
PIK3R3	1p34.1	-0.257529	0.00969014	0.124127
CRHBP	5q13.3	-0.257457	0.00971111	0.124313
SLC39A6	18q12.2	0.2574	0.00972772	0.124409
LELP1	1q21.3	-0.257343	0.0097445	0.124409
HR	8p21.3	0.257324	0.00975018	0.124409
TMIGD2	19p13.3	-0.257323	0.00975038	0.124409
FABP1	2p11.2	0.257305	0.0097557	0.124409
MUTYH	1p34.1	0.257298	0.00975767	0.124409
ANXA2R	5p12	-0.257241	0.00977467	0.124495
SLCO1A2	12p12.1	0.257231	0.0097775	0.124495
TPX2	20q11.21	0.257154	0.00980014	0.124692
GPSM2	1p13.3	0.25713	0.00980722	0.124692
MOCOS	18q12.2	0.257112	0.00981255	0.124692
RAPGEF3	12q13.11	-0.256937	0.00986454	0.125266
STARD9	15q15.2	-0.256916	0.00987078	0.125266
TOR1B	9q34.11	-0.256884	0.00988015	0.125302
ASAP3	1p36.12	-0.256831	0.009896	0.125324
PIK3IP1	22q12.2	-0.25683	0.00989623	0.125324
SSRP1	11q12.1	0.256806	0.00990358	0.125324
GMPPA	2q35	0.256758	0.00991769	0.125324
DEFB116	20q11.21	-0.256747	0.00992108	0.125324
LCP2	5q35.1	-0.256746	0.00992127	0.125324
STING1	5q31.2	-0.256579	0.0099713	0.125838
LHFPL6	13q13.3-q14.11	-0.256566	0.00997513	0.125838
APLN	Xq26.1	0.256506	0.00999314	0.125982
FBXW4	10q24.32	-0.256477	0.0100019	0.12601
H2BC9	6p22.2	0.256368	0.0100347	0.126339
RNF135	17q11.2	-0.256327	0.0100471	0.126343
SETD9	5q11.2	0.256323	0.0100482	0.126343
RHOB	2p24.1	0.256252	0.0100698	0.126531
RTL10	22q11.21	0.25618	0.0100916	0.126645
DLGAP5	14q22.3	0.256164	0.0100966	0.126645
RHOJ	14q23.2	-0.256143	0.0101029	0.126645
LTC4S	5q35.3	-0.256129	0.0101072	0.126645
NPY	7p15.3	-0.256106	0.010114	0.126645
CYP4F3	19p13.12	0.256074	0.0101237	0.126645
JAK2	9p24.1	-0.256069	0.0101253	0.126645
ITSN2	2p23.3	-0.256038	0.0101346	0.126679
CSE1L	20q13.13	0.255998	0.0101469	0.12675
PCDHA8	5q31.3	-0.255961	0.0101582	0.12679
DARS2	1q25.1	0.255944	0.0101634	0.12679
RAB21	12q21.1	0.255829	0.0101984	0.127144
NXF1	11q12.3	-0.255719	0.0102319	0.12729
MFSD6L	17p13.1	-0.255698	0.0102386	0.12729
TMEM41B	11p15.4	0.255679	0.0102444	0.12729
WWTR1	3q25.1	-0.255678	0.0102446	0.12729
MDFIC	7q31.1-q31.2	-0.255641	0.0102561	0.12729
RCBTB2	13q14.2	-0.255638	0.010257	0.12729
KRT20	17q21.2	0.255619	0.0102628	0.12729
UFL1	6q16.1	0.255569	0.0102783	0.12729
PPARG	3p25.2	0.255564	0.0102797	0.12729
RHAG	6p12.3	-0.255558	0.0102817	0.12729
WASHC2C	10q11.22	-0.255552	0.0102834	0.12729
BCL6B	17p13.1	-0.255494	0.0103014	0.12743
PLA2G7	6p12.3	-0.255434	0.0103199	0.127518
ID2	2p25.1	0.255428	0.0103218	0.127518
SLC4A11	20p13	0.255398	0.0103308	0.127547
SPDYE5	7q11.23	0.255348	0.0103464	0.127656
JADE1	4q28.2	-0.255325	0.0103536	0.127663
VPS26A	10q22.1	0.255253	0.0103759	0.127694
EGLN3	14q13.1	0.255252	0.0103761	0.127694
PITX1	5q31.1	0.255246	0.010378	0.127694
ZNF695	1q44	0.255226	0.0103843	0.127694
SP8	7p21.1	0.255189	0.0103958	0.127694
TAF9B	Xq21.1	0.255188	0.0103962	0.127694
CTNNA3	10q21.3	-0.255098	0.010424	0.1279
E2F7	12q21.2	0.255091	0.0104263	0.1279
MFSD9	2q12.1	0.255031	0.010445	0.128013
RWDD2B	21q21.3	0.255012	0.0104509	0.128013
ARL3	10q24.32	0.254984	0.0104598	0.128013
BBS1	11q13.2	0.254975	0.0104624	0.128013
CREBL2	12p13.1	-0.254952	0.0104696	0.12802
EIF4E3	3p13	-0.25488	0.0104922	0.128214
NRP1	10p11.22	-0.254814	0.0105129	0.128385
SLC1A4	2p14	-0.254792	0.01052	0.128389
HLA-DRA	6p21.32	-0.254753	0.0105322	0.128457
CDK19	6q21	0.2547	0.0105488	0.128531
MPC1	6q27	-0.254683	0.0105542	0.128531
TSSK6	19p13.11	0.254669	0.0105584	0.128531
KCNJ16	17q24.3	-0.254645	0.0105662	0.128543
PLEKHG6	12p13.31	0.254606	0.0105786	0.128612
SEC61G	7p11.2	0.25449	0.0106151	0.128974
GALNT9	12q24.33	0.254437	0.0106319	0.129096
FBXO16	8p21.1	0.25425	0.0106914	0.129714
C2CD5	12p12.1	-0.254234	0.0106964	0.129714
HS3ST5	6q21-q22.1	0.254171	0.0107164	0.129827
CALB2	16q22.2	0.254162	0.0107193	0.129827
TECPR1	7q21.3	-0.254106	0.0107373	0.129963
DHDH	19q13.33	0.25406	0.0107522	0.130061
TFAP2A	6p24.3	0.25402	0.0107647	0.130065
NNT	5p12	-0.254016	0.0107662	0.130065
GPR33	14q12	-0.253969	0.0107812	0.130164
DNASE2	19p13.13	-0.253855	0.010818	0.130526
CH25H	10q23.31	-0.253754	0.0108504	0.130834
ANXA5	4q27	-0.253582	0.0109059	0.131268
RAB3C	5q11.2	-0.25357	0.01091	0.131268
HMGCL	1p36.11	-0.253537	0.0109208	0.131268
ANKRD37	4q35.1	0.253518	0.0109269	0.131268
ZNF804A	2q32.1	-0.253505	0.0109312	0.131268
PCDHB7	5q31.3	-0.253502	0.0109322	0.131268
CGN	1q21.3	0.253495	0.0109344	0.131268
DHDDS	1p36.11	-0.2534	0.0109652	0.131555
AKIRIN1	1p34.3	0.253326	0.0109894	0.131763
UBR2	6p21.1	-0.253273	0.0110068	0.131889
ZBTB39	12q13.3	0.253189	0.0110341	0.132068
ZFP57	6p22.1	0.253185	0.0110356	0.132068
MAGEF1	3q27.1	0.253042	0.0110823	0.132355
LLPH	12q14.3	0.253016	0.011091	0.132355
GJB5	1p34.3	0.253004	0.0110949	0.132355
CLEC1A	12p13.2	-0.252985	0.0111011	0.132355
ZFP2	5q35.3	-0.252981	0.0111026	0.132355
SLC12A6	15q14	-0.252925	0.0111211	0.132355
RALGPS2	1q25.2	0.252919	0.0111231	0.132355
KDM2B	12q24.31	-0.252907	0.0111268	0.132355
IPO5	13q32.2	0.252884	0.0111345	0.132355
TSTD2	9q22.33	-0.252871	0.0111389	0.132355
OR1L8	9q33.2	-0.252829	0.0111525	0.132355
LRRC8C	1p22.2	-0.252828	0.0111531	0.132355
SYNGR4	19q13.33	0.252824	0.0111542	0.132355
NDST1	5q33.1	-0.252817	0.0111565	0.132355
MBNL1	3q25.1-q25.2	-0.252742	0.0111816	0.132512
STIM2	4p15.2	-0.252715	0.0111906	0.132512
TASL	Xp21.2	-0.252715	0.0111906	0.132512
VPS4B	18q21.33	0.25263	0.0112187	0.132763
DPRX	19q13.42	-0.252514	0.0112573	0.133137
SPAG1	8q22.2	-0.252493	0.0112644	0.133139
SYNPO	5q33.1	-0.252438	0.0112827	0.133258
PTPRU	1p35.3	0.252421	0.0112885	0.133258
CPVL	7p14.3	-0.252298	0.0113296	0.133662
CD74	5q33.1	-0.252259	0.0113425	0.133716
POP7	7q22.1	0.252242	0.0113483	0.133716
SF3B6	2p23.3	0.252212	0.0113583	0.133753
RNF26	11q23.3	0.252175	0.0113707	0.133772
IGSF3	1p13.1	0.252166	0.011374	0.133772
TACC1	8p11.22	-0.252121	0.0113889	0.133865
CEP76	18p11.21	0.252018	0.0114238	0.134193
LCOR	10q24.1	0.251922	0.011456	0.134488
FGFBP1	4p15.32	0.251888	0.0114677	0.134543
LTA	6p21.33	-0.251825	0.011489	0.134633
NUDT2	9p13.3	-0.25182	0.0114906	0.134633
PHLDA1	12q21.2	0.251784	0.0115028	0.134633
SCGN	6p22.2	-0.251782	0.0115035	0.134633
SUV39H2	10p13	0.251634	0.0115541	0.135142
IFNGR1	6q23.3	0.251521	0.0115926	0.135509
TENT2	5q14.1	-0.251449	0.0116172	0.135714
GNAZ	22q11.22-q11.23	0.251424	0.0116257	0.135719
MCOLN2	1p22.3	-0.251406	0.0116319	0.135719
MATCAP2	7p14.2	0.251299	0.0116687	0.136013
ZNF75D	Xq26.3	-0.251292	0.0116713	0.136013
GUCY1A1	4q32.1	-0.251256	0.0116837	0.136075
ANKRD50	4q28.1	-0.25122	0.0116961	0.136136
TMEM108	3q22.1	-0.251184	0.0117085	0.136147
DHH	12q13.12	-0.251173	0.0117121	0.136147
DUSP6	12q21.33	0.251155	0.0117184	0.136147
KAT2B	3p24.3	-0.251088	0.0117414	0.136314
NCF1	7q11.23	-0.25107	0.0117477	0.136314
RFLNB	17p13.3	-0.251052	0.0117541	0.136314
INMT-MINDY4	7p14.3	-0.25102	0.0117652	0.136359
DLX3	17q21.33	0.25089	0.0118101	0.136707
SPRR3	1q21.3	0.250873	0.0118163	0.136707
UPK3B	7q11.23	0.250872	0.0118166	0.136707
CBFA2T3	16q24.3	-0.2508	0.0118414	0.136911
ANO6	12q12	0.250741	0.0118621	0.137067
PAFAH1B2	11q23.3	0.250687	0.011881	0.137091
CENPJ	13q12.12-q12.13	0.250662	0.0118899	0.137091
MYO1G	7p13	-0.250651	0.0118935	0.137091
WASF2	1p36.11	-0.250637	0.0118985	0.137091
CDK5R1	17q11.2	0.250632	0.0119001	0.137091
NEDD1	12q23.1	0.250489	0.0119503	0.137553
ACRV1	11q24.2	0.250477	0.0119545	0.137553
SEMA6A	5q23.1	-0.250446	0.0119656	0.137597
MS4A13	11q12.2	-0.25033	0.0120065	0.137984
CDK5	7q36.1	0.25029	0.0120206	0.138063
LIMS2	2q14.3	-0.250261	0.0120307	0.138096
TEX11	Xq13.1	-0.250209	0.012049	0.138159
OSBPL3	7p15.3	0.250201	0.0120519	0.138159
REM1	20q11.21	-0.250167	0.0120641	0.138159
CASZ1	1p36.22	0.250134	0.0120758	0.138159
CR1	1q32.2	-0.250132	0.0120763	0.138159
DOCK8	9p24.3	-0.250123	0.0120795	0.138159
KRT7	12q13.13	0.250086	0.0120928	0.138228
SEMA3F	3p21.31	-0.250062	0.0121013	0.138243
LIPG	18q21.1	0.249947	0.0121419	0.138541
REEP3	10q21.3	0.249947	0.0121419	0.138541
UNC79	14q32.12	-0.249911	0.0121547	0.138604
RIPOR2	6p22.3	-0.249876	0.0121673	0.138631
ASIC1	12q13.12	0.249864	0.0121716	0.138631
CCDC51	3p21.31	0.24981	0.0121909	0.138706
PRMT1	19q13.33	0.249757	0.0122099	0.138706
GCSAML	1q44	-0.249746	0.0122139	0.138706
ANXA6	5q33.1	-0.249744	0.0122145	0.138706
CCDC3	10p13	-0.249744	0.0122145	0.138706
LRAT	4q32.1	0.249705	0.0122285	0.138768
NAT2	8p22	0.249678	0.0122381	0.138768
PHLDB1	11q23.3	-0.249649	0.0122486	0.138768
GTPBP4	10p15.3	0.249648	0.0122489	0.138768
EPS8L1	19q13.42	0.249522	0.0122942	0.139165
CEBPG	19q13.11	0.249509	0.0122988	0.139165
PURG	8p12	-0.24949	0.0123058	0.139165
SPDL1	5q35.1	0.249425	0.0123291	0.139241
CARD16	11q22.3	-0.249419	0.0123312	0.139241
MAPK8IP1	11p11.2	0.249402	0.0123375	0.139241
CNRIP1	2p14	-0.24938	0.0123456	0.139241
TNR	1q25.1	-0.24937	0.012349	0.139241
GLT8D1	3p21.1	-0.2493	0.0123744	0.139445
KLF5	13q22.1	0.249239	0.0123964	0.139611
KCNJ14	19q13.33	0.249186	0.0124157	0.139707
KDELR1	19q13.33	0.249173	0.0124206	0.139707
IGSF9	1q23.2	0.249155	0.0124269	0.139707
DOCK11	Xq24	-0.249114	0.0124419	0.139794
FDFT1	8p23.1	0.249059	0.0124618	0.139915
LOXHD1	18q21.1	-0.249026	0.0124741	0.139915
CATSPER3	5q31.1	0.249024	0.0124747	0.139915
KIF20A	5q31.2	0.248927	0.01251	0.140045
ECE1	1p36.12	-0.248898	0.0125207	0.140045
LRFN5	14q21.1	-0.248897	0.0125212	0.140045
RIN1	11q13.2	0.248871	0.0125306	0.140045
EVI2B	17q11.2	-0.248855	0.0125363	0.140045
ADGRL2	1p31.1	-0.248835	0.0125438	0.140045
CACYBP	1q25.1	0.24881	0.0125528	0.140045
FXYD6	11q23.3	-0.248808	0.0125537	0.140045
SPECC1L-ADORA2A	22q11.23	-0.248801	0.0125563	0.140045
QKI	6q26	-0.24879	0.0125603	0.140045
BPHL	6p25.2	0.248772	0.0125669	0.140045
GSTA1	6p12.2	-0.248719	0.0125865	0.140182
TULP1	6p21.31	0.248672	0.0126038	0.14027
TBX15	1p12	0.248657	0.0126091	0.14027
IQCD	12q24.13	0.248606	0.0126281	0.140401
USHBP1	19p13.11	-0.248548	0.0126494	0.140556
MRPL36	5p15.33	0.248484	0.012673	0.140735
SMN1	5q13.2	0.248431	0.0126927	0.140872
MAT2B	5q34	-0.248388	0.0127085	0.140885
MEF2A	15q26.3	-0.248388	0.0127085	0.140885
BNIP3L	8p21.2	0.24834	0.0127263	0.141
MAP1LC3C	1q43	-0.248289	0.0127454	0.141129
CCDC88B	11q13.1	-0.248237	0.0127645	0.14124
TENT4B	16q12.1	0.24822	0.0127709	0.14124
THRA	17q21.1	0.248197	0.0127796	0.14124
RALA	7p14.1	0.248183	0.0127849	0.14124
TOP2A	17q21.2	0.248125	0.0128064	0.14137
MRM2	7p22.3	0.248111	0.0128114	0.14137
KLHL31	6p12.1	0.248088	0.0128201	0.141384
SPDYE16	7q11.23	0.248059	0.0128311	0.141423
TCF15	20p13	-0.247917	0.0128842	0.141887
LINGO3	19p13.3	-0.247897	0.0128915	0.141887
SPTBN2	11q13.2	0.247866	0.0129033	0.141887
PELO	5q11.2	-0.247849	0.0129098	0.141887
TPSG1	16p13.3	-0.247847	0.0129103	0.141887
IQGAP3	1q22	0.247799	0.0129284	0.142004
SESTD1	2q31.2	0.247776	0.0129371	0.142019
RAB25	1q22	0.247721	0.0129577	0.142163
UBE3B	12q24.11	-0.24765	0.0129846	0.142377
ZNF436	1p36.12	-0.247607	0.0130008	0.14244
EFEMP1	2p16.1	-0.247595	0.0130053	0.14244
SCNN1B	16p12.2-p12.1	-0.247527	0.0130312	0.142641
ADHFE1	8q13.1	-0.247471	0.0130525	0.142793
EPHA1	7q34-q35	0.247363	0.0130935	0.143144
MYCT1	6q25.2	-0.247347	0.0130995	0.143144
SEC23A	14q21.1	0.247228	0.013145	0.143558
BNC2	9p22.3-p22.2	-0.247146	0.0131762	0.143759
DAZL	3p24.3	-0.247104	0.0131921	0.143759
RO60	1q31.2	0.247099	0.013194	0.143759
SPIN1	9q22.1	-0.247086	0.0131992	0.143759
GIMAP2	7q36.1	-0.247073	0.013204	0.143759
MKLN1	7q32.3	0.247013	0.0132271	0.143759
ZNF516	18q23	0.247007	0.0132294	0.143759
IL17RC	3p25.3	-0.246995	0.013234	0.143759
LIFR	5p13.1	-0.246984	0.0132383	0.143759
GPRC5A	12p13.1	0.246977	0.0132409	0.143759
PLA2G3	22q12.2	0.246964	0.0132461	0.143759
UBE2T	1q32.1	0.246917	0.0132639	0.143871
OPTC	1q32.1	0.24684	0.0132935	0.144008
CEP55	10q23.33	0.246839	0.013294	0.144008
RELA	11q13.1	0.246811	0.013305	0.144008
NPS	10q26.2	-0.2468	0.0133089	0.144008
BCL2L12	19q13.33	0.246749	0.0133287	0.144008
HLA-B	6p21.33	-0.246743	0.0133311	0.144008
CAMK4	5q22.1	-0.246727	0.0133371	0.144008
WFS1	4p16.1	0.246719	0.0133403	0.144008
SLAMF7	1q23.3	-0.246709	0.0133444	0.144008
SOCS7	17q12	0.246639	0.0133714	0.144184
FAM72A	1q32.1	0.246627	0.013376	0.144184
ATP2A3	17p13.2	-0.2466	0.0133865	0.144184
HK3	5q35.2	-0.246589	0.0133909	0.144184
NEK1	4q33	-0.246551	0.0134054	0.14421
CCR7	17q21.2	-0.246497	0.0134264	0.14421
CRLF1	19p12	0.246491	0.0134287	0.14421
PAQR8	6p12.2	0.246486	0.0134308	0.14421
CACNA1H	16p13.3	-0.246485	0.0134311	0.14421
TNFSF18	1q25.1	-0.246458	0.0134416	0.144243
SLC16A13	17p13.1	0.246383	0.0134708	0.14432
SNRK	3p22.1	-0.246373	0.0134749	0.14432
TET2	4q24	-0.246365	0.0134778	0.14432
ANO5	11p14.3	-0.246352	0.0134831	0.14432
CCDC181	1q24.2	0.246343	0.0134866	0.14432
SYNE3	14q32.13	-0.246293	0.0135059	0.144387
DDIT4	10q22.1	0.246288	0.013508	0.144387
OR2A1	7q35	-0.246253	0.0135217	0.144429
PDX1	13q12.2	0.246239	0.013527	0.144429
NANOS3	19p13.12	0.246072	0.0135926	0.145037
TSPAN31	12q14.1	0.246055	0.0135991	0.145037
DPP7	9q34.3	-0.24603	0.0136091	0.145063
TSC1	9q34	-0.245976	0.0136304	0.145209
POF1B	Xq21.1	0.245852	0.0136793	0.145573
TMEM231	16q23.1	0.24585	0.0136798	0.145573
IL12A	3q25.33	-0.245787	0.0137051	0.145755
ACTMAP	19q13.2	0.245769	0.0137122	0.145755
SLC25A26	3p14.1	-0.245694	0.0137419	0.145872
CRIP2	14q32.33	-0.245675	0.0137493	0.145872
INSR	19p13.2	-0.24567	0.0137514	0.145872
KPNA2	17q24.2	0.245634	0.0137657	0.145872
FAM111B	11q12.1	0.245628	0.0137681	0.145872
SIDT1	3q13.2	-0.245622	0.0137705	0.145872
PTPRM	18p11.23	-0.245603	0.0137779	0.145872
PARVG	22q13.31	-0.245587	0.0137842	0.145872
SAMD9L	7q21.2	-0.245561	0.0137947	0.145901
DHCR7	11q13.4	0.245532	0.0138063	0.145944
BIRC7	20q13.33	0.245499	0.0138195	0.146002
SEPTIN6	Xq24	-0.245454	0.0138374	0.146111
EGFLAM	5p13.2-p13.1	-0.245401	0.0138584	0.146252
ARHGAP33	19q13.12	-0.245364	0.0138734	0.146287
ACBD7	10p13	0.245355	0.013877	0.146287
MET	7q31	0.24528	0.013907	0.146522
FMNL1	17q21.31	-0.24522	0.0139311	0.146695
CIRBP	19p13.3	-0.245157	0.0139564	0.146731
ICAM1	19p13.2	-0.245154	0.0139576	0.146731
AGFG2	7q22.1	-0.245154	0.0139576	0.146731
LYRM1	16p12.3	0.244997	0.0140208	0.147186
DAPP1	4q23	-0.244986	0.0140253	0.147186
ARHGAP42	11q22.1	0.244957	0.0140368	0.147186
PXK	3p14.3	-0.244949	0.0140402	0.147186
SP140	2q37.1	-0.244943	0.0140426	0.147186
PVALB	22q12.3	-0.244922	0.014051	0.147186
ARHGAP20	11q22.3-q23.1	-0.244913	0.0140548	0.147186
METTL25	12q21.31	-0.244825	0.0140903	0.147424
BRK1	3p25.3	-0.244802	0.0140997	0.147424
KNL1	15q15.1	0.2448	0.0141006	0.147424
COPG2	7q32.2	0.244717	0.0141341	0.147682
F11	4q35.2	-0.244685	0.0141472	0.147682
TRIM23	5q12.3	-0.244674	0.0141518	0.147682
CYP4F12	19p13.12	0.244655	0.0141594	0.147682
PTCD1	7q22.1	0.244638	0.0141665	0.147682
CCZ1B	7p22.1	0.244625	0.0141717	0.147682
TMEM209	7q32.2	0.244481	0.0142305	0.148214
ACY3	11q13.2	0.244323	0.0142953	0.148706
MSTO1	1q22	0.244319	0.0142968	0.148706
ARIH2	3p21.31	-0.244302	0.0143039	0.148706
CACNA2D1	7q21.11	-0.24429	0.0143089	0.148706
MS4A4E	11q12.2	-0.244237	0.0143305	0.148771
PSPH	7p11.2	0.24422	0.0143376	0.148771
NUDT1	7p22.3	0.244218	0.0143385	0.148771
CYBB	Xp21.1-p11.4	-0.244175	0.0143561	0.148781
HSPA8	11q24.1	0.244161	0.0143619	0.148781
PCDHA6	5q31.3	-0.244159	0.0143628	0.148781
SPMIP10	5q23.2	-0.24411	0.014383	0.148907
ZNF831	20q13.32	-0.244091	0.0143905	0.148907
MMRN1	4q22.1	-0.243974	0.0144392	0.149181
SYT10	12p11.1	-0.243972	0.0144398	0.149181
SORD	15q21.1	0.243971	0.0144404	0.149181
MTM1	Xq28	-0.243767	0.0145248	0.14967
STX1A	7q11.23	0.243761	0.0145273	0.14967
KCND3	1p13.2	-0.243736	0.0145379	0.14967
CBLB	3q13.11	-0.243725	0.0145426	0.14967
CLNK	4p16.1	-0.243714	0.014547	0.14967
C2ORF69	2q33.1	0.243706	0.0145504	0.14967
ARHGAP5	14q12	0.243677	0.0145623	0.14967
ANKRD30B	18p11.21	-0.243674	0.0145638	0.14967
PLEKHA8	7p14.3	0.243671	0.0145648	0.14967
KLHL29	2p24.1	-0.243668	0.014566	0.14967
GDAP1	8q21.11	0.243647	0.0145751	0.149683
PEAK1	15q24.3	-0.243599	0.0145949	0.149805
RCE1	11q13.2	0.243554	0.0146137	0.149873
LDLR	19p13.2	0.243546	0.0146172	0.149873
ELF3	1q32.1	0.243522	0.0146272	0.149896
JRKL	11q21	0.24347	0.0146489	0.150038
CLIC6	21q22.12	-0.243437	0.0146627	0.150048
GPR174	Xq21.1	-0.243431	0.0146656	0.150048
OR7C1	19p13.1	-0.243397	0.0146797	0.150096
CCNH	5q14.3	-0.243382	0.0146861	0.150096
GALR1	18q23	-0.243309	0.0147167	0.150329
CCDC88A	2p16.1	-0.243281	0.0147283	0.150368
ABCC9	12p12.1	-0.24318	0.0147711	0.150698
RBP1	3q23	0.243167	0.0147764	0.150698
IL6ST	5q11.2	-0.243138	0.0147888	0.150743
ARHGAP19	10q24.1	0.243109	0.0148012	0.150789
E2F6	2p25.1	0.243059	0.0148221	0.150917
STAT2	12q13.3	-0.243025	0.0148368	0.150917
SMARCD1	12q13.12	0.243023	0.0148374	0.150917
CENPF	1q41	0.242951	0.0148683	0.15115
NANS	9q22.33	-0.242837	0.0149168	0.151561
B4GALT5	20q13.13	0.242819	0.0149245	0.151561
OSTN	3q28	-0.242741	0.0149575	0.151815
RBM5	3p21.31	-0.242721	0.0149661	0.151822
WNT11	11q13.5	0.242669	0.0149882	0.151965
CKAP2	13q14.3	0.242609	0.0150139	0.152027
EDN2	1p34.2	0.242605	0.0150156	0.152027
TMEM117	12q12	0.242579	0.0150271	0.152027
LRP5	11q13.2	0.242551	0.015039	0.152027
NCF4	22q12.3	-0.242543	0.0150422	0.152027
NUBP2	16p13.3	-0.242519	0.0150528	0.152027
VPS35	16q11.2	0.242514	0.0150548	0.152027
ASF1B	19p13.12	0.242507	0.015058	0.152027
COPS6	7q22.1	0.242411	0.0150989	0.152361
YY2	Xp22.12	0.242349	0.0151258	0.152427
TMPRSS3	21q22.3	0.242339	0.01513	0.152427
REPS1	6q24.1	0.242339	0.0151303	0.152427
TGS1	8q12.1	0.242315	0.0151403	0.152427
LHX4	1q25.2	0.242261	0.015164	0.152427
S100Z	5q13.3	-0.242226	0.0151791	0.152427
SLC24A3	20p11.23	-0.242219	0.0151818	0.152427
SH2D4A	8p21.3	0.242213	0.0151844	0.152427
PCDHA1	5q31.3	-0.242171	0.0152029	0.152427
CENPE	4q24	0.242124	0.0152231	0.152427
MCRIP1	17q25.3	-0.242123	0.0152237	0.152427
ZNF24	18q12.2	0.242123	0.0152237	0.152427
NXPE1	11q23.2	-0.242111	0.0152289	0.152427
RYR1	19q13.2	-0.242099	0.015234	0.152427
POU6F1	12q13.13	-0.242088	0.0152387	0.152427
ULBP2	6q25.1	0.242071	0.0152462	0.152427
CHRDL2	11q13.4	-0.24207	0.0152465	0.152427
RACGAP1	12q13.12	0.242064	0.0152491	0.152427
MAZ	16p11.2	0.242025	0.015266	0.152517
POU2F1	1q24.2	0.242003	0.0152758	0.152535
SUCLG2	3p14.1	-0.241907	0.0153176	0.152827
PGAM1	10q24.1	0.241883	0.0153278	0.152827
NCALD	8q22.3	-0.24188	0.0153291	0.152827
ZNF697	1p12	0.24177	0.0153772	0.15318
ADGRF5	6p12.3	-0.241763	0.0153805	0.15318
DCST2	1q21.3	0.241714	0.0154016	0.153239
NABP2	12q13.3	0.241712	0.0154025	0.153239
KCTD14	11q14.1	0.241655	0.0154275	0.153408
DKK4	8p11.21	0.241609	0.0154479	0.153531
LRIT2	10q23.1	-0.241578	0.0154615	0.153532
MAF	16q23.2	-0.241572	0.0154641	0.153532
STX18	4p16.3-p16.2	-0.241536	0.0154799	0.153543
MAK16	8p12	0.241533	0.0154812	0.153543
ISM1	20p12.1	0.241469	0.0155093	0.153675
C10ORF71	10q11.23	-0.241466	0.0155107	0.153675
HMCN1	1q25.3-q31.1	-0.241396	0.0155414	0.153829
SORL1	11q24.1	0.241392	0.0155434	0.153829
FOXN3	14q31.3-q32.11	-0.241376	0.0155503	0.153829
CLK4	5q35.3	-0.241343	0.0155649	0.153894
ECM1	1q21.2	0.241264	0.0155997	0.154158
RFX7	15q21.3	0.241233	0.0156137	0.154183
KLF8	Xp11.21	-0.241222	0.0156184	0.154183
ASB2	14q32.12	-0.241069	0.0156867	0.154767
C1ORF56	1q21.3	0.241053	0.0156937	0.154767
GGA2	16p12.2	-0.241001	0.0157168	0.154771
CPSF3	2p25.1	0.240999	0.0157177	0.154771
ADGRF1	6p12.3	0.240979	0.0157265	0.154771
FLRT2	14q31.3	-0.240971	0.0157301	0.154771
GCOM1	15q21.3	0.240945	0.0157419	0.154771
FNDC9	5q33.3	-0.24092	0.0157529	0.154771
TANK	2q24.2	-0.240913	0.0157562	0.154771
TMEM175	4p16.3	-0.240907	0.0157589	0.154771
FAM131C	1p36.13	0.240871	0.0157749	0.154849
SEZ6L	22q12.1	-0.240813	0.0158007	0.155022
SLFN12	17q12	-0.240761	0.015824	0.155171
TBC1D9	4q31.21	-0.240743	0.0158321	0.155171
CLN3	16p12.1	-0.240724	0.0158405	0.155174
B4GALT2	1p34.1	0.24069	0.015856	0.155219
SPATA12	3p14.3	0.240676	0.0158621	0.155219
VPS4A	16q23.1	0.240652	0.0158728	0.155219
EVC2	4p16.2	-0.240642	0.0158776	0.155219
FMN2	1q43	-0.24056	0.0159142	0.155327
FBXO5	6q25.2	0.240538	0.0159242	0.155327
IFI16	1q23.1	-0.24052	0.0159323	0.155327
SNAP47	1q42.13	0.240493	0.0159445	0.155327
KBTBD6	13q14.11	0.240493	0.0159449	0.155327
CAPN13	2p23.1	-0.240484	0.0159485	0.155327
SAPCD2	9q34.3	0.240466	0.0159567	0.155327
C16ORF46	16q23.2	0.240455	0.0159618	0.155327
NPR1	1q21.3	-0.24044	0.0159686	0.155327
GAS2L3	12q23.1	0.240437	0.0159699	0.155327
TFF2	21q22.3	0.240383	0.0159944	0.155361
FCGRT	19q13.33	-0.240373	0.0159991	0.155361
SNX2	5q23.2	-0.240355	0.0160069	0.155361
LRRC40	1p31.1	0.240353	0.0160079	0.155361
ZNF18	17p12	-0.24034	0.016014	0.155361
ZFYVE1	14q24.2	-0.240304	0.01603	0.155434
WDTC1	1p36.11	-0.240287	0.0160378	0.155434
ALS2CL	3p21.31	0.240221	0.0160678	0.155645
CYP4F22	19p13.12	-0.240179	0.0160869	0.155663
RBP7	1p36.22	-0.240165	0.0160931	0.155663
NTS	12q21.31	0.240163	0.0160941	0.155663
PSMB7	9q33.3	-0.240129	0.0161095	0.155733
IL22RA2	6q23.3	-0.240072	0.0161354	0.155905
BTBD16	10q26.13	0.240049	0.016146	0.155929
BRCA2	13q13.1	0.240016	0.016161	0.155989
SH2B3	12q24.12	-0.24	0.0161686	0.155989
OGT	Xq13.1	-0.23997	0.0161824	0.155999
COL4A4	2q36.3	-0.23991	0.0162094	0.155999
KRT23	17q21.2	0.239855	0.0162348	0.155999
NIP7	16q22.1	0.239855	0.0162348	0.155999
ZNF208	19p12	-0.239845	0.0162394	0.155999
ITGAL	16p11.2	-0.239843	0.0162404	0.155999
NTHL1	16p13.3	-0.239836	0.0162434	0.155999
PLAAT3	11q12.3-q13.1	0.239824	0.0162489	0.155999
GAGE12B	Xp11.23	-0.239797	0.0162613	0.155999
MYT1L	2p25.3	-0.239789	0.0162653	0.155999
DEFB130A	8p23.1	-0.239774	0.016272	0.155999
NLRC5	16q13	-0.239765	0.0162762	0.155999
ATP1B2	17p13.1	-0.239745	0.0162855	0.155999
MAPK6	15q21.2	0.239735	0.0162899	0.155999
TMEM14A	6p12.2	0.23973	0.016292	0.155999
TYMP	22q13.33	-0.239638	0.0163345	0.156177
TMEM106B	7p21.3	0.239633	0.0163369	0.156177
[truncated: 17,114 more rows]

## Sheet: MSK_SLC16A1_HALLMARK
MSK cohort: SLC16A1 (MCT1)-correlated gene set enrichment analysis (HALLMARK)
#Name	Hits	Score	P-value	Info	Regulation_direction
HALLMARK_ADIPOGENESIS	198	618993	0.000158372	ABCA1,ABCB8,ACAA2,ACADL,ACADM,ACADS,ACLY,ACO2,ACOX1,ADCY6,ADIG,ADIPOQ,ADIPOR2,AGPAT3,AIFM1,AK2,ALDH2,ALDOA,ANGPT1,ANGPTL4,APLP2,APOE,ARAF,ARL4A,ATL2,ATP1B3,ATP5PO,BAZ2A,BCKDHA,BCL2L13,BCL6,C3,CAT,CAVIN1,CAVIN2,CCNG2,CD151,CD302,CD36,CDKN2C,CHCHD10,CHUK,CIDEA,CMBL,CMPK1,COL15A1,COL4A1,COQ3,COQ5,COQ9,COX6A1,COX7B,COX8A,CPT2,CRAT,CS,CYC1,CYP4B1,DBT,DECR1,DGAT1,DHCR7,DHRS7,DHRS7B,DLAT,DLD,DNAJB9,DNAJ…	1
HALLMARK_ALLOGRAFT_REJECTION	200	-1130790	1.88774e-15	AARS1,ABCE1,ABI1,ACHE,ACVR2A,AKT1,APBB1,B2M,BCAT1,BCL10,BCL3,BRCA1,C2,CAPG,CARTPT,CCL11,CCL13,CCL19,CCL2,CCL22,CCL4,CCL5,CCL7,CCND2,CCND3,CCR1,CCR2,CCR5,CD1D,CD2,CD247,CD28,CD3D,CD3E,CD3G,CD4,CD40,CD40LG,CD47,CD7,CD74,CD79A,CD80,CD86,CD8A,CD8B,CD96,CDKN2A,CFP,CRTAM,CSF1,CSK,CTSS,CXCL13,CXCL9,CXCR3,DARS1,DEGS1,DYRK3,EGFR,EIF3A,EIF3D,EIF3J,EIF4G3,EIF5A,ELANE,ELF4,EREG,ETS1,F2,F2R,FAS,FASLG,FCGR2B,F…	0
HALLMARK_ANDROGEN_RESPONSE	99	-287094	0.0575261	ABCC4,ABHD2,ACSL3,ACTN1,ADAMTS1,ADRM1,AKAP12,AKT1,ALDH1A3,ANKH,APPBP2,ARID5B,AZGP1,B2M,B4GALT1,BMPR1B,CAMKK2,CCND1,CCND3,CDC14B,CDK6,CENPN,DBI,DHCR24,DNAJB9,ELK4,ELL2,ELOVL5,FADS1,FKBP5,GNAI3,GPD1L,GSR,GUCY1A1,H1-0,HERC3,HMGCR,HMGCS1,HOMER2,HPGD,HSD17B14,IDI1,INPP4B,INSIG1,IQGAP2,ITGAV,KLK2,KLK3,KRT19,KRT8,LIFR,LMAN1,MAF,MAK,MAP7,MERTK,MYL12A,NCOA4,NDRG1,NGLY1,NKX3-1,PA2G4,PDLIM5,PGM3,PIAS1,PLPP1…	0
HALLMARK_ANGIOGENESIS	36	-104277	0.82946	APOH,APP,CCND2,COL3A1,COL5A2,CXCL6,FGFR1,FSTL1,ITGAV,JAG1,JAG2,KCNJ8,LPL,LRPAP1,LUM,MSX1,NRP1,OLR1,PDGFA,PF4,PGLYRP1,POSTN,PRG2,PTK2,S100A4,SERPINA5,SLCO2A1,SPP1,STC1,THBD,TIMP1,TNFRSF21,VAV2,VCAN,VEGFA,VTN	0
HALLMARK_APICAL_JUNCTION	200	-567742	0.000889884	ACTA1,ACTB,ACTC1,ACTG1,ACTG2,ACTN1,ACTN2,ACTN3,ACTN4,ADAM15,ADAM23,ADAM9,ADAMTS5,ADRA1B,AKT2,AKT3,ALOX15B,AMH,AMIGO1,AMIGO2,ARHGEF6,ARPC2,ATP1A3,B4GALT1,BAIAP2,BMP1,CADM2,CADM3,CALB2,CAP1,CD209,CD274,CD276,CD34,CD86,CD99,CDH1,CDH11,CDH15,CDH3,CDH4,CDH6,CDH8,CDK8,CDSN,CERCAM,CLDN11,CLDN14,CLDN15,CLDN18,CLDN19,CLDN4,CLDN5,CLDN6,CLDN7,CLDN8,CLDN9,CNN2,CNTN1,COL16A1,COL17A1,COL9A1,CRAT,CRB3,CTNNA1,CT…	0
HALLMARK_APICAL_SURFACE	44	71937	1	ADAM10,ADIPOR2,AFAP1L2,AKAP7,APP,ATP6V0A4,ATP8B1,B4GALT1,BRCA1,CD160,CROCC,CRYBG1,CX3CL1,DCBLD2,EFNA5,EPHB4,FLOT2,GAS1,GATA3,GHRL,GSTM3,HSPB1,IL2RB,IL2RG,LYN,LYPD3,MAL,MDGA1,NCOA6,NTNG1,PCSK9,PKHD1,PLAUR,RHCG,RTN4RL1,SCUBE1,SHROOM2,SLC22A12,SLC2A4,SLC34A3,SRPX,SULF2,THY1,TMEM8B	1
HALLMARK_APOPTOSIS	160	-514027	0.000737804	ADD1,AIFM3,ANKH,ANXA1,APP,ATF3,AVPR1A,BAX,BCAP31,BCL10,BCL2L1,BCL2L10,BCL2L11,BCL2L2,BGN,BID,BIK,BIRC3,BMF,BMP2,BNIP3L,BRCA1,BTG2,BTG3,CASP1,CASP2,CASP3,CASP4,CASP6,CASP7,CASP8,CASP9,CAV1,CCNA1,CCND1,CCND2,CD14,CD2,CD38,CD44,CD69,CDC25B,CDK2,CDKN1A,CDKN1B,CFLAR,CLU,CREBBP,CTH,CTNNB1,CYLD,DAP,DAP3,DCN,DDIT3,DFFA,DIABLO,DNAJA1,DNAJC3,DNM1L,DPYD,EBP,EGR3,EMP1,ENO2,ERBB2,ERBB3,EREG,ETF1,F2,F2R,FAS,FA…	0
HALLMARK_BILE_ACID_METABOLISM	110	153822	1	ABCA1,ABCA2,ABCA3,ABCA4,ABCA5,ABCA6,ABCA8,ABCA9,ABCD1,ABCD2,ABCD3,ABCG4,ABCG8,ACSL1,ACSL5,AGXT,AKR1D1,ALDH1A1,ALDH8A1,ALDH9A1,AMACR,APOA1,AQP9,AR,ATXN1,BBOX1,BMP6,CAT,CH25H,CROT,CYP27A1,CYP39A1,CYP46A1,CYP7A1,CYP7B1,CYP8B1,DHCR24,DIO1,DIO2,EFHC1,EPHX2,FADS1,FADS2,FDXR,GC,GCLM,GNPAT,GSTK1,HACL1,HAO1,HSD17B11,HSD17B4,HSD17B6,HSD3B1,HSD3B7,IDH1,IDH2,IDI1,ISOC1,KLF1,LCK,LIPE,LONP2,MLYCD,NEDD4,NPC1,NR…	1
HALLMARK_CHOLESTEROL_HOMEOSTASIS	74	159424	0.686594	ABCA2,ACAT2,ACSS2,ACTG1,ADH4,ALCAM,ALDOC,ANTXR2,ANXA13,ANXA5,ATF3,ATF5,ATXN2,AVPR1A,CBS,CD9,CHKA,CLU,CPEB2,CTNNB1,CXCL16,CYP51A1,DHCR7,EBP,ECH1,ERRFI1,ETHE1,FABP5,FADS2,FASN,FBXO6,FDFT1,FDPS,GLDC,GNAI1,GPX8,GSTM2,GUSB,HMGCR,HMGCS1,HSD17B7,IDI1,JAG1,LDLR,LGALS3,LGMN,LPL,LSS,MAL2,MVD,MVK,NFIL3,NIBAN1,NSDHL,PCYT2,PDK3,PLAUR,PLSCR1,PMVK,PNRC1,PPARG,S100A11,SC5D,SCD,SEMA3B,SQLE,SREBF2,STARD4,STX5,TM7S…	1
HALLMARK_COAGULATION	138	-552414	3.50989e-05	A2M,ACOX2,ADAM9,ANG,ANXA1,APOA1,APOC1,APOC2,APOC3,ARF4,BMP1,C1QA,C1R,C1S,C2,C3,C8A,C8B,C8G,C9,CAPN2,CAPN5,CASP9,CD9,CFB,CFD,CFH,CFI,CLU,COMP,CPB2,CPN1,CPQ,CRIP2,CSRP1,CTSB,CTSE,CTSH,CTSK,CTSO,CTSV,DCT,DPP4,DUSP14,DUSP6,F10,F11,F12,F13B,F2,F2RL2,F3,F8,F9,FBN1,FGA,FGG,FN1,FURIN,FYN,GDA,GNB2,GNG12,GP1BA,GP9,GSN,HMGCS2,HNF4A,HPN,HRG,HTRA1,ISCU,ITGA2,ITGB3,ITIH1,KLF7,KLK8,KLKB1,LAMP2,LEFTY2,LGMN,LRP1,…	0
HALLMARK_COMPLEMENT	199	-853482	1.28788e-08	ACTN2,ADAM9,ADRA2B,AKAP10,ANG,ANXA5,APOA4,APOBEC3F,APOBEC3G,APOC1,ATOX1,BRPF3,C1QA,C1QC,C1R,C1S,C2,C3,C4BPB,C9,CA2,CALM1,CALM3,CASP1,CASP10,CASP3,CASP4,CASP5,CASP7,CASP9,CBLB,CCL5,CD36,CD40LG,CD46,CD55,CD59,CDA,CDH13,CDK5R1,CEBPB,CFB,CFH,CLU,COL4A2,CP,CPM,CPQ,CR1,CR2,CSRP1,CTSB,CTSC,CTSD,CTSH,CTSL,CTSO,CTSS,CTSV,CXCL1,DGKG,DGKH,DOCK10,DOCK4,DOCK9,DPP4,DUSP5,DUSP6,DYRK2,EHD1,ERAP2,F10,F2,F3,F5,F7,…	0
HALLMARK_DNA_REPAIR	147	473931	0.00137689	AAAS,ADA,ADCY6,ADRM1,AGO4,AK1,AK3,ALYREF,APRT,ARL6IP1,BCAM,BCAP31,BOLA2,BRF2,CANT1,CCNO,CDA,CETN2,CLP1,CMPK2,COX17,CSTF3,DAD1,DCTN4,DDB1,DDB2,DGCR8,DGUOK,DUT,EDF1,EIF1B,ELL,ELOA,ERCC1,ERCC2,ERCC3,ERCC4,ERCC8,FEN1,GMPR2,GPX4,GSDME,GTF2A2,GTF2B,GTF2F1,GTF2H1,GTF2H3,GTF2H5,GTF3C5,GUK1,HCLS1,HPRT1,IMPDH2,ITPA,LIG1,MPC2,MPG,MRPL40,NCBP2,NELFB,NELFCD,NELFE,NFX1,NME1,NME3,NME4,NPR2,NT5C,NT5C3A,NUDT21,NU…	1
HALLMARK_E2F_TARGETS	200	1766660	1.48293e-38	AK2,ANP32E,ASF1A,ASF1B,ATAD2,AURKA,AURKB,BARD1,BIRC5,BRCA1,BRCA2,BRMS1L,BUB1B,CBX5,CCNB2,CCNE1,CCP110,CDC20,CDC25A,CDC25B,CDCA3,CDCA8,CDK1,CDK4,CDKN1A,CDKN1B,CDKN2A,CDKN2C,CDKN3,CENPE,CENPM,CHEK1,CHEK2,CIT,CKS1B,CKS2,CNOT9,CSE1L,CTCF,CTPS1,DCK,DCLRE1B,DCTPP1,DDX39A,DEK,DEPDC1,DIAPH3,DLGAP5,DNMT1,DONSON,DSCC1,DUT,E2F8,EED,EIF2S1,ESPL1,EXOSC8,EZH2,GINS1,GINS3,GINS4,GSPT1,H2AX,H2AZ1,HELLS,HMGA1,HMGB…	1
HALLMARK_EPITHELIAL_MESENCHYMAL_TRANSITION	199	-1334950	8.86937e-22	ABI3BP,ACTA2,ADAM12,ANPEP,APLP1,AREG,BASP1,BDNF,BGN,BMP1,CADM1,CALD1,CALU,CAP2,CAPG,CCN1,CCN2,CD44,CD59,CDH11,CDH2,CDH6,COL11A1,COL12A1,COL16A1,COL1A1,COL1A2,COL3A1,COL4A1,COL4A2,COL5A1,COL5A2,COL5A3,COL6A2,COL6A3,COL7A1,COL8A2,COLGALT1,COMP,COPA,CRLF1,CTHRC1,CXCL1,CXCL12,CXCL6,CXCL8,DCN,DKK1,DPYSL3,DST,ECM1,ECM2,EDIL3,EFEMP2,ELN,EMP3,ENO2,FAP,FAS,FBLN1,FBLN2,FBLN5,FBN1,FBN2,FERMT2,FGF2,FLNA,FMOD…	0
HALLMARK_ESTROGEN_RESPONSE_EARLY	198	241545	0.883228	ABAT,ABCA3,ABHD2,ABLIM1,ADCY1,ADCY9,ADD3,AFF1,AKAP1,ALDH3B1,AMFR,ANXA9,AQP3,AR,AREG,ARL3,ASB13,B4GALT1,BAG1,BCL11B,BCL2,BHLHE40,BLVRB,CA12,CALB2,CALCR,CANT1,CBFA2T3,CCN5,CCND1,CD44,CELSR1,CELSR2,CHPT1,CISH,CLDN7,CLIC3,CXCL12,CYP26B1,DEPTOR,DHCR7,DHRS2,DHRS3,DLC1,DYNLT3,EGR3,ELF1,ELF3,ELOVL2,ELOVL5,ENDOD1,ESRP2,FAM102A,FARP1,FASN,FCMR,FDFT1,FHL2,FKBP4,FKBP5,FLNB,FOS,FOXC1,FRK,GAB2,GFRA1,GJA1,GLA,G…	1
HALLMARK_ESTROGEN_RESPONSE_LATE	197	351852	0.149983	ABCA3,ABHD2,ACOX2,ADD3,AFF1,AGR2,ALDH3A2,ALDH3B1,AMFR,ANXA9,AREG,ARL3,ASCL1,ASS1,ATP2B4,BAG1,BATF,BCL2,BLVRB,BTG3,CA12,CA2,CACNA2D2,CALCR,CAV1,CCN5,CCNA1,CCND1,CD44,CD9,CDC20,CDC6,CDH1,CELSR2,CHPT1,CHST8,CISH,CKB,CLIC3,COX6C,CPE,CXCL12,CXCL14,CYP26B1,CYP4F11,DCXR,DHCR7,DHRS2,DLG5,DNAJC1,DNAJC12,DUSP2,DYNLT3,EGR3,ELOVL5,EMP2,ETFB,FABP5,FAM102A,FARP1,FDFT1,FGFR3,FKBP4,FKBP5,FLNB,FOS,FOXC1,FRK,GAL,G…	1
HALLMARK_FATTY_ACID_METABOLISM	155	412073	0.01474	AADAT,ACAA1,ACAA2,ACADL,ACADM,ACADS,ACADVL,ACAT2,ACO2,ACOT2,ACOT8,ACOX1,ACSL1,ACSL4,ACSL5,ACSM3,ACSS1,ADH1C,ADH7,ADIPOR2,ADSL,ALAD,ALDH1A1,ALDH3A1,ALDH3A2,ALDH9A1,ALDOA,AOC3,APEX1,AUH,BCKDHB,BLVRA,BMPR1B,BPHL,CA2,CA4,CA6,CBR1,CBR3,CD1D,CD36,CEL,CIDEA,CPOX,CPT1A,CPT2,CRAT,CRYZ,CYP1A1,CYP4A11,CYP4A22,D2HGDH,DECR1,DHCR24,DLD,DLST,ECH1,ECHS1,ECI1,ECI2,EHHADH,ELOVL5,ENO2,ENO3,EPHX1,ERP29,ETFDH,FABP1,F…	1
HALLMARK_G2M_CHECKPOINT	197	1326360	8.86937e-22	ABL1,AMD1,ARID4A,ATF5,ATRX,AURKA,AURKB,BARD1,BCL3,BIRC5,BRCA2,BUB1,BUB3,CASP8AP2,CBX1,CCNA2,CCNB2,CCND1,CCNF,CCNT1,CDC20,CDC25A,CDC25B,CDC27,CDC45,CDC6,CDC7,CDK1,CDK4,CDKN1B,CDKN2C,CDKN3,CENPA,CENPE,CENPF,CHAF1A,CHEK1,CHMP1A,CKS1B,CKS2,CTCF,CUL1,CUL3,CUL4A,CUL5,DBF4,DDX39A,DKC1,DMD,DR1,DTYMK,E2F1,E2F2,E2F3,E2F4,EFNA5,EGF,ESPL1,EWSR1,EXO1,EZH2,FANCC,FBXO5,FOXN3,G3BP1,GINS2,GSPT1,H2AX,H2AZ1,H2AZ2,H…	1
HALLMARK_GLYCOLYSIS	197	522366	0.0029053	ABCB6,ADORA2B,AGL,AGRN,AK3,AK4,AKR1A1,ALDH7A1,ALDH9A1,ALDOA,ALDOB,ALG1,ANG,ANGPTL4,ANKZF1,ARPP19,ARTN,AURKA,B3GALT6,B3GAT1,B3GAT3,B3GNT3,B4GALT1,B4GALT2,B4GALT4,B4GALT7,BIK,BPNT1,CACNA1H,CAPN5,CASP6,CD44,CDK1,CENPA,CHPF,CHPF2,CHST1,CHST12,CHST2,CHST4,CHST6,CITED2,CLDN3,CLDN9,CLN6,COG2,COL5A1,COPB2,CTH,CXCR4,CYB5A,DCN,DDIT4,DEPDC1,DLD,DPYSL4,DSC2,ECD,EFNA3,EGFR,EGLN3,ELF3,ENO1,ENO2,ERO1A,EXT1,EXT2…	1
HALLMARK_HEDGEHOG_SIGNALING	36	-149145	0.149983	ACHE,ADGRG1,AMOT,CDK5R1,CDK6,CELSR1,CNTFR,CRMP1,DPYSL2,ETS2,GLI1,HEY1,HEY2,L1CAM,LDB1,MYH9,NF1,NKX6-1,NRCAM,NRP1,NRP2,OPHN1,PLG,PML,PTCH1,RASA1,RTN1,SCG2,SHH,SLIT1,THY1,TLE1,TLE3,UNC5C,VEGFA,VLDLR	0
HALLMARK_HEME_METABOLISM	194	-431948	0.0301328	ABCB6,ABCG2,ACKR1,ACP5,ACSL6,ADD1,ADD2,ADIPOR1,AGPAT4,AHSP,ALAD,ALAS2,ALDH1L1,ALDH6A1,ANK1,AQP3,ARHGEF12,ARL2BP,ASNS,ATG4A,ATP6V0A1,BACH1,BCAM,BLVRA,BLVRB,BMP2K,BNIP3L,BPGM,BSG,BTG2,BTRC,C3,CA1,CA2,CAST,CAT,CCDC28A,CCND3,CDC27,CIR1,CLCN3,CLIC2,CPOX,CTNS,CTSB,CTSE,DAAM1,DCAF10,DCAF11,DCUN1D1,DMTN,E2F2,EIF2AK1,ELL2,ENDOD1,EPB41,EPB42,EPOR,ERMAP,EZH1,FBXO34,FBXO7,FBXO9,FECH,FN3K,FOXJ2,FOXO3,FTCD,GAP…	0
HALLMARK_HYPOXIA	200	-527331	0.0029053	ACKR3,ADM,ADORA2B,AK4,AKAP12,ALDOA,ALDOB,ALDOC,AMPD3,ANGPTL4,ANKZF1,ANXA2,ATF3,ATP7A,B3GALT6,B4GALNT2,BCAN,BCL2,BGN,BHLHE40,BNIP3L,BRS3,BTG1,CA12,CASP6,CAV1,CAVIN1,CAVIN3,CCN1,CCN2,CCN5,CCNG2,CDKN1A,CDKN1B,CDKN1C,CHST2,CHST3,CITED2,COL5A1,CP,CSRP2,CXCR4,DCN,DDIT3,DDIT4,DPYSL4,DTNA,DUSP1,EDN2,EFNA1,EFNA3,EGFR,ENO1,ENO2,ENO3,ERO1A,ERRFI1,ETS1,EXT1,F3,FAM162A,FBP1,FOS,FOSL2,FOXO3,GAA,GALK1,GAPDH,GAP…	0
HALLMARK_IL2_STAT5_SIGNALING	200	-811882	9.17488e-08	ABCB1,ADAM19,AGER,AHCY,AHNAK,AHR,ALCAM,AMACR,ANXA4,APLP1,ARL4A,BATF,BATF3,BCL2,BCL2L1,BHLHE40,BMP2,BMPR2,CA2,CAPG,CAPN3,CASP3,CCND2,CCND3,CCNE1,CCR4,CD44,CD48,CD79B,CD81,CD83,CD86,CDC42SE2,CDC6,CDCP1,CDKN1C,CISH,CKAP4,COCH,COL6A1,CSF1,CSF2,CST7,CTLA4,CTSZ,CXCL10,CYFIP1,DCPS,DENND5A,DHRS3,DRC1,ECM1,EEF1AKMT1,EMP1,ENO3,ENPP1,EOMES,ETFBKMT,ETV4,F2RL2,FAH,FAM126B,FGL2,FLT3LG,FURIN,GABARAPL1,GADD45B,G…	0
HALLMARK_IL6_JAK_STAT3_SIGNALING	86	-485031	1.68464e-06	A2M,ACVR1B,ACVRL1,BAK1,CBL,CCL7,CCR1,CD14,CD36,CD38,CD44,CD9,CNTFR,CRLF2,CSF1,CSF2,CSF2RA,CSF2RB,CSF3R,CXCL1,CXCL10,CXCL11,CXCL13,CXCL3,CXCL9,DNTT,EBI3,FAS,GRB2,HAX1,HMOX1,IFNAR1,IFNGR1,IFNGR2,IL10RB,IL12RB1,IL13RA1,IL15RA,IL17RA,IL17RB,IL18R1,IL1B,IL1R1,IL1R2,IL2RA,IL2RG,IL3RA,IL4R,IL6,IL6ST,IL7,IL9R,INHBE,IRF1,IRF9,ITGA4,ITGB3,JUN,LEPR,LTB,MAP3K8,MYD88,OSMR,PDGFC,PF4,PIK3R5,PIM1,PLA2G2A,PTPN1,P…	0
HALLMARK_INFLAMMATORY_RESPONSE	200	-1023160	1.43099e-12	ABCA1,ABI1,ACVR1B,ACVR2A,ADGRE1,ADM,ADORA2B,ADRM1,AHR,APLNR,AQP9,ATP2A2,ATP2B1,ATP2C1,AXL,BDKRB1,BEST1,BST2,BTG2,C3AR1,C5AR1,CALCRL,CCL17,CCL2,CCL20,CCL22,CCL24,CCL5,CCL7,CCR7,CCRL2,CD14,CD40,CD48,CD55,CD69,CD70,CD82,CDKN1A,CHST2,CLEC5A,CMKLR1,CSF1,CSF3,CSF3R,CX3CL1,CXCL10,CXCL11,CXCL6,CXCL8,CXCL9,CXCR6,CYBB,DCBLD2,EBI3,EDN1,EIF2AK2,EMP3,EREG,F3,FFAR2,FPR1,FZD5,GABBR1,GCH1,GNA15,GNAI3,GP1BA,GPC3,…	0
HALLMARK_INTERFERON_ALPHA_RESPONSE	96	-476202	1.46284e-05	ADAR,B2M,BATF2,BST2,C1S,CASP1,CASP8,CCRL2,CD47,CD74,CMPK2,CMTR1,CNP,CSF1,CXCL10,CXCL11,DDX60,DHX58,EIF2AK2,ELF1,EPSTI1,GBP2,GBP4,GMPR,HELZ2,HERC6,HLA-C,IFI27,IFI30,IFI35,IFI44,IFI44L,IFIH1,IFIT2,IFIT3,IFITM1,IFITM2,IFITM3,IL15,IL4R,IL7,IRF1,IRF2,IRF7,IRF9,ISG15,ISG20,LAMP3,LAP3,LGALS3BP,LPAR6,LY6E,MOV10,MVB12A,MX1,NCOA7,NMI,NUB1,OASL,OGFR,PARP12,PARP14,PARP9,PLSCR1,PNPT1,PROCR,PSMA3,PSMB8,PSMB9,P…	0
HALLMARK_INTERFERON_GAMMA_RESPONSE	196	-1205620	5.52318e-18	ADAR,APOL6,ARID5B,ARL4A,AUTS2,B2M,BANK1,BATF2,BPGM,BST2,BTG1,C1R,C1S,CASP1,CASP3,CASP4,CASP7,CASP8,CCL2,CCL5,CCL7,CD274,CD38,CD40,CD69,CD74,CD86,CDKN1A,CFB,CFH,CIITA,CMKLR1,CMPK2,CMTR1,CSF2RB,CXCL10,CXCL11,CXCL9,DDX58,DDX60,DHX58,EIF2AK2,EIF4E3,EPSTI1,FAS,FCGR1A,FGL2,FPR1,GBP4,GBP6,GCH1,GPR18,GZMA,HELZ2,HERC6,HIF1A,HLA-A,HLA-B,HLA-DMA,HLA-DQA1,HLA-DRB1,HLA-G,ICAM1,IDO1,IFI27,IFI30,IFI35,IFI44,IFI…	0
HALLMARK_KRAS_SIGNALING_DN	199	-392309	0.0769095	ABCB11,ABCG4,ACTC1,ADRA2C,AKR1B10,ALOX12B,AMBN,ARHGDIG,ARPP21,ASB7,ATP4A,ATP6V1B1,BARD1,BMPR1B,BRDT,BTG2,C5,CACNA1F,CACNG1,CALCB,CALML5,CAMK1D,CAPN9,CCDC106,CCNA1,CCR8,CD207,CD40LG,CD80,CDH16,CDKAL1,CELSR2,CHRNG,CHST2,CKM,CLDN16,CLDN8,CLPS,CLSTN3,CNTFR,COL2A1,COPZ2,COQ8A,CPA2,CPB1,CPEB3,CYP11B2,CYP39A1,DCC,DLK2,DTNB,EDAR,EDN1,EDN2,EFHD1,EGF,ENTPD7,EPHA5,FGF16,FGF22,FGFR3,FGGY,FSHB,GAMT,GDNF,GP1BA…	0
HALLMARK_KRAS_SIGNALING_UP	200	-823404	5.72081e-08	ABCB1,ACE,ADAM17,ADAM8,ADAMDEC1,ADGRA2,ADGRL4,AKAP12,AKT2,ALDH1A2,ALDH1A3,AMMECR1,ANGPTL4,ANKH,ANO1,ANXA10,APOD,ARG1,ATG10,AVL9,BIRC3,BMP2,BPGM,BTBD3,BTC,C3AR1,CA2,CAB39L,CBL,CBR4,CBX8,CCL20,CCND2,CCSER2,CD37,CDADC1,CFB,CFH,CFHR2,CIDEA,CLEC4A,CMKLR1,CPE,CROT,CSF2,CSF2RA,CTSS,CXCL10,CXCR4,DCBLD2,DNMBP,DOCK2,DUSP6,EMP1,ENG,EPB41L3,EPHB2,EREG,ERO1A,ETS1,ETV1,ETV4,ETV5,EVI5,F13A1,F2RL1,FBXO4,FCER1G,F…	0
HALLMARK_MITOTIC_SPINDLE	197	352651	0.149983	ABI1,ABL1,ABR,ACTN4,AKAP13,ALMS1,ALS2,ANLN,APC,ARAP3,ARF6,ARFGEF1,ARFIP2,ARHGAP10,ARHGAP27,ARHGAP29,ARHGAP4,ARHGAP5,ARHGDIA,ARHGEF11,ARHGEF12,ARHGEF2,ARHGEF3,ARHGEF7,ARL8A,ATG4B,AURKA,BCAR1,BCL2L11,BCR,BIN1,BIRC5,BRCA2,BUB1,CAPZB,CCDC88A,CCNB2,CD2AP,CDC27,CDC42,CDC42BPA,CDC42EP1,CDC42EP2,CDC42EP4,CDK1,CDK5RAP2,CENPE,CENPF,CENPJ,CEP131,CEP192,CEP250,CEP57,CEP72,CKAP5,CLASP1,CLIP1,CLIP2,CNTRL,CNTRO…	1
HALLMARK_MTORC1_SIGNALING	200	1143920	8.76783e-16	ABCF2,ACACA,ACLY,ACSL3,ACTR2,ACTR3,ADD3,ADIPOR2,AK4,ALDOA,ARPC5L,ASNS,ATP2A2,ATP5MC1,ATP6V1D,AURKA,BCAT1,BHLHE40,BTG2,BUB1,CACYBP,CALR,CANX,CCNF,CCNG1,CCT6A,CD9,CDC25A,CDKN1A,CFP,COPS5,CORO1A,CTH,CTSC,CXCR4,CYB5B,CYP51A1,DAPP1,DDIT3,DDIT4,DDX39A,DHCR24,DHCR7,DHFR,EBP,EDEM1,EEF1E1,EGLN3,EIF2S2,ELOVL5,ELOVL6,ENO1,EPRS1,ERO1A,ETF1,FADS1,FADS2,FDXR,FGL2,FKBP2,G6PD,GAPDH,GBE1,GCLC,GGA2,GLA,GLRX,GMPS,G…	1
HALLMARK_MYC_TARGETS_V1	198	1848700	1.48293e-38	ABCE1,ACP1,AIMP2,AP3S1,APEX1,BUB3,C1QBP,CAD,CANX,CBX3,CCNA2,CCT2,CCT3,CCT4,CCT5,CCT7,CDC20,CDC45,CDK2,CDK4,CLNS1A,CNBP,COPS5,COX5A,CSTF2,CTPS1,CUL1,CYC1,DDX18,DDX21,DEK,DHX15,DUT,EEF1B2,EIF1AX,EIF2S1,EIF2S2,EIF3B,EIF3D,EIF3J,EIF4A1,EIF4E,EIF4G2,EIF4H,EPRS1,ERH,ETF1,EXOSC7,FAM120A,FBL,G3BP1,GLO1,GNL3,GOT2,GSPT1,H2AZ1,HDAC2,HDDC2,HDGF,HNRNPA1,HNRNPA2B1,HNRNPA3,HNRNPC,HNRNPD,HNRNPR,HNRNPU,HPRT1,HSP9…	1
HALLMARK_MYC_TARGETS_V2	58	792589	6.94133e-30	AIMP2,BYSL,CBX3,CDK4,DCTPP1,DDX18,DUSP2,EXOSC5,FARSA,GNL3,GRWD1,HK2,HSPD1,HSPE1,IMP4,IPO4,LAS1L,MAP3K6,MCM4,MCM5,MPHOSPH10,MRTO4,MYBBP1A,MYC,NDUFAF4,NIP7,NOC4L,NOLC1,NOP16,NOP2,NOP56,NPM1,PA2G4,PES1,PHB,PLK1,PLK4,PPAN,PPRC1,PRMT3,PUS1,RABEPK,RCL1,RRP12,RRP9,SLC19A1,SLC29A2,SORD,SRM,SUPV3L1,TBRG4,TCOF1,TFB2M,TMEM97,UNG,UTP20,WDR43,WDR74	1
HALLMARK_MYOGENESIS	200	-750592	1.37019e-06	ABLIM1,ACHE,ACSL1,ACTA1,ACTC1,ACTN2,ACTN3,ADAM12,ADCY9,AEBP1,AGL,AGRN,AK1,AKT2,ANKRD2,APLNR,APOD,APP,ATP2A1,ATP6AP1,BAG1,BDKRB2,BHLHE40,BIN1,CACNA1H,CACNG1,CAMK2B,CASQ1,CASQ2,CAV3,CD36,CDH13,CDKN1A,CFD,CHRNA1,CHRNB1,CHRNG,CKB,CKM,CKMT2,CLU,CNN3,COL15A1,COL1A1,COL3A1,COL4A2,COL6A2,COL6A3,COX6A2,COX7A1,CRAT,CRYAB,CSRP3,CTF1,DAPK2,DENND2B,DES,DMD,DMPK,DTNA,EFS,EIF4A2,ENO3,EPHB3,ERBB3,FABP3,FDPS,FGF2…	0
HALLMARK_NOTCH_SIGNALING	32	-134687	0.193565	APH1A,ARRB1,CCND1,CUL1,DLL1,DTX1,DTX2,DTX4,FBXW11,FZD1,FZD5,FZD7,HES1,HEYL,JAG1,KAT2A,LFNG,MAML2,NOTCH1,NOTCH2,NOTCH3,PPARD,PRKCA,PSEN2,PSENEN,RBX1,SAP30,SKP1,ST3GAL6,TCF7L2,WNT2,WNT5A	0
HALLMARK_OXIDATIVE_PHOSPHORYLATION	200	1307590	7.4382e-21	ABCB7,ACAA1,ACAA2,ACADM,ACADSB,ACADVL,ACAT1,ACO2,AFG3L2,AIFM1,ALAS1,ALDH6A1,ATP1B1,ATP5F1A,ATP5F1B,ATP5F1C,ATP5F1D,ATP5F1E,ATP5MC1,ATP5MC2,ATP5MC3,ATP5ME,ATP5MF,ATP5MG,ATP5PB,ATP5PD,ATP5PF,ATP5PO,ATP6AP1,ATP6V0B,ATP6V0C,ATP6V0E1,ATP6V1C1,ATP6V1D,ATP6V1E1,ATP6V1F,ATP6V1G1,ATP6V1H,BAX,BCKDHA,BDH2,CASP7,COX10,COX11,COX15,COX17,COX4I1,COX5A,COX5B,COX6A1,COX6B1,COX6C,COX7A2,COX7A2L,COX7B,COX7C,COX8A,C…	1
HALLMARK_P53_PATHWAY	196	-433507	0.0301328	ABAT,ABCC5,ABHD4,ACVR1B,ADA,AEN,AK1,ALOX15B,ANKRA2,APAF1,APP,ATF3,BAIAP2,BAK1,BAX,BLCAP,BMP2,BTG1,BTG2,CASP1,CCND2,CCND3,CCNG1,CCNK,CCP110,CD81,CD82,CDH13,CDK5R1,CDKN1A,CDKN2A,CDKN2AIP,CDKN2B,CEBPA,CGRRF1,CLCA2,COQ8A,CSRNP2,CTSD,CTSF,CYFIP2,DCXR,DDB2,DDIT3,DDIT4,DEF6,DGKA,DNTTIP2,DRAM1,EI24,ELP1,EPHA2,EPHX1,EPS8L2,F2R,FAM162A,FAS,FBXW7,FDXR,FGF13,FOS,FOXO3,FUCA1,GADD45A,GLS2,GM2A,GPX2,H1-2,H2AJ,H…	0
HALLMARK_PANCREAS_BETA_CELLS	40	-162905	0.124576	ABCC8,AKT3,CHGA,DCX,DPP4,ELP4,FOXA2,FOXO1,G6PC2,GCG,GCK,HNF1A,IAPP,INS,INSM1,ISL1,LMO2,MAFB,NEUROD1,NEUROG3,NKX2-2,NKX6-1,PAK3,PAX4,PAX6,PCSK1,PCSK2,PDX1,PKLR,SCGN,SEC11A,SLC2A2,SPCS1,SRP14,SRP9,SRPRB,SST,STXBP1,SYT13,VDR	0
HALLMARK_PEROXISOME	104	313817	0.0308548	ABCB1,ABCB4,ABCB9,ABCC5,ABCC8,ABCD1,ABCD2,ABCD3,ACAA1,ACOT8,ACOX1,ACSL1,ACSL4,ACSL5,ALB,ALDH1A1,ALDH9A1,ATXN1,BCL10,CACNA1B,CADM1,CAT,CDK7,CEL,CLN6,CLN8,CNBP,CRABP1,CRABP2,CRAT,CTBP1,CTPS1,DHCR24,DHRS3,DIO1,DLG4,ECH1,ECI2,EHHADH,ELOVL5,EPHX2,ERCC1,ERCC3,ESR2,FABP6,FADS1,FDPS,FIS1,GNPAT,GSTK1,HAO2,HMGCL,HRAS,HSD11B2,HSD17B11,HSD17B4,HSD3B7,IDE,IDH1,IDH2,IDI1,ISOC1,ITGB1BP1,LONP2,MLYCD,MSH2,MVP,NR1…	1
HALLMARK_PI3K_AKT_MTOR_SIGNALING	105	-148581	1	ACACA,ACTR2,ACTR3,ADCY2,AKT1,AKT1S1,AP2M1,ARF1,ARHGDIA,ARPC3,ATF1,CAB39,CAB39L,CALR,CAMK4,CDK1,CDK2,CDK4,CDKN1A,CDKN1B,CFL1,CLTC,CSNK2B,CXCR4,DAPP1,DDIT3,DUSP3,E2F1,ECSIT,EGFR,EIF4E,FASLG,FGF17,FGF22,FGF6,GNA14,GNGT1,GRB2,GRK2,GSK3B,HRAS,HSP90B1,IL2RG,IL4,IRAK4,ITPR2,LCK,MAP2K3,MAP2K6,MAP3K7,MAPK1,MAPK10,MAPK8,MAPK9,MAPKAP1,MKNK1,MKNK2,MYD88,NCK1,NFKBIB,NGF,NOD1,PAK4,PDK1,PFN1,PIK3R3,PIKFYVE,PIN1…	0
HALLMARK_PROTEIN_SECRETION	96	198060	0.486751	ABCA1,ADAM10,ANP32E,AP1G1,AP2B1,AP2M1,AP2S1,AP3B1,AP3S1,ARCN1,ARF1,ARFGAP3,ARFGEF1,ARFGEF2,ARFIP1,ATP1A1,ATP6V1B1,ATP6V1H,ATP7A,BET1,BNIP3,CAV2,CD63,CLCN3,CLN5,CLTA,CLTC,COG2,COPB1,COPB2,COPE,CTSC,DNM1L,DOP1A,DST,EGFR,ERGIC3,GALC,GBF1,GLA,GNAS,GOLGA4,GOSR2,ICA1,IGF2R,KIF1B,KRT18,LAMP2,LMAN1,M6PR,MAPK1,MON2,NAPA,NAPG,OCRL,PAM,PPT1,RAB14,RAB22A,RAB2A,RAB5A,RAB9A,RER1,RPS6KA3,SCAMP1,SCAMP3,SCRN1,SEC…	1
HALLMARK_REACTIVE_OXYGEN_SPECIES_PATHWAY	49	150595	0.355641	ABCC1,ATOX1,CAT,CDKN2D,EGLN2,ERCC2,FES,FTL,G6PD,GCLC,GCLM,GLRX,GLRX2,GPX3,GPX4,GSR,HHEX,HMOX2,IPCEF1,JUNB,LAMTOR5,LSP1,MBP,MGST1,MPO,MSRA,NDUFA6,NDUFB4,NDUFS2,NQO1,OXSR1,PDLIM1,PFKP,PRDX1,PRDX2,PRDX4,PRDX6,PRNP,PTPA,SBNO2,SCAF4,SELENOS,SOD1,SOD2,SRXN1,STK25,TXN,TXNRD1,TXNRD2	1
HALLMARK_SPERMATOGENESIS	135	314586	0.0938898	ACE,ACRBP,ACRV1,ACTL7B,ADAD1,ADAM2,ADCYAP1,AGFG1,AKAP4,ALOX15,ARL4A,ART3,AURKA,BRAF,BUB1,CAMK4,CCNA1,CCNB2,CCT6B,CDK1,CDKN3,CFTR,CHFR,CHRM4,CLGN,CLPB,CLVS1,CNIH2,COIL,CRISP2,CSNK2A2,CST8,DBF4,DCC,DDX25,DDX4,DMC1,DMRT1,DNAJB8,DPEP3,ELOVL3,EZH2,GAD1,GAPDHS,GFI1,GMCL1,GPR182,GRM8,GSG1,GSTM3,H1-6,HBZ,HOXB1,HSPA1L,HSPA2,HSPA4L,HTR5A,IDE,IFT88,IL12RB2,IL13RA2,IP6K1,JAM3,KIF2C,LDHC,LPIN1,MAP7,MAST2,MEP1…	1
[truncated: 7 more rows]

## Sheet: MSK_SLC2A1_HALLMARK
MSK cohort: SLC2A1 (GLUT1)-correlated gene set enrichment analysis (HALLMARK)
#Name	Hits	Score	P-value	Info	Regulation_direction
[truncated: 50 more rows]

## Sheet: TCGA_SLC16A1_cor-all-gene
TCGA cohort: SLC16A1 (MCT1)-correlated gene expression (all genes)
Correlated Gene	Cytoband	Spearman's Correlation	p-Value	q-Value
[truncated: 36,288 more rows]

## Sheet: TCGA_SLC2A1_cor-all-genes
TCGA cohort: SLC2A1 (GLUT1)-correlated gene expression (all genes)
[truncated: 36,188 more rows]

[truncated: 2 more sheets: TCGA_SLC16A1_HALLMARK, TCGA_SLC2A1_HALLMARK]
